# Supplementary material for: Genome and transcriptome delineation of two major oncogenic pathways governing invasive ductal breast cancer development
Source: Oncotarget. 2015 Oct 10;6(34):36652–74. doi: 10.18632/oncotarget.5543 (PMC4742202; doi:10.18632/oncotarget.5543)
Supplement: Supplementary file 2 [file oncotarget-06-36652-s002.xls]

## Sheet: Supp. Table S1
Supplementary Table S1: Results of PAM pattern recognition analysis applied on HG1 and HG3 tumors. Confusion matrices show training accuracies of seven training sets using PAM classifiers. The seven training sets are results of under-sampling procedure applied on HG3 tumors to overcome imbalance training dataset. PAM classification parameters (Class Error rate; Shrinking threshold; Overall error …
Training Iteration 1
shrinking threshold=		4.2
	HG1	HG3	Class Error rate
HG1	32	0	0
HG3	4	27	0.13
Overall error rate=		0.063
No. of probesets =		218
Training Iteration 2
shrinking threshold=		4
	HG1	HG3	Class Error rate
HG1	30	2	0.062
HG3	4	27	0.13
Overall error rate=		0.095
No. of probesets =		313
Training Iteration 3
shrinking threshold=		4.8
	HG1	HG3	Class Error rate
HG1	30	2	0.062
HG3	1	30	0.032
Overall error rate=		0.048
No. of probesets =		162
Training Iteration 4
shrinking threshold=		4.55
	HG1	HG3	Class Error rate
HG1	32	0	0
HG3	0	31	0
Overall error rate=		0
No. of probesets =		165
Training Iteration 5
shrinking threshold=		4.6
	HG1	HG3	Class Error rate
HG1	31	1	0.031
HG3	1	30	0.032
Overall error rate=		0.032
No. of probesets =		195
Training Iteration 6
shrinking threshold=		4.19
	HG1	HG3	Class Error rate
HG1	31	1	0.031
HG3	3	28	0.097
Overall error rate=		0.063
No. of probesets =		232
Training Iteration 7
shrinking threshold=		3.873
	HG1	HG3	Class Error rate
HG1	31	1	0.031
HG3	0	29	0
Overall error rate=		0.016
No. of probesets =		169
