# Supplementary material for: Genome and transcriptome delineation of two major oncogenic pathways governing invasive ductal breast cancer development
Source: Oncotarget. 2015 Oct 10;6(34):36652–74. doi: 10.18632/oncotarget.5543 (PMC4742202; doi:10.18632/oncotarget.5543)
Supplement: Supplementary file 3 [file oncotarget-06-36652-s003.xls]

## Sheet: Supp. Table S2
Supplementary Table S2: tumor aggressiveness grading signature. A): The annotation of the 39 probesets corresponding to the 22g-TAG signature for TCGA gene expression level 2, Agilent G4502A_07_3 platform. B): The periodicity of the 22g-TAG genes based on experimental data from the Cyclebase database and other published databases. The p-values quantify the periodicity and regulation through cell …
A
Probe sets ID	Gene Symbol	Gene Name	Entrez ID	Affymetrix Probesets ID	Chromosome	Classification Border of log2 gene expression intensity	Standard Deviation of the Classification Border	Fold Change HG3/HG1	Wilcoxon test pvalue HG1 versus HG3
A_23_P112904	NAT1	N-acetyltransferase 1 (arylamine N-acetyltransferase)	9	214440_at	8p22	4.52	0.77	0.03	1.47e-12
A_23_P95594	NAT1	N-acetyltransferase 1 (arylamine N-acetyltransferase)	9	214440_at	8p22	4.14	1.33	0.04	1.75e-12
NM_004336_1_3241	BUB1	budding uninhibited by benzimidazoles 1 homolog (yeast)	699	209642_at|215508_at|215509_s_at|216275_at|216277_at	2q13	-2.93	0.07	3.43	3.82e-15
A_23_P108901	CENPA	centromere protein A	1058	204962_s_at|210821_x_at	2p23.3	-2.27	0.17	3.57	1.6e-15
NKI_NM_001809	CENPA	centromere protein A	1058	204962_s_at|210821_x_at	2p23.3	-2.26	0.1	3.61	2.87e-15
A_24_P413884	CENPA	centromere protein A	1058	204962_s_at|210821_x_at	2p23.3	-2.08	0.06	3.62	1.36e-15
A_23_P143184	MYBL2	v-myb myeloblastosis viral oncogene homolog (avian)-like 2	4605	201710_at	20q13.1	-2.31	0.34	4.56	2.57e-16
A_23_P57379	CDC45	CDC45 cell division cycle 45-like (S. cerevisiae)	8318	204126_s_at	22q11.21	-3.43	0.14	3.7	1.16e-14
NKI_NM_014791	MELK	maternal embryonic leucine zipper kinase	9833	204825_at	9p13.1	-2.1	0.09	3.68	5.31e-15
NKI_NM_014875	KIF14	kinesin family member 14	9928	206364_at|236641_at	1q32.1	-1.85	0.32	3.51	1.66e-14
A_23_P34784	KIF2C	kinesin family member 2C	11004	209408_at|211519_s_at	1p34.1	-2.66	0.2	3.89	5.53e-15
A_24_P297539	UBE2C	ubiquitin-conjugating enzyme E2C	11065	202954_at	20q13.12	-1.63	0.11	4.7	2.25e-13
A_23_P147392	KIF13B	kinesin family member 13B	23303	202962_at	8p21	1.6	0.13	0.27	4.21e-15
A_32_P165606	KIF13B	kinesin family member 13B	23303	202962_at	8p21	1.71	0.22	0.27	3.13e-15
A_23_P100345	ORC6	origin recognition complex, subunit 6 like (yeast)	23594	219105_x_at	16q12	-3.77	0.29	3.8	2.14e-14
A_23_P100344	ORC6	origin recognition complex, subunit 6 like (yeast)	23594	219105_x_at	16q12	-3.64	0.23	3.83	2.16e-14
NKI_NM_014321	ORC6	origin recognition complex, subunit 6 like (yeast)	23594	219105_x_at	16q12	-3.36	0.3	4.2	2.75e-15
A_23_P373	CDCA8	cell division cycle associated 8	55143	221520_s_at	1p34.3	-2.34	0.09	3.12	6.62e-15
A_23_P375	CDCA8	cell division cycle associated 8	55143	221520_s_at	1p34.3	-2.23	0.22	3.37	5.83e-15
A_23_P161474	MCM10	minichromosome maintenance complex component 10	55388	220651_s_at|222962_s_at|223570_at	10p13	-2.01	0.24	4.29	1.29e-15
A_23_P161473	MCM10	minichromosome maintenance complex component 10	55388	220651_s_at|222962_s_at|223570_at	10p13	-2.17	0.23	4.55	1.68e-15
A_24_P412088	MCM10	minichromosome maintenance complex component 10	55388	220651_s_at|222962_s_at|223570_at	10p13	-2.52	0.31	4.78	3.3e-15
A_23_P355074	CENPN	centromere protein N	55839	219555_s_at|222118_at|228559_at|234811_at	16q23.2	-2.3	0.26	3.71	9.75e-15
AK023669_1_2294	CENPN	centromere protein N	55839	219555_s_at|222118_at|228559_at|234811_at	16q23.2	-2.5	0.27	3.73	5.53e-15
A_23_P206540	SHCBP1	SHC SH2-domain binding protein 1	79801	219493_at	16q11	-2.18	0.13	3.32	9.78e-17
A_23_P206544	SHCBP1	SHC SH2-domain binding protein 1	79801	219493_at	16q11	-2.52	0.09	3.95	4.55e-16
A_23_P416462	PIF1	PIF1 5'-to-3' DNA helicase homolog (S. cerevisiae)	80119	1555591_at|228252_at	15q22.1	-3.85	0.05	3.79	8.86e-15
A_23_P345707	TICRR	TOPBP1-Interacting Checkpoint And Replication Regulator	90381	230021_at|232475_at	15q26.1	-2.41	0.05	3.12	5.58e-17
A_32_P109296	TICRR	TOPBP1-Interacting Checkpoint And Replication Regulator	90381	230021_at|232475_at	15q26.1	-2.43	0.13	3.38	1.8e-16
A_23_P345698	TICRR	TOPBP1-Interacting Checkpoint And Replication Regulator	90381	230021_at|232475_at	15q26.1	-2.51	0.06	3.6	4.56e-17
A_32_P109297	TICRR	TOPBP1-Interacting Checkpoint And Replication Regulator	90381	230021_at|232475_at	15q26.1	-2.64	0.15	3.95	9.04e-17
A_23_P253752	MTFR2	family with sequence similarity 54, member A	113115	228069_at|234944_s_at|234945_at	6q23.2	-2.19	0.18	3.47	8.82e-16
A_23_P104652	CDCA5	cell division cycle associated 5	113130	224753_at	11q13.1	-2.51	0.1	3.32	6.62e-15
A_23_P104651	CDCA5	cell division cycle associated 5	113130	224753_at	11q13.1	-2.03	0.31	3.44	3.33e-15
A_23_P79360	NOSTRIN	nitric oxide synthase trafficker	115677	226992_at	2q31.1	1.43	0.44	0.18	4.3e-14
A_23_P83383	CAPN8	calpain 8	388743	229030_at	1q41	1.83	0.64	0.08	9.48e-13
A_23_P94782	CAPN8	calpain 8	388743	229030_at	1q41	1.57	0.7	0.09	5.43e-12
A_23_P83381	CAPN8	calpain 8	388743	229030_at	1q41	1.63	0.24	0.12	2.19e-13
A_32_P151794	FAM72B|FAM72A	family with sequence similarity 72, member A,B	653820|729533	225834_at	1q32.1|1p11.2	-2.51	0.1	3.31	1.09e-14
B
Gene Symbol	Entrez ID	Gene Name	periodic	source	periodicity pvalue	regulation pvalue	peaktime: % of cell cycle	rank	cell cycle phase
MELK	9833	maternal embryonic leucine zipper kinase	Yes	Cyclebase and Grant et al 2013 (No. of cell lines=2)	2.2e-10	4.4e-03	80	164	S
KIF14	9928	kinesin family member 14	Yes	Cyclebase and Grant et al 2013 (No. of cell lines=3)	6.0e-10	8.4e-03	87	182	G2
UBE2C	11065	ubiquitin-conjugating enzyme E2C	Yes	Cyclebase and Grant et al 2013 (No. of cell lines=4)	3.8e-17	2.6e-12	81	8	G2
CDCA8	55143	cell division cycle associated 8	Yes	Cyclebase and Grant et al 2013 (No. of cell lines=4)	5.4e-20	6.6e-11	82	5	G2
SHCBP1	79801	SHC SH2-domain binding protein 1	Yes	Cyclebase and Grant et al 2013 (No. of cell lines=4)	1.7e-12	1.9e-02	85	123	G2
CENPA	1058	centromere protein A	Yes	Cyclebase and Grant et al 2013 (No. of cell lines=4)	9.0e-12	2.3e-06	86	76	G2
KIF2C	11004	kinesin family member 2C	Yes	Cyclebase and Grant et al 2013 (No. of cell lines=4)	4.5e-11	1.8	89	219	G2
BUB1	699	budding uninhibited by benzimidazoles 1 homolog (yeast)	Yes	Cyclebase and Grant et al 2013 (No. of cell lines=4)	2.1e-18	2.9e-09	92	15	G2
MTFR2	113115	family with sequence similarity 54, member A	Yes	Grant et al 2013 (No. of cell lines=1)	NA	NA	NA	NA	G2
TICRR	90381	TOPBP1-Interacting Checkpoint And Replication Regulator	Yes	Grant et al 2013 (No. of cell lines=3)	NA	NA	NA	NA	G2
MCM10	55388	minichromosome maintenance complex component 10	Yes	Grant et al 2013 (No. of cell lines=3)	NA	NA	NA	NA	M
CENPN	55839	centromere protein N	Yes	Grant et al 2013 (No. of cell lines=1)/Cyclebase2	2.1e-03	9.4e-05	98	514	M
ORC6	23594	origin recognition complex, subunit 6 like (yeast)	Yes	Grant et al 2013 (No. of cell lines=1)/Cyclebase2	2.0e-06	2.4	NA	779	NA
KIF13B	23303	kinesin family member 13B	Yes	Grant et al 2013(No. of cell lines=1)/Cyclebase2	6.1e-03	1.4e-01	NA	2290	NA
CDC45	8318	CDC45 cell division cycle 45-like (S. cerevisiae)	Yes	Grant et al 2013(No. of cell lines=3)/Cyclebase2	4.3e-05	5.1e-02	NA	704	NA
CDCA5	113130	cell division cycle associated 5	Yes	Cyclebase	2.4e-14	1.4e-02	67	94	NA
FAM72B|FAM72A	653820|729533	family with sequence similarity 72, member A,B	Yes	Cyclebase	7.7e-16	3.8e-09	81	27	NA
PIF1	80119	PIF1 5'-to-3' DNA helicase homolog (S. cerevisiae)	Yes	Cyclebase and Grant et al 2013 (No. of cell lines=3)	2.4e-15	6.0e-09	84	35	NA
CAPN8	388743	calpain 8	No	Cyclebase2	NA	NA	NA	NA	NA
MYBL2	4605	v-myb myeloblastosis viral oncogene homolog (avian)-like 2	No	Cyclebase2	NA	NA	NA	NA	NA
NAT1	9	N-acetyltransferase 1 (arylamine N-acetyltransferase)	No	Cyclebase2	NA	NA	NA	NA	NA
NOSTRIN	115677	nitric oxide synthase trafficker	No	Cyclebase2	NA	NA	NA	NA	NA
source	weblink
Cyclebase	http://www.cyclebase.org
Cyclebase2	http://cyclebase2.jensenlab.org/
Grant et al 2013	PMID:24109597
