# Supplementary material for: Genome and transcriptome delineation of two major oncogenic pathways governing invasive ductal breast cancer development
Source: Oncotarget. 2015 Oct 10;6(34):36652–74. doi: 10.18632/oncotarget.5543 (PMC4742202; doi:10.18632/oncotarget.5543)
Supplement: Supplementary file 4 [file oncotarget-06-36652-s004.xls]

## Sheet: Supp. Table S4
Supplementary Table S4: Survival prediction of patients grouping into low- and high- risk subclasses derived using 22g-TAG genes. Survival prediction analysis of 22g-TAG was performed using 1D-DDg method based on gene expression cut-off value estimated using Cox proportional hazards model in four independent cohorts: A:Uppsala, B: Stockholm, C:Singapore and D: Marseille. 1D DDg-defined cut-off: g…
A: Uppsala
probeID	genename	1D DDg cut-off	1D DDg p-value	model design	mean intensity (low-risk)	mean intensity (high-risk)	fold change: high risk/low risk	cox.zph test	coxph ratio	95% C.I.	number of low-risks	number of high-risks
201710_at	MYBL2	5.764	1.1e-06	2	4.831	6.657	0.282	0.097	2.955	1.9-4.7	120	129
202954_at	UBE2C	8.036	2e-06	2	7.498	8.554	0.481	0.146	2.681	1.8-4.1	177	72
202962_at	KIF13B	7.689	0.0026	1	8.116	7.218	1.863	0.413	1.886	1.2-2.9	137	112
204126_s_at	CDC45	4.551	0.00028	2	3.6	5.624	0.246	0.167	2.148	1.4-3.3	174	75
204825_at	MELK	6.869	6.4e-06	2	6.285	7.546	0.417	0.024	2.527	1.7-3.8	158	91
204962_s_at	CENPA	6.187	1.4e-05	2	5.701	6.717	0.495	0.312	2.527	1.6-3.9	130	119
206364_at	KIF14	6.192	0.00085	2	5.654	6.686	0.489	0.027	2.029	1.3-3.1	173	76
209408_at	KIF2C	7.274	2.1e-05	2	6.839	7.744	0.534	0.107	2.414	1.6-3.7	147	102
209642_at	BUB1	6.089	3.8e-05	2	5.559	6.595	0.488	0.244	2.382	1.6-3.6	136	113
214440_at	NAT1	9.761	0.04	1	10.21	8.07	4.409	0.189	1.663	1-2.7	76	173
219105_x_at	ORC6	6.098	0.0011	2	5.848	6.62	0.585	0.55	2.239	1.4-3.7	86	163
219493_at	SHCBP1	5.693	5.4e-05	2	5.136	6.133	0.501	0.837	2.306	1.5-3.5	166	83
220651_s_at	MCM10	5.835	3.6e-06	2	4.921	6.392	0.361	0.443	2.595	1.7-3.9	155	94
221520_s_at	CDCA8	6.005	8.8e-07	2	4.652	6.975	0.2	0.003	2.751	1.8-4.2	176	73
224753_at	CDCA5	3.962	0.0049	2	3.819	5.637	0.284	0.254	2.176	1.2-3.8	66	183
225834_at	FAM72A	7.088	5e-05	2	6.604	7.759	0.449	0.169	2.354	1.5-3.6	134	115
226992_at	NOSTRIN	8.064	0.0074	1	8.516	7.463	2.074	0.556	1.793	1.2-2.8	115	134
228069_at	FAM54A	6.679	0.00034	2	6.284	7.279	0.502	0.111	2.275	1.4-3.6	104	145
228252_at	PIF1	6.443	0.00088	2	6.152	6.847	0.618	0.69	2.117	1.3-3.3	110	139
228559_at	CENPN	7.647	0.00026	2	6.797	8.077	0.412	0.018	2.32	1.5-3.7	199	50
229030_at	CAPN8	7.89	0.011	1	8.898	6.825	4.206	0.197	1.708	1.1-2.6	145	104
230021_at	TICRR	6.152	4.6e-05	2	4.927	6.866	0.261	0.141	2.389	1.6-3.7	185	64
B: Stockholm
probeID	genename	1D cutoff	1D pvalue	model design	mean intensity (low-risk)	mean intensity (high-risk)	fold change	cox.zph test	coxph ratio	95% C.I.	number of low-risks	number of high-risks
201710_at	MYBL2	6.434	0.00017	2	5.645	7.103	0.364	0.895	3.257	1.7-6.2	95	64
202954_at	UBE2C	7.408	0.00025	2	7.116	8.069	0.517	0.105	4.867	1.9-12.4	60	99
202962_at	KIF13B	7.492	0.012	1	7.89	7.006	1.846	0.235	2.611	1.2-5.7	59	100
204126_s_at	CDC45	4.337	0.00019	2	3.487	5.426	0.261	0.488	3.111	1.7-5.8	105	54
204825_at	MELK	6.482	0.00016	2	5.916	7.167	0.42	0.462	5.787	2.1-16.3	56	103
204962_s_at	CENPA	6.075	5.5e-06	2	5.515	6.686	0.444	0.08	5.05	2.3-11	82	77
206364_at	KIF14	6.078	0.00011	2	5.615	6.665	0.483	0.498	3.501	1.8-6.9	89	70
209408_at	KIF2C	6.813	8.8e-07	2	6.505	7.316	0.57	0.228	26.85	3.7-195.5	56	103
209642_at	BUB1	6.125	6.7e-05	2	5.596	6.623	0.491	0.162	3.737	1.9-7.5	87	72
214440_at	NAT1	7.501	0.0019	1	9.187	6.761	5.375	0.369	2.629	1.4-5	122	37
219105_x_at	ORC6	6.682	0.0052	2	6.151	7.054	0.535	0.916	2.449	1.3-4.7	127	32
219493_at	SHCBP1	5.617	0.00021	2	5.028	6.119	0.47	0.638	3.337	1.7-6.6	88	71
220651_s_at	MCM10	5.514	0.00044	2	4.728	6.399	0.314	0.952	5.241	1.9-14.7	53	106
221520_s_at	CDCA8	6.387	0.00028	2	4.831	7.184	0.196	0.983	3.002	1.6-5.6	120	39
224753_at	CDCA5	6.76	0.0013	2	5.044	7.415	0.193	0.81	2.683	1.4-5	104	55
225834_at	FAM72A	7.245	0.00023	2	6.72	7.803	0.472	0.139	3.135	1.7-6	99	60
226992_at	NOSTRIN	7.697	0.015	1	8.183	7.131	2.074	0.841	2.171	1.1-4.1	86	73
228069_at	FAM54A	6.317	0.0018	2	5.895	6.994	0.467	0.201	3.993	1.6-10.2	53	106
228252_at	PIF1	6.386	0.17	2	6.117	6.823	0.613	0.79	1.761	0.8-4	42	117
228559_at	CENPN	7.12	1.3e-06	2	6.455	7.449	0.502	0.241	4.146	2.2-7.7	117	42
229030_at	CAPN8	7.817	0.27	2	6.727	8.458	0.301	0.525	1.439	0.8-2.8	115	44
230021_at	TICRR	4.47	0.013	2	3.742	5.869	0.229	0.233	2.584	1.2-5.6	58	101
C: Singapore
probeID	genename	1D cutoff	1D pvalue	model design	mean intensity (low-risk)	mean intensity (high-risk)	fold change	cox.zph test	coxph ratio	95% C.I.	number of low-risks	number of high-risks
201710_at	MYBL2	6.29	0.0063	2	5.424	6.905	0.358	0.48	3.766	1.4-10.5	48	40
202954_at	UBE2C	7.852	0.0015	2	7.426	8.333	0.533	0.838	5.85	1.7-20.1	42	46
202962_at	KIF13B	7.35	0.16	1	7.755	6.822	1.91	0.923	2.173	0.7-6.5	31	57
204126_s_at	CDC45	4.839	0.041	2	3.623	5.938	0.201	0.147	2.484	1-6.1	57	31
204825_at	MELK	6.826	0.0018	2	6.222	7.61	0.382	0.87	5.708	1.7-19.6	42	46
204962_s_at	CENPA	6.669	0.012	2	5.965	7.078	0.462	0.572	3.008	1.2-7.4	61	27
206364_at	KIF14	6.775	0.0025	2	6.022	7.129	0.464	0.693	3.662	1.5-9	65	23
209408_at	KIF2C	7.265	0.013	2	6.887	7.644	0.592	0.554	3.667	1.2-11.1	40	48
209642_at	BUB1	6.415	0.016	2	5.78	6.764	0.506	0.858	3.282	1.2-9.1	45	43
214440_at	NAT1	6.899	0.0036	1	8.696	6.49	4.614	0.859	3.569	1.4-8.9	70	18
219105_x_at	ORC6	7.212	0.00013	2	6.637	7.484	0.556	0.251	4.929	2-12.2	70	18
219493_at	SHCBP1	5.999	0.021	2	5.428	6.431	0.499	0.187	2.757	1.1-6.8	63	25
220651_s_at	MCM10	6.363	0.012	2	5.202	6.88	0.313	0.263	2.991	1.2-7.4	64	24
221520_s_at	CDCA8	5.038	0.0081	2	4.515	6.212	0.308	0.721	3.419	1.3-9	51	37
224753_at	CDCA5	6.501	0.025	2	4.753	7.159	0.189	0.17	2.712	1.1-6.7	55	33
225834_at	FAM72A	7.192	0.017	2	6.871	7.935	0.478	0.885	3.538	1.2-10.7	39	49
226992_at	NOSTRIN	7.342	0.14	1	8.009	7.031	1.97	0.81	1.955	0.8-4.8	59	29
228069_at	FAM54A	7.454	0.00051	2	6.769	7.783	0.495	0.372	4.35	1.8-10.7	68	20
228252_at	PIF1	6.475	0.00065	2	6.167	6.887	0.607	0.985	8.409	1.9-36.4	39	49
228559_at	CENPN	7.507	0.002	2	6.673	7.83	0.448	0.15	3.803	1.5-9.5	70	18
229030_at	CAPN8	7.14	0.0023	1	8.348	6.378	3.918	0.958	4.016	1.5-10.6	55	33
230021_at	TICRR	5.587	0.006	2	4.367	6.289	0.264	0.472	4.156	1.4-12.5	43	45
D: Marseille
probeID	genename	1D cutoff	1D pvalue	model design	mean intensity (low-risk)	mean intensity (high-risk)	fold change	cox.zph test	coxph ratio	95% C.I.	number of low-risks	number of high-risks
201710_at	MYBL2	6.3	0.0044	2	5.674	7.357	0.311	0.003	2.139	1.3-3.7	71	181
202954_at	UBE2C	9.34	0.0021	2	7.941	9.904	0.257	0.628	2.052	1.3-3.3	193	59
202962_at	KIF13B	6.86	0.017	1	7.864	6.425	2.711	0.195	1.702	1.1-2.6	169	83
204126_s_at	CDC45	5.86	0.00084	2	5.189	6.585	0.38	0.106	2.108	1.3-3.3	121	131
204825_at	MELK	6.95	0.0002	2	5.869	8.074	0.217	0.035	2.387	1.5-3.8	104	148
204962_s_at	CENPA	4.98	0.0026	2	4.469	6.688	0.215	0.16	2.574	1.4-4.9	56	196
206364_at	KIF14	7.38	0.0046	2	5.897	8.026	0.229	0.673	1.95	1.2-3.1	189	63
209408_at	KIF2C	6.67	0.0029	2	5.902	7.962	0.24	0.019	2.096	1.3-3.5	84	168
209642_at	BUB1	4.08	0.021	2	3.584	5.896	0.201	0.928	1.882	1.1-3.3	63	189
214440_at	NAT1	8.59	0.17	1	10.267	5.943	20.027	0.064	1.392	0.9-2.2	87	165
219105_x_at	ORC6	7.54	0.001	2	6.84	8.169	0.398	0.092	2.053	1.3-3.2	143	109
219493_at	SHCBP1	4.73	0.0028	2	4.233	5.972	0.3	0.273	2.644	1.4-5.1	53	199
220651_s_at	MCM10	4.14	0.013	2	3.65	6.116	0.181	0.124	2.05	1.2-3.6	61	191
221520_s_at	CDCA8	6.03	0.004	2	5.615	7.252	0.322	0.13	2.2	1.3-3.8	67	185
224753_at	CDCA5	6.14	0.00035	2	5.617	7.369	0.297	0.027	2.758	1.5-4.9	69	183
225834_at	FAM72A	5.68	0.00012	2	4.801	7.077	0.206	0.139	2.623	1.6-4.4	90	162
226992_at	NOSTRIN	5.19	0.0056	1	6.674	4.256	5.343	0.104	1.832	1.2-2.8	152	100
228069_at	FAM54A	5.8	0.00044	2	4.384	6.598	0.215	0.547	2.327	1.4-3.8	191	61
228252_at	PIF1	4.84	0.012	2	4.354	5.564	0.432	0.357	1.743	1.1-2.7	135	117
228559_at	CENPN	6.73	0.00012	2	5.869	7.72	0.277	0.01	2.39	1.5-3.8	121	131
229030_at	CAPN8	4.07	0.035	1	6.834	3.741	8.53	0.884	1.699	1-2.8	198	54
230021_at	TICRR	5.04	0.02	2	4.615	5.851	0.424	0.067	1.709	1.1-2.7	99	153
