# Supplementary material for: Genome and transcriptome delineation of two major oncogenic pathways governing invasive ductal breast cancer development
Source: Oncotarget. 2015 Oct 10;6(34):36652–74. doi: 10.18632/oncotarget.5543 (PMC4742202; doi:10.18632/oncotarget.5543)
Supplement: Supplementary file 5 [file oncotarget-06-36652-s005.xls]

## Sheet: Supp. Table S5
Supplementary Table S5: Univariate and multivariate survival analyses of SWS-derived 22g-TAG signature providing the low- and high- grade IDC classification Univariate and multivariate survival analyses of 22g-TAG signature and common clinical parameters using Cox proportional hazards model in four independent cohorts.
Univariate analysis
Uppsala cohort		n=249
	Regression coefficients	Hazard Ratio	Standard Error (coef)	p-value	95% Confidence Interval
Tumor Size	0.016	1.016	0.005	0.002	1.006 - 1.026
Age	-0.003	0.997	0.008	0.722	0.982 - 1.013
ER	-0.153	0.858	0.311	0.623	0.467 - 1.578
PgR	-0.378	0.685	0.277	0.172	0.398 - 1.18
LN	0.746	2.109	0.213	0.00047	1.388 - 3.204
22g-TAG	1.098	2.997	0.244	6.9899e-06	1.857 - 4.837
Hist. Grades	0.573	1.773	0.156	0.00024	1.306 - 2.408
HER2	0.273	1.313	0.264	0.302	0.782 - 2.204
Intrinsic Subtypes	0.133	1.142	0.058	0.021	1.02 - 1.279
Stockholm cohort		n=147
	Regression coefficients	Hazard Ratio	Standard Error (coef)	p-value	95% Confidence Interval
Tumor Size	0.013	1.013	0.012	0.25	0.991 - 1.037
Age	-0.006	0.994	0.013	0.667	0.969 - 1.02
ER	-0.521	0.594	0.382	0.172	0.281 - 1.254
PgR	-0.726	0.484	0.329	0.027	0.254 - 0.922
LN	0.028	1.028	0.335	0.934	0.533 - 1.982
22g-TAG	1.772	5.883	0.498	0.000376	2.215 - 15.624
Hist. Grades	0.749	2.114	0.254	0.003	1.284 - 3.479
Intrinsic Subtypes	0.276	1.317	0.084	0.001	1.117 - 1.553
Singapore cohort		n=88
	Regression coefficients	Hazard Ratio	Standard Error (coef)	p-value	95% Confidence Interval
Tumor Size	0.022	1.022	0.016	0.167	0.991 - 1.054
Age	0	1	0.021	0.994	0.961 - 1.041
ER	-0.927	0.396	0.465	0.046	0.159 - 0.984
PgR	-1.157	0.314	0.494	0.019	0.119 - 0.828
LN	0.973	2.647	0.494	0.049	1.005 - 6.973
22g-TAG	1.544	4.683	0.579	0.008	1.507 - 14.554
Hist. Grades	1.002	2.723	0.38	0.008	1.294 - 5.731
HER2	1.802	6.063	0.63	0.004	1.764 - 20.835
Marseille cohort		n=248
	Regression coefficients	Hazard Ratio	Standard Error (coef)	p-value	95% Confidence Interval
Tumor Size	0.317	1.373	0.167	0.057	0.991 - 1.904
Age	0.002	1.002	0.009	0.796	0.985 - 1.02
ER	-0.411	0.663	0.225	0.068	0.427 - 1.031
PgR	-0.215	0.807	0.224	0.338	0.52 - 1.252
LN	0.449	1.567	0.23	0.051	0.999 - 2.459
22g-TAG	0.946	2.575	0.293	0.001	1.451 - 4.571
Hist. Grades	0.486	1.626	0.162	0.003	1.183 - 2.235
HER2	0.415	1.514	0.342	0.225	0.775 - 2.96
P53 mut.	0.543	1.721	0.252	0.031	1.05 - 2.822
ki67	0.41	1.507	0.281	0.145	0.868 - 2.616
Intrinsic Subtypes	0.122	1.13	0.08	0.125	0.967 - 1.322
Multivariates analysis
Uppsala cohort		n=249
	Regression coefficients	Hazard Ratio	Standard Error (coef)	p-value	95% Confidence Interval
Tumor Size	0.005	1.005	0.007	0.463	0.992 - 1.018
Age	0.013	1.013	0.009	0.137	0.996 - 1.031
ER	0.278	1.321	0.34	0.413	0.679 - 2.57
PgR	-0.028	0.972	0.305	0.927	0.535 - 1.767
LN	0.459	1.582	0.237	0.053	0.993 - 2.519
22g-TAG	1.122	3.07	0.291	0.0001142	1.737 - 5.428
Stockholm cohort		n=147
	Regression coefficients	Hazard Ratio	Standard Error (coef)	p-value	95% Confidence Interval
Tumor Size	0.018	1.019	0.016	0.237	0.988 - 1.05
Age	-0.007	0.993	0.014	0.631	0.966 - 1.021
ER	0.182	1.199	0.468	0.697	0.48 - 2.999
PgR	-0.515	0.598	0.414	0.213	0.266 - 1.344
LN	0.022	1.022	0.364	0.952	0.5 - 2.088
22g-TAG	1.565	4.782	0.531	0.003	1.689 - 13.538
Singapore cohort		n=88
	Regression coefficients	Hazard Ratio	Standard Error (coef)	p-value	95% Confidence Interval
Tumor Size	0.013	1.013	0.018	0.483	0.977 - 1.05
Age	0.007	1.007	0.025	0.776	0.96 - 1.057
ER	-0.327	0.721	0.589	0.578	0.227 - 2.288
PgR	-0.727	0.484	0.631	0.25	0.14 - 1.667
LN	0.956	2.6	0.504	0.058	0.969 - 6.98
22g-TAG	1.042	2.836	0.617	0.091	0.846 - 9.51
Marseille cohort		n=248
	Regression coefficients	Hazard Ratio	Standard Error (coef)	p-value	95% Confidence Interval
Tumor Size	0.134	1.143	0.18	0.457	0.804 - 1.627
Age	0.007	1.008	0.009	0.423	0.989 - 1.026
ER	-0.761	0.467	0.471	0.106	0.186 - 1.176
PgR	0.642	1.901	0.462	0.164	0.769 - 4.698
LN	0.37	1.448	0.254	0.145	0.88 - 2.383
22g-TAG	0.753	2.124	0.326	0.021	1.121 - 4.026
