# Supplementary material for: Genome and transcriptome delineation of two major oncogenic pathways governing invasive ductal breast cancer development
Source: Oncotarget. 2015 Oct 10;6(34):36652–74. doi: 10.18632/oncotarget.5543 (PMC4742202; doi:10.18632/oncotarget.5543)
Supplement: Supplementary file 6 [file oncotarget-06-36652-s006.xls]

## Sheet: Supp. Table S6
Supplementary Table S6: Gene ontology enrichment analysis of 22g-TAG molecular signature genes. Functionally enriched biological process, cellular components and pathways associated with the 22g-TAG genes using DAVID gene ontology tool.
Top Biological Processes
Term	Count	%	PValue	Gene IDs	List Total	Pop Hits	Pop Total	Fold Enrichment	Benjamini
GO:0007049~cell cycle	7	30.4	0.000111808	55143, 11004, 1058, 11065, 699, 113130, 8318	16	776	13528	7.6	0.0041
GO:0007017~microtubule-based process	5	21.7	0.000138624	11004, 1058, 11065, 9928, 23303	16	253	13528	16.7	0.0042
GO:0048285~organelle fission	5	21.7	9.42862e-05	55143, 11004, 11065, 699, 113130	16	229	13528	18.5	0.0043
GO:0000087~M phase of mitotic cell cycle	5	21.7	8.65497e-05	55143, 11004, 11065, 699, 113130	16	224	13528	18.9	0.0052
GO:0000278~mitotic cell cycle	6	26.1	3.56782e-05	55143, 11004, 1058, 11065, 699, 113130	16	370	13528	13.7	0.0065
GO:0022402~cell cycle process	6	26.1	0.00026449	55143, 11004, 1058, 11065, 699, 113130	16	565	13528	9	0.0069
GO:0000280~nuclear division	5	21.7	8.0703e-05	55143, 11004, 11065, 699, 113130	16	220	13528	19.2	0.0073
GO:0007067~mitosis	5	21.7	8.0703e-05	55143, 11004, 11065, 699, 113130	16	220	13528	19.2	0.0073
GO:0000279~M phase	5	21.7	0.000379182	55143, 11004, 11065, 699, 113130	16	329	13528	12.8	0.0086
Top Cellular Components
Term	Count	%	PValue	Gene IDs	List Total	Pop Hits	Pop Total	Fold Enrichment	Benjamini
GO:0044427~chromosomal part	8	34.8	1.1328e-07	23594, 55143, 11004, 1058, 699, 55839, 113130, 80119	16	386	12782	16.6	5.77728e-06
GO:0005694~chromosome	8	34.8	3.74214e-07	23594, 55143, 11004, 1058, 699, 55839, 113130, 80119	16	460	12782	13.9	9.54241e-06
GO:0000775~chromosome, centromeric region	5	21.7	1.06031e-05	55143, 11004, 1058, 699, 55839	16	124	12782	32.2	0.000180237
GO:0043232~intracellular non-membrane-bounded organelle	12	52.2	1.43531e-05	23594, 55143, 11004, 1058, 699, 55839, 113130, 115677, 8318, 9928, 80119, 23303	16	2596	12782	3.7	0.000182986
GO:0043228~non-membrane-bounded organelle	12	52.2	1.43531e-05	23594, 55143, 11004, 1058, 699, 55839, 113130, 115677, 8318, 9928, 80119, 23303	16	2596	12782	3.7	0.000182986
GO:0000777~condensed chromosome kinetochore	4	17.4	3.88126e-05	11004, 1058, 699, 55839	16	58	12782	55.1	0.000395817
GO:0000779~condensed chromosome, centromeric region	4	17.4	5.72359e-05	11004, 1058, 699, 55839	16	66	12782	48.4	0.000486401
GO:0000776~kinetochore	4	17.4	9.07879e-05	11004, 1058, 699, 55839	16	77	12782	41.5	0.000661266
GO:0015630~microtubule cytoskeleton	6	26.1	0.000301068	55143, 11004, 699, 8318, 9928, 23303	16	549	12782	8.7	0.00192
GO:0000793~condensed chromosome	4	17.4	0.000418149	11004, 1058, 699, 55839	16	129	12782	24.8	0.00237
Top Pathways
Term	Count	%	PValue	Gene IDs	List Total	Pop Hits	Pop Total	Fold Enrichment	Benjamini
REACT_152:Cell Cycle, Mitotic	9	39.1	1.44383e-07	23594, 55143, 55388, 11004, 1058, 11065, 699, 55839, 8318	11	304	3398	9.1	1.15506e-06
