# Supplementary material for: Genome and transcriptome delineation of two major oncogenic pathways governing invasive ductal breast cancer development
Source: Oncotarget. 2015 Oct 10;6(34):36652–74. doi: 10.18632/oncotarget.5543 (PMC4742202; doi:10.18632/oncotarget.5543)
Supplement: Supplementary file 7 [file oncotarget-06-36652-s007.xls]

## Sheet: Supp. Table S7
Supplementary Table S7: Characteristics of genes and transcribed loci (represented by probesets) that are differentially expressed between HG1-like and HG3-like tumors, defined based on the 22g-TAG classifier. The fold changes represent the ratio of the median expression level in HG3-like with respect to the median of expression level in HG1-like tumors. A two-tailed Wilcoxon test was used to ass…
Probsets_ID	Entrez ID	Gene symbol	Gene name	expression in HG3-like	Type of gene	Fold Changes	FDR HG3-like versus HG1-like
A_23_P116898	2	A2M	alpha-2-macroglobulin	down	protein-coding	0.72	0.0031
A_23_P116892	2	A2M	alpha-2-macroglobulin	down	protein-coding	0.71	0.0059
NM_000662_3_580	9	NAT1	N-acetyltransferase 1 (arylamine N-acetyltransferase)	down	protein-coding	0.52	0.0011
A_23_P95596	9	NAT1	N-acetyltransferase 1 (arylamine N-acetyltransferase)	down	protein-coding	0.39	0.00077
A_23_P95594	9	NAT1	N-acetyltransferase 1 (arylamine N-acetyltransferase)	down	protein-coding	0.38	0.00074
NM_000662_3_640	9	NAT1	N-acetyltransferase 1 (arylamine N-acetyltransferase)	down	protein-coding	0.44	0.0021
A_23_P112904	9	NAT1	N-acetyltransferase 1 (arylamine N-acetyltransferase)	down	protein-coding	0.38	0.0011
A_23_P31798	10	NAT2	N-acetyltransferase 2 (arylamine N-acetyltransferase)	down	protein-coding	0.35	0.0029
A_24_P330685	18	ABAT	4-aminobutyrate aminotransferase	down	protein-coding	0.68	0.0022
A_24_P330684	18	ABAT	4-aminobutyrate aminotransferase	down	protein-coding	0.64	0.0028
A_23_P152506	18	ABAT	4-aminobutyrate aminotransferase	down	protein-coding	0.4	3.2e-06
A_24_P918640	18	ABAT	4-aminobutyrate aminotransferase	down	protein-coding	0.67	0.00037
A_23_P152505	18	ABAT	4-aminobutyrate aminotransferase	down	protein-coding	0.4	4e-06
A_23_P141114	18	ABAT	4-aminobutyrate aminotransferase	down	protein-coding	0.6	0.0059
NM_000350_1_7017	24	ABCA4	ATP-binding cassette, sub-family A (ABC1), member 4	down	protein-coding	0.57	0.0082
A_23_P160940	24	ABCA4	ATP-binding cassette, sub-family A (ABC1), member 4	down	protein-coding	0.61	0.009
NM_000350_1_6505	24	ABCA4	ATP-binding cassette, sub-family A (ABC1), member 4	down	protein-coding	0.67	0.0032
A_24_P410673	36	ACADSB	acyl-CoA dehydrogenase, short/branched chain	down	protein-coding	0.65	0.0021
A_24_P189517	36	ACADSB	acyl-CoA dehydrogenase, short/branched chain	down	protein-coding	0.73	0.0019
A_23_P205895	70	ACTC1	actin, alpha, cardiac muscle 1	down	protein-coding	0.72	0.0049
A_24_P935103	115	ADCY9	adenylate cyclase 9	down	protein-coding	0.63	0.00063
NM_000681_2_3528	150	ADRA2A	adrenoceptor alpha 2A	down	protein-coding	0.61	0.00041
A_23_P138704	150	ADRA2A	adrenoceptor alpha 2A	down	protein-coding	0.61	0.00056
A_23_P138706	150	ADRA2A	adrenoceptor alpha 2A	down	protein-coding	0.72	0.0004
A_23_P157299	165	AEBP1	AE binding protein 1	down	protein-coding	0.74	0.0076
A_23_P211835	185	AGTR1	angiotensin II receptor, type 1	down	protein-coding	0.61	0.0071
A_23_P166616	185	AGTR1	angiotensin II receptor, type 1	down	protein-coding	0.45	0.0095
NM_031850_1_2149	185	AGTR1	angiotensin II receptor, type 1	down	protein-coding	0.43	0.0032
A_23_P211830	185	AGTR1	angiotensin II receptor, type 1	down	protein-coding	0.47	0.0044
A_23_P257164	275	AMT	aminomethyltransferase	down	protein-coding	0.69	0.0031
NM_000481_1_1949	275	AMT	aminomethyltransferase	down	protein-coding	0.74	0.006
A_23_P428739	283	ANG	angiogenin, ribonuclease, RNase A family, 5	down	protein-coding	0.63	0.001
A_23_P428738	283	ANG	angiogenin, ribonuclease, RNase A family, 5	down	protein-coding	0.6	0.00084
A_24_P107142	311	ANXA11	annexin A11	down	protein-coding	0.75	5.2e-05
A_23_P217428	395	ARHGAP6	Rho GTPase activating protein 6	down	protein-coding	0.66	0.00022
A_23_P255573	395	ARHGAP6	Rho GTPase activating protein 6	down	protein-coding	0.69	0.00071
A_23_P151075	397	ARHGDIB	Rho GDP dissociation inhibitor (GDI) beta	down	protein-coding	0.75	0.0084
A_23_P256084	415	ARSE	arylsulfatase E (chondrodysplasia punctata 1)	down	protein-coding	0.67	0.0015
A_23_P148881	477	ATP1A2	ATPase, Na+/K+ transporting, alpha 2 polypeptide	down	protein-coding	0.57	0.00066
A_23_P148879	477	ATP1A2	ATPase, Na+/K+ transporting, alpha 2 polypeptide	down	protein-coding	0.54	0.00056
A_24_P333420	480	ATP1A4	ATPase, Na+/K+ transporting, alpha 4 polypeptide	down	protein-coding	0.32	0.0016
A_23_P146655	573	BAG1	BCL2-associated athanogene	down	protein-coding	0.66	1.8e-05
A_23_P146654	573	BAG1	BCL2-associated athanogene	down	protein-coding	0.66	3e-05
A_23_P113309	577	BAI3	adhesion G protein-coupled receptor B3	down	protein-coding	0.73	0.00047
NM_000055_1_1649	590	BCHE	butyrylcholinesterase	down	protein-coding	0.63	0.0066
A_23_P93459	594	BCKDHB	branched chain keto acid dehydrogenase E1, beta polypeptide	down	protein-coding	0.74	0.0085
NM_000633_1_5909	596	BCL2	B-cell CLL/lymphoma 2	down	protein-coding	0.52	0.00061
NM_000633_1_5864	596	BCL2	B-cell CLL/lymphoma 2	down	protein-coding	0.54	0.00064
A_23_P352266	596	BCL2	B-cell CLL/lymphoma 2	down	protein-coding	0.55	0.00054
A_23_P352264	596	BCL2	B-cell CLL/lymphoma 2	down	protein-coding	0.52	0.00072
A_23_P156687	629	CFB	complement factor B	down	protein-coding	0.46	0.0013
NM_001710_2_2259	629	CFB	complement factor B	down	protein-coding	0.49	0.0015
NM_001710_2_1865	629	CFB	complement factor B	down	protein-coding	0.44	0.0017
A_24_P392249	629	CFB	complement factor B	down	protein-coding	0.5	0.0017
A_23_P34128	633	BGN	biglycan	down	protein-coding	0.7	0.0069
A_23_P34126	633	BGN	biglycan	down	protein-coding	0.68	0.0054
A_23_P348159	667	DST	dystonin	down	protein-coding	0.67	0.0041
A_23_P155349	686	BTD	biotinidase	down	protein-coding	0.75	0.0008
A_23_P155351	686	BTD	biotinidase	down	protein-coding	0.7	0.00031
A_23_P156687	717	C2	complement component 2	down	protein-coding	0.46	0.0013
NM_001710_2_2259	717	C2	complement component 2	down	protein-coding	0.49	0.0015
NM_001710_2_1865	717	C2	complement component 2	down	protein-coding	0.44	0.0017
A_24_P392249	717	C2	complement component 2	down	protein-coding	0.5	0.0017
A_23_P101400	718	C3	complement component 3	down	protein-coding	0.67	0.0055
A_23_P101405	718	C3	complement component 3	down	protein-coding	0.64	0.0064
A_23_P101407	718	C3	complement component 3	down	protein-coding	0.67	0.0096
A_23_P42282	720	C4A	complement component 4A (Rodgers blood group)	down	protein-coding	0.47	4.2e-05
A_23_P30873	720	C4A	complement component 4A (Rodgers blood group)	down	protein-coding	0.44	8.4e-05
A_23_P42279	720	C4A	complement component 4A (Rodgers blood group)	down	protein-coding	0.48	7.4e-05
A_23_P42282	721	C4B	complement component 4B (Chido blood group)	down	protein-coding	0.47	4.2e-05
A_23_P30873	721	C4B	complement component 4B (Chido blood group)	down	protein-coding	0.44	8.4e-05
A_23_P42279	721	C4B	complement component 4B (Chido blood group)	down	protein-coding	0.48	7.4e-05
A_23_P52888	744	MPPED2	metallophosphoesterase domain containing 2	down	protein-coding	0.7	0.0077
A_23_P211163	755	C21orf2	chromosome 21 open reading frame 2	down	protein-coding	0.7	1.8e-05
A_23_P211167	755	C21orf2	chromosome 21 open reading frame 2	down	protein-coding	0.71	2.8e-05
A_23_P78782	770	CA11	carbonic anhydrase XI	down	protein-coding	0.72	0.0067
A_23_P78778	770	CA11	carbonic anhydrase XI	down	protein-coding	0.7	0.0092
NM_001218_2_2391	771	CA12	carbonic anhydrase XII	down	protein-coding	0.68	0.0046
A_23_P151956	771	CA12	carbonic anhydrase XII	down	protein-coding	0.63	0.0031
A_23_P372234	771	CA12	carbonic anhydrase XII	down	protein-coding	0.67	0.0087
NM_001218_2_2547	771	CA12	carbonic anhydrase XII	down	protein-coding	0.71	0.0058
A_23_P373027	775	CACNA1C	calcium channel, voltage-dependent, L type, alpha 1C subunit	down	protein-coding	0.71	0.00054
A_24_P255524	800	CALD1	caldesmon 1	down	protein-coding	0.67	0.0021
A_24_P255523	800	CALD1	caldesmon 1	down	protein-coding	0.73	0.0033
A_24_P936884	800	CALD1	caldesmon 1	down	protein-coding	0.74	0.0028
A_23_P126580	845	CASQ2	calsequestrin 2 (cardiac muscle)	down	protein-coding	0.7	0.0041
NM_001753_3_2138	857	CAV1	caveolin 1, caveolae protein, 22kDa	down	protein-coding	0.63	0.00034
A_24_P12626	857	CAV1	caveolin 1, caveolae protein, 22kDa	down	protein-coding	0.64	0.0015
A_23_P134454	857	CAV1	caveolin 1, caveolae protein, 22kDa	down	protein-coding	0.7	0.0011
A_24_P925040	858	CAV2	caveolin 2	down	protein-coding	0.67	0.0011
A_23_P58921	860	RUNX2	runt-related transcription factor 2	down	protein-coding	0.68	0.01
A_24_P34155	861	RUNX1	runt-related transcription factor 1	down	protein-coding	0.64	0.001
A_24_P96404	861	RUNX1	runt-related transcription factor 1	down	protein-coding	0.72	0.00015
A_24_P96403	861	RUNX1	runt-related transcription factor 1	down	protein-coding	0.74	0.00013
A_24_P34157	861	RUNX1	runt-related transcription factor 1	down	protein-coding	0.68	0.0013
A_23_P216307	862	RUNX1T1	runt-related transcription factor 1; translocated to, 1 (cyclin D-related)	down	protein-coding	0.71	0.0017
A_23_P216302	862	RUNX1T1	runt-related transcription factor 1; translocated to, 1 (cyclin D-related)	down	protein-coding	0.75	0.0045
A_23_P110121	901	CCNG2	cyclin G2	down	protein-coding	0.74	0.0093
A_23_P110122	901	CCNG2	cyclin G2	down	protein-coding	0.74	0.0052
NM_033664_1_2938	1009	CDH11	cadherin 11, type 2, OB-cadherin (osteoblast)	down	protein-coding	0.69	0.004
A_23_P152305	1009	CDH11	cadherin 11, type 2, OB-cadherin (osteoblast)	down	protein-coding	0.68	0.0052
A_23_P26976	1101	CHAD	chondroadherin	down	protein-coding	0.51	0.0026
A_32_P40993	1111	CHEK1	checkpoint kinase 1	down	protein-coding	0.74	0.0091
A_23_P413456	1153	CIRBP	cold inducible RNA binding protein	down	protein-coding	0.7	0.0053
NKI_NM_001280	1153	CIRBP	cold inducible RNA binding protein	down	protein-coding	0.69	0.00011
A_23_P142322	1153	CIRBP	cold inducible RNA binding protein	down	protein-coding	0.71	0.0001
AK095781_1_3460	1153	CIRBP	cold inducible RNA binding protein	down	protein-coding	0.74	8.5e-05
A_23_P312651	1153	CIRBP	cold inducible RNA binding protein	down	protein-coding	0.7	0.0006
AK095781_1_2635	1153	CIRBP	cold inducible RNA binding protein	down	protein-coding	0.7	0.0015
A_23_P142314	1153	CIRBP	cold inducible RNA binding protein	down	protein-coding	0.74	0.00012
A_23_P377617	1153	CIRBP	cold inducible RNA binding protein	down	protein-coding	0.7	0.0011
A_23_P312652	1153	CIRBP	cold inducible RNA binding protein	down	protein-coding	0.68	9.6e-05
A_23_P377616	1153	CIRBP	cold inducible RNA binding protein	down	protein-coding	0.67	0.0013
A_23_P144094	1154	CISH	cytokine inducible SH2-containing protein	down	protein-coding	0.73	0.004
NM_001299_2_1443	1264	CNN1	calponin 1, basic, smooth muscle	down	protein-coding	0.67	0.00065
A_23_P125233	1264	CNN1	calponin 1, basic, smooth muscle	down	protein-coding	0.64	0.00027
A_23_P125232	1264	CNN1	calponin 1, basic, smooth muscle	down	protein-coding	0.67	0.00023
A_23_P16239	1264	CNN1	calponin 1, basic, smooth muscle	down	protein-coding	0.67	0.00039
A_23_P207521	1277	COL1A1	collagen, type I, alpha 1	down	protein-coding	0.66	0.0094
A_24_P277934	1278	COL1A2	collagen, type I, alpha 2	down	protein-coding	0.69	0.0052
A_23_P255247	1278	COL1A2	collagen, type I, alpha 2	down	protein-coding	0.71	0.005
A_23_P142533	1281	COL3A1	collagen, type III, alpha 1	down	protein-coding	0.75	0.0082
A_23_P33196	1290	COL5A2	collagen, type V, alpha 2	down	protein-coding	0.69	0.01
A_23_P310956	1292	COL6A2	collagen, type VI, alpha 2	down	protein-coding	0.65	0.0021
A_23_P310950	1292	COL6A2	collagen, type VI, alpha 2	down	protein-coding	0.71	0.0024
A_23_P131613	1293	COL6A3	collagen, type VI, alpha 3	down	protein-coding	0.73	0.0092
A_23_P69030	1295	COL8A1	collagen, type VIII, alpha 1	down	protein-coding	0.65	0.0033
A_24_P365977	1296	COL8A2	collagen, type VIII, alpha 2	down	protein-coding	0.63	0.0022
A_24_P365975	1296	COL8A2	collagen, type VIII, alpha 2	down	protein-coding	0.6	0.002
A_24_P291814	1303	COL12A1	collagen, type XII, alpha 1	down	protein-coding	0.59	0.0006
A_23_P214160	1303	COL12A1	collagen, type XII, alpha 1	down	protein-coding	0.65	0.0042
A_24_P291810	1303	COL12A1	collagen, type XII, alpha 1	down	protein-coding	0.61	0.00089
A_23_P214168	1303	COL12A1	collagen, type XII, alpha 1	down	protein-coding	0.63	0.0025
A_23_P160318	1307	COL16A1	collagen, type XVI, alpha 1	down	protein-coding	0.63	0.00033
A_23_P160322	1307	COL16A1	collagen, type XVI, alpha 1	down	protein-coding	0.62	0.00015
A_23_P127393	1408	CRY2	cryptochrome circadian clock 2	down	protein-coding	0.71	4.6e-07
A_24_P158587	1408	CRY2	cryptochrome circadian clock 2	down	protein-coding	0.67	2.4e-06
A_23_P127394	1408	CRY2	cryptochrome circadian clock 2	down	protein-coding	0.69	1.3e-07
A_23_P388023	1408	CRY2	cryptochrome circadian clock 2	down	protein-coding	0.72	1.5e-06
A_23_P138787	1408	CRY2	cryptochrome circadian clock 2	down	protein-coding	0.73	8.6e-06
A_23_P114562	1429	CRYZ	crystallin, zeta (quinone reductase)	down	protein-coding	0.71	0.0086
A_23_P144959	1462	VCAN	versican	down	protein-coding	0.62	0.0096
A_23_P144960	1462	VCAN	versican	down	protein-coding	0.71	0.0093
A_32_P85433	1490	CTGF	connective tissue growth factor	down	protein-coding	0.68	0.01
A_23_P19663	1490	CTGF	connective tissue growth factor	down	protein-coding	0.5	0.00072
A_23_P29493	1499	CTNNB1	catenin (cadherin-associated protein), beta 1, 88kDa	down	protein-coding	0.71	0.0018
A_23_P29498	1499	CTNNB1	catenin (cadherin-associated protein), beta 1, 88kDa	down	protein-coding	0.73	0.0065
NM_001904_1_3204	1499	CTNNB1	catenin (cadherin-associated protein), beta 1, 88kDa	down	protein-coding	0.68	0.0052
NM_001904_1_3265	1499	CTNNB1	catenin (cadherin-associated protein), beta 1, 88kDa	down	protein-coding	0.7	0.001
A_23_P407565	1524	CX3CR1	chemokine (C-X3-C motif) receptor 1	down	protein-coding	0.32	1.4e-06
A_23_P407566	1524	CX3CR1	chemokine (C-X3-C motif) receptor 1	down	protein-coding	0.35	9.7e-07
NM_001337_2_2738	1524	CX3CR1	chemokine (C-X3-C motif) receptor 1	down	protein-coding	0.34	2.2e-07
A_23_P114713	1580	CYP4B1	cytochrome P450, family 4, subfamily B, polypeptide 1	down	protein-coding	0.45	0.0071
A_23_P114708	1580	CYP4B1	cytochrome P450, family 4, subfamily B, polypeptide 1	down	protein-coding	0.39	0.0072
A_23_P114709	1580	CYP4B1	cytochrome P450, family 4, subfamily B, polypeptide 1	down	protein-coding	0.38	0.0073
A_23_P129167	1583	CYP11A1	cytochrome P450, family 11, subfamily A, polypeptide 1	down	protein-coding	0.74	0.0017
A_23_P156709	1589	CYP21A2	cytochrome P450, family 21, subfamily A, polypeptide 2	down	protein-coding	0.66	0.0039
A_23_P156708	1589	CYP21A2	cytochrome P450, family 21, subfamily A, polypeptide 2	down	protein-coding	0.65	0.0049
A_23_P138655	1592	CYP26A1	cytochrome P450, family 26, subfamily A, polypeptide 1	down	protein-coding	0.43	8.8e-05
A_23_P138654	1592	CYP26A1	cytochrome P450, family 26, subfamily A, polypeptide 1	down	protein-coding	0.4	0.00011
A_23_P64873	1634	DCN	decorin	down	protein-coding	0.67	0.0041
A_24_P295970	1634	DCN	decorin	down	protein-coding	0.65	0.005
A_24_P380901	1759	DNM1	dynamin 1	down	protein-coding	0.7	0.0064
A_24_P388786	1767	DNAH5	dynein, axonemal, heavy chain 5	down	protein-coding	0.73	0.0024
A_23_P93058	1767	DNAH5	dynein, axonemal, heavy chain 5	down	protein-coding	0.64	0.0035
A_24_P333461	1767	DNAH5	dynein, axonemal, heavy chain 5	down	protein-coding	0.73	0.0057
A_23_P152255	1800	DPEP1	dipeptidase 1 (renal)	down	protein-coding	0.6	0.0035
A_24_P149036	1809	DPYSL3	dihydropyrimidinase-like 3	down	protein-coding	0.67	0.01
A_23_P216430	1842	ECM2	extracellular matrix protein 2, female organ and adipocyte specific	down	protein-coding	0.69	0.00028
A_23_P216434	1842	ECM2	extracellular matrix protein 2, female organ and adipocyte specific	down	protein-coding	0.68	0.008
A_23_P216439	1842	ECM2	extracellular matrix protein 2, female organ and adipocyte specific	down	protein-coding	0.71	0.0075
A_23_P303671	1842	ECM2	extracellular matrix protein 2, female organ and adipocyte specific	down	protein-coding	0.6	0.0005
A_23_P303672	1842	ECM2	extracellular matrix protein 2, female organ and adipocyte specific	down	protein-coding	0.65	0.00079
A_23_P110712	1843	DUSP1	dual specificity phosphatase 1	down	protein-coding	0.62	0.0056
A_32_P197561	1879	EBF1	early B-cell factor 1	down	protein-coding	0.68	0.0059
A_23_P135903	1879	EBF1	early B-cell factor 1	down	protein-coding	0.61	0.0026
A_24_P156501	1879	EBF1	early B-cell factor 1	down	protein-coding	0.66	0.0052
A_24_P156493	1879	EBF1	early B-cell factor 1	down	protein-coding	0.64	0.0023
A_32_P47700	1915	EEF1A1	eukaryotic translation elongation factor 1 alpha 1	down	protein-coding	0.73	0.009
A_24_P763243	1915	EEF1A1	eukaryotic translation elongation factor 1 alpha 1	down	protein-coding	0.7	0.0017
A_23_P122283	1915	EEF1A1	eukaryotic translation elongation factor 1 alpha 1	down	protein-coding	0.67	0.00075
A_32_P475152	1915	EEF1A1	eukaryotic translation elongation factor 1 alpha 1	down	protein-coding	0.72	0.007
A_24_P87763	1938	EEF2	eukaryotic translation elongation factor 2	down	protein-coding	0.75	0.0016
A_23_P113001	1942	EFNA1	ephrin-A1	down	protein-coding	0.74	0.005
A_23_P254512	1942	EFNA1	ephrin-A1	down	protein-coding	0.71	0.008
NM_004428_1_1194	1942	EFNA1	ephrin-A1	down	protein-coding	0.71	0.0076
A_23_P124400	1942	EFNA1	ephrin-A1	down	protein-coding	0.68	0.0041
A_23_P214080	1958	EGR1	early growth response 1	down	protein-coding	0.46	0.00069
A_23_P214081	1958	EGR1	early growth response 1	down	protein-coding	0.51	0.00088
NM_001964_1_3066	1958	EGR1	early growth response 1	down	protein-coding	0.48	0.00078
A_23_P216220	1960	EGR3	early growth response 3	down	protein-coding	0.61	0.0033
A_23_P216225	1960	EGR3	early growth response 3	down	protein-coding	0.57	0.004
A_24_P218970	1975	EIF4B	eukaryotic translation initiation factor 4B	down	protein-coding	0.73	1.8e-05
A_24_P218972	1975	EIF4B	eukaryotic translation initiation factor 4B	down	protein-coding	0.7	3.9e-05
A_23_P215450	2006	ELN	elastin	down	protein-coding	0.36	7.4e-06
A_24_P186936	2006	ELN	elastin	down	protein-coding	0.63	3.8e-06
A_23_P215459	2006	ELN	elastin	down	protein-coding	0.46	2.7e-06
A_23_P215454	2006	ELN	elastin	down	protein-coding	0.57	2.6e-05
A_23_P44265	2018	EMX2	empty spiracles homeobox 2	down	protein-coding	0.54	0.0045
NM_001979_2_1897	2053	EPHX2	epoxide hydrolase 2, cytoplasmic	down	protein-coding	0.6	0.00074
A_23_P8833	2053	EPHX2	epoxide hydrolase 2, cytoplasmic	down	protein-coding	0.57	0.00035
A_23_P8834	2053	EPHX2	epoxide hydrolase 2, cytoplasmic	down	protein-coding	0.57	0.00024
NM_001979_2_1291	2053	EPHX2	epoxide hydrolase 2, cytoplasmic	down	protein-coding	0.58	0.00045
A_23_P423853	2066	ERBB4	erb-b2 receptor tyrosine kinase 4	down	protein-coding	0.55	0.0035
A_32_P183765	2066	ERBB4	erb-b2 receptor tyrosine kinase 4	down	protein-coding	0.48	0.00065
A_32_P183767	2066	ERBB4	erb-b2 receptor tyrosine kinase 4	down	protein-coding	0.51	0.00033
NM_005235_1_5164	2066	ERBB4	erb-b2 receptor tyrosine kinase 4	down	protein-coding	0.49	0.0011
A_23_P57321	2078	ERG	v-ets avian erythroblastosis virus E26 oncogene homolog	down	protein-coding	0.75	0.0087
A_23_P428219	2145	EZH1	enhancer of zeste 1 polycomb repressive complex 2 subunit	down	protein-coding	0.71	4.6e-05
A_23_P126782	2152	F3	coagulation factor III (thromboplastin, tissue factor)	down	protein-coding	0.64	0.0083
A_23_P115382	2152	F3	coagulation factor III (thromboplastin, tissue factor)	down	protein-coding	0.65	0.0079
NM_001441_1_1349	2166	FAAH	fatty acid amide hydrolase	down	protein-coding	0.71	0.0054
A_23_P211630	2192	FBLN1	fibulin 1	down	protein-coding	0.6	0.00045
A_23_P211631	2192	FBLN1	fibulin 1	down	protein-coding	0.58	0.0004
A_24_P152553	2200	FBN1	fibrillin 1	down	protein-coding	0.64	0.0037
A_23_P65678	2200	FBN1	fibrillin 1	down	protein-coding	0.54	0.0037
A_23_P155857	2247	FGF2	fibroblast growth factor 2 (basic)	down	protein-coding	0.74	0.0077
A_24_P473970	2252	FGF7	fibroblast growth factor 7	down	protein-coding	0.7	0.0017
A_32_P196029	2252	FGF7	fibroblast growth factor 7	down	protein-coding	0.62	0.00058
A_23_P14621	2252	FGF7	fibroblast growth factor 7	down	protein-coding	0.59	0.00012
A_23_P14612	2252	FGF7	fibroblast growth factor 7	down	protein-coding	0.72	0.00022
A_23_P377751	2255	FGF10	fibroblast growth factor 10	down	protein-coding	0.51	0.0018
A_23_P377750	2255	FGF10	fibroblast growth factor 10	down	protein-coding	0.55	0.0068
A_23_P125164	2272	FHIT	fragile histidine triad	down	protein-coding	0.73	0.00013
NM_001449_2_2017	2273	FHL1	four and a half LIM domains 1	down	protein-coding	0.66	0.0043
A_23_P400129	2273	FHL1	four and a half LIM domains 1	down	protein-coding	0.63	0.0099
A_23_P108751	2274	FHL2	four and a half LIM domains 2	down	protein-coding	0.6	0.0031
A_23_P108753	2274	FHL2	four and a half LIM domains 2	down	protein-coding	0.58	0.0035
A_24_P22077	2308	FOXO1	forkhead box O1	down	protein-coding	0.71	0.00058
A_23_P151426	2308	FOXO1	forkhead box O1	down	protein-coding	0.62	5.7e-05
A_24_P22079	2308	FOXO1	forkhead box O1	down	protein-coding	0.73	0.0023
NM_001457_1_8709	2317	FLNB	filamin B, beta	down	protein-coding	0.62	0.00091
A_24_P683917	2317	FLNB	filamin B, beta	down	protein-coding	0.68	0.0077
A_23_P211870	2317	FLNB	filamin B, beta	down	protein-coding	0.69	0.0012
NM_001457_1_8655	2317	FLNB	filamin B, beta	down	protein-coding	0.64	0.00061
A_23_P211878	2317	FLNB	filamin B, beta	down	protein-coding	0.72	0.0009
A_23_P254561	2318	FLNC	filamin C, gamma	down	protein-coding	0.7	0.0062
A_24_P77968	2318	FLNC	filamin C, gamma	down	protein-coding	0.75	0.0088
A_23_P231	2330	FMO5	flavin containing monooxygenase 5	down	protein-coding	0.49	0.0031
NM_001461_1_1693	2330	FMO5	flavin containing monooxygenase 5	down	protein-coding	0.5	0.0039
A_23_P233	2330	FMO5	flavin containing monooxygenase 5	down	protein-coding	0.49	0.0067
A_23_P236	2330	FMO5	flavin containing monooxygenase 5	down	protein-coding	0.47	0.0058
A_24_P71341	2330	FMO5	flavin containing monooxygenase 5	down	protein-coding	0.54	0.0061
NM_001461_1_1549	2330	FMO5	flavin containing monooxygenase 5	down	protein-coding	0.54	0.0078
A_23_P114882	2331	FMOD	fibromodulin	down	protein-coding	0.74	0.0032
NM_005252_2_1501	2353	FOS	FBJ murine osteosarcoma viral oncogene homolog	down	protein-coding	0.66	0.00079
A_23_P106192	2353	FOS	FBJ murine osteosarcoma viral oncogene homolog	down	protein-coding	0.66	0.001
A_23_P106196	2353	FOS	FBJ murine osteosarcoma viral oncogene homolog	down	protein-coding	0.58	0.0007
A_23_P106194	2353	FOS	FBJ murine osteosarcoma viral oncogene homolog	down	protein-coding	0.62	0.00059
A_23_P429999	2354	FOSB	FBJ murine osteosarcoma viral oncogene homolog B	down	protein-coding	0.61	0.0049
A_23_P429998	2354	FOSB	FBJ murine osteosarcoma viral oncogene homolog B	down	protein-coding	0.62	0.0039
NM_006732_1_3115	2354	FOSB	FBJ murine osteosarcoma viral oncogene homolog B	down	protein-coding	0.72	0.005
NM_006732_1_3467	2354	FOSB	FBJ murine osteosarcoma viral oncogene homolog B	down	protein-coding	0.61	0.0059
A_23_P363778	2487	FRZB	frizzled-related protein	down	protein-coding	0.75	0.0023
A_23_P10904	2487	FRZB	frizzled-related protein	down	protein-coding	0.57	7.2e-05
A_23_P10902	2487	FRZB	frizzled-related protein	down	protein-coding	0.55	4e-05
A_23_P374689	2571	GAD1	glutamate decarboxylase 1 (brain, 67kDa)	down	protein-coding	0.68	0.004
A_23_P374684	2571	GAD1	glutamate decarboxylase 1 (brain, 67kDa)	down	protein-coding	0.62	0.00068
A_23_P25963	2581	GALC	galactosylceramidase	down	protein-coding	0.73	0.0039
A_23_P146922	2621	GAS6	growth arrest-specific 6	down	protein-coding	0.66	0.00035
A_23_P146917	2621	GAS6	growth arrest-specific 6	down	protein-coding	0.7	0.0002
A_23_P146914	2621	GAS6	growth arrest-specific 6	down	protein-coding	0.7	0.00053
A_23_P75056	2625	GATA3	GATA binding protein 3	down	protein-coding	0.67	0.00024
NM_002051_1_1550	2625	GATA3	GATA binding protein 3	down	protein-coding	0.72	0.00076
NM_002051_1_1607	2625	GATA3	GATA binding protein 3	down	protein-coding	0.71	0.0009
A_23_P75049	2625	GATA3	GATA binding protein 3	down	protein-coding	0.73	0.001
A_24_P355464	2662	GDF10	growth differentiation factor 10	down	protein-coding	0.63	0.0036
A_23_P52227	2662	GDF10	growth differentiation factor 10	down	protein-coding	0.51	0.008
A_24_P55287	2697	GJA1	gap junction protein, alpha 1, 43kDa	down	protein-coding	0.57	0.01
NM_000165_2_2984	2697	GJA1	gap junction protein, alpha 1, 43kDa	down	protein-coding	0.54	0.0068
A_23_P105251	2735	GLI1	GLI family zinc finger 1	down	protein-coding	0.65	0.0087
A_23_P105252	2735	GLI1	GLI family zinc finger 1	down	protein-coding	0.62	0.002
A_23_P500032	2736	GLI2	GLI family zinc finger 2	down	protein-coding	0.58	0.00098
A_23_P209241	2736	GLI2	GLI family zinc finger 2	down	protein-coding	0.65	0.0035
A_23_P500036	2736	GLI2	GLI family zinc finger 2	down	protein-coding	0.66	0.0009
A_23_P209246	2736	GLI2	GLI family zinc finger 2	down	protein-coding	0.57	0.0018
A_23_P500034	2736	GLI2	GLI family zinc finger 2	down	protein-coding	0.62	0.00091
A_23_P111531	2737	GLI3	GLI family zinc finger 3	down	protein-coding	0.68	0.0023
A_23_P111532	2737	GLI3	GLI family zinc finger 3	down	protein-coding	0.65	0.0031
NM_000168_2_4741	2737	GLI3	GLI family zinc finger 3	down	protein-coding	0.69	0.0017
A_23_P111533	2737	GLI3	GLI family zinc finger 3	down	protein-coding	0.64	0.0039
A_24_P53976	2752	GLUL	glutamate-ammonia ligase	down	protein-coding	0.73	0.0093
A_24_P53973	2752	GLUL	glutamate-ammonia ligase	down	protein-coding	0.7	0.006
A_23_P429868	2788	GNG7	guanine nucleotide binding protein (G protein), gamma 7	down	protein-coding	0.7	0.0026
A_32_P136295	2788	GNG7	guanine nucleotide binding protein (G protein), gamma 7	down	protein-coding	0.71	0.0052
A_23_P111701	2791	GNG11	guanine nucleotide binding protein (G protein), gamma 11	down	protein-coding	0.72	0.00082
A_23_P111702	2791	GNG11	guanine nucleotide binding protein (G protein), gamma 11	down	protein-coding	0.68	0.00077
A_23_P159237	2843	GPR20	G protein-coupled receptor 20	down	protein-coding	0.73	0.0026
A_32_P169114	2903	GRIN2A	glutamate receptor, ionotropic, N-methyl D-aspartate 2A	down	protein-coding	0.65	0.0097
A_23_P101131	2922	GRP	gastrin-releasing peptide	down	protein-coding	0.53	0.0024
NM_000848_2_1100	2944	GSTM1	glutathione S-transferase mu 1	down	protein-coding	0.53	0.0014
A_23_P217917	2944	GSTM1	glutathione S-transferase mu 1	down	protein-coding	0.68	0.0033
A_23_P126802	2944	GSTM1	glutathione S-transferase mu 1	down	protein-coding	0.59	0.0078
A_23_P126794	2944	GSTM1	glutathione S-transferase mu 1	down	protein-coding	0.69	0.00042
NM_000848_2_1100	2946	GSTM2	glutathione S-transferase mu 2 (muscle)	down	protein-coding	0.53	0.0014
A_23_P397208	2946	GSTM2	glutathione S-transferase mu 2 (muscle)	down	protein-coding	0.55	0.00029
A_24_P920534	2947	GSTM3	glutathione S-transferase mu 3 (brain)	down	protein-coding	0.5	0.0001
NM_000849_2_1411	2947	GSTM3	glutathione S-transferase mu 3 (brain)	down	protein-coding	0.46	0.0022
NM_000849_2_1482	2947	GSTM3	glutathione S-transferase mu 3 (brain)	down	protein-coding	0.49	0.0031
NKI_NM_000849	2947	GSTM3	glutathione S-transferase mu 3 (brain)	down	protein-coding	0.47	0.0046
A_24_P396662	2948	GSTM4	glutathione S-transferase mu 4	down	protein-coding	0.64	0.0002
A_24_P396661	2948	GSTM4	glutathione S-transferase mu 4	down	protein-coding	0.67	0.00059
NM_000850_3_606	2948	GSTM4	glutathione S-transferase mu 4	down	protein-coding	0.68	0.0015
A_24_P396660	2948	GSTM4	glutathione S-transferase mu 4	down	protein-coding	0.72	0.00016
NM_000850_3_693	2948	GSTM4	glutathione S-transferase mu 4	down	protein-coding	0.7	0.00049
A_24_P212021	2949	GSTM5	glutathione S-transferase mu 5	down	protein-coding	0.64	0.0032
A_24_P212022	2949	GSTM5	glutathione S-transferase mu 5	down	protein-coding	0.63	8.3e-05
A_23_P129856	3090	HIC1	hypermethylated in cancer 1	down	protein-coding	0.75	0.0045
A_24_P363546	3092	HIP1	huntingtin interacting protein 1	down	protein-coding	0.7	0.006
A_23_P201839	3140	MR1	major histocompatibility complex, class I-related	down	protein-coding	0.72	0.0052
A_23_P145	3155	HGGCL	3-hydroxymethyl-3-methylglutaryl-CoA lyase	down	protein-coding	0.74	0.00048
A_24_P242293	3155	HGGCL	3-hydroxymethyl-3-methylglutaryl-CoA lyase	down	protein-coding	0.72	0.0065
A_23_P93773	3202	HOXA5	homeobox A5	down	protein-coding	0.67	0.0055
A_23_P70972	3204	HOXA7	homeobox A7	down	protein-coding	0.67	0.0057
A_23_P70968	3204	HOXA7	homeobox A7	down	protein-coding	0.67	0.0066
A_23_P253364	3206	HOXA10	homeobox A10	down	protein-coding	0.72	0.007
NM_002151_1_960	3249	HPN	hepsin	down	protein-coding	0.68	0.0047
A_23_P101806	3249	HPN	hepsin	down	protein-coding	0.61	0.0028
A_23_P101807	3249	HPN	hepsin	down	protein-coding	0.64	0.0023
A_23_P406782	3249	HPN	hepsin	down	protein-coding	0.6	0.0021
A_23_P101801	3249	HPN	hepsin	down	protein-coding	0.64	0.0012
A_23_P359234	3400	ID4	inhibitor of DNA binding 4, dominant negative helix-loop-helix protein	down	protein-coding	0.6	0.0082
NM_001546_2_2044	3400	ID4	inhibitor of DNA binding 4, dominant negative helix-loop-helix protein	down	protein-coding	0.63	0.008
A_23_P13902	3479	IGF1	insulin-like growth factor 1 (somatomedin C)	down	protein-coding	0.55	0.0037
A_24_P304419	3479	IGF1	insulin-like growth factor 1 (somatomedin C)	down	protein-coding	0.58	0.0037
NM_000618_2_6970	3479	IGF1	insulin-like growth factor 1 (somatomedin C)	down	protein-coding	0.62	0.0083
A_24_P304423	3479	IGF1	insulin-like growth factor 1 (somatomedin C)	down	protein-coding	0.59	0.0033
A_23_P13907	3479	IGF1	insulin-like growth factor 1 (somatomedin C)	down	protein-coding	0.58	0.0036
NM_000618_2_6930	3479	IGF1	insulin-like growth factor 1 (somatomedin C)	down	protein-coding	0.59	0.0072
A_23_P205989	3480	IGF1R	insulin-like growth factor 1 receptor	down	protein-coding	0.71	0.0089
A_23_P417282	3480	IGF1R	insulin-like growth factor 1 receptor	down	protein-coding	0.65	0.0096
NM_000875_2_4688	3480	IGF1R	insulin-like growth factor 1 receptor	down	protein-coding	0.67	0.0066
A_23_P205986	3480	IGF1R	insulin-like growth factor 1 receptor	down	protein-coding	0.71	0.009
A_24_P355576	3481	IGF2	insulin-like growth factor 2	down	protein-coding	0.72	0.0018
AK025719_1_1799	3481	IGF2	insulin-like growth factor 2	down	protein-coding	0.72	0.0018
A_23_P14893	3483	IGFALS	insulin-like growth factor binding protein, acid labile subunit	down	protein-coding	0.42	1.6e-07
A_23_P14892	3483	IGFALS	insulin-like growth factor binding protein, acid labile subunit	down	protein-coding	0.29	1.8e-08
A_23_P38580	3487	IGFBP4	insulin-like growth factor binding protein 4	down	protein-coding	0.7	0.0032
A_23_P38574	3487	IGFBP4	insulin-like growth factor binding protein 4	down	protein-coding	0.73	0.00064
A_24_P382187	3487	IGFBP4	insulin-like growth factor binding protein 4	down	protein-coding	0.69	0.0018
A_23_P353035	3490	IGFBP7	insulin-like growth factor binding protein 7	down	protein-coding	0.72	0.0012
NM_001553_1_764	3490	IGFBP7	insulin-like growth factor binding protein 7	down	protein-coding	0.67	0.00043
A_23_P46426	3491	CYR61	cysteine-rich, angiogenic inducer, 61	down	protein-coding	0.67	0.0018
A_23_P46429	3491	CYR61	cysteine-rich, angiogenic inducer, 61	down	protein-coding	0.67	0.0011
A_24_P370946	3491	CYR61	cysteine-rich, angiogenic inducer, 61	down	protein-coding	0.58	0.00048
NM_001554_1_1729	3491	CYR61	cysteine-rich, angiogenic inducer, 61	down	protein-coding	0.67	0.002
A_23_P502471	3572	IL6ST	interleukin 6 signal transducer	down	protein-coding	0.48	4.5e-05
NM_002184_2_2904	3572	IL6ST	interleukin 6 signal transducer	down	protein-coding	0.46	3.4e-05
NM_002184_2_2849	3572	IL6ST	interleukin 6 signal transducer	down	protein-coding	0.49	0.00014
A_32_P192354	3572	IL6ST	interleukin 6 signal transducer	down	protein-coding	0.67	0.0082
A_32_P223777	3572	IL6ST	interleukin 6 signal transducer	down	protein-coding	0.58	0.00092
A_32_P223776	3572	IL6ST	interleukin 6 signal transducer	down	protein-coding	0.65	0.0016
A_23_P58658	3572	IL6ST	interleukin 6 signal transducer	down	protein-coding	0.52	3.9e-05
A_23_P502470	3572	IL6ST	interleukin 6 signal transducer	down	protein-coding	0.47	5.4e-05
A_24_P607904	3680	ITGA9	integrin, alpha 9	down	protein-coding	0.68	0.0047
NM_002222_1_8858	3708	ITPR1	inositol 1,4,5-trisphosphate receptor, type 1	down	protein-coding	0.65	0.0029
NM_002222_1_8725	3708	ITPR1	inositol 1,4,5-trisphosphate receptor, type 1	down	protein-coding	0.71	0.0085
A_23_P92039	3708	ITPR1	inositol 1,4,5-trisphosphate receptor, type 1	down	protein-coding	0.68	0.0038
A_23_P92042	3708	ITPR1	inositol 1,4,5-trisphosphate receptor, type 1	down	protein-coding	0.71	0.0035
A_23_P4821	3726	JUNB	jun B proto-oncogene	down	protein-coding	0.71	0.00056
A_24_P241815	3726	JUNB	jun B proto-oncogene	down	protein-coding	0.72	0.0018
A_24_P241807	3726	JUNB	jun B proto-oncogene	down	protein-coding	0.7	0.0021
A_23_P4822	3726	JUNB	jun B proto-oncogene	down	protein-coding	0.75	0.00087
A_23_P112564	3751	KCND2	potassium channel, voltage gated Shal related subfamily D, member 2	down	protein-coding	0.57	0.0029
A_32_P232414	3782	KCNN3	potassium channel, calcium activated intermediate/small conductance subfamily N alpha, member 3	down	protein-coding	0.75	0.0032
A_32_P232413	3782	KCNN3	potassium channel, calcium activated intermediate/small conductance subfamily N alpha, member 3	down	protein-coding	0.73	0.0021
A_32_P154473	3800	KIF5C	kinesin family member 5C	down	protein-coding	0.45	0.0001
A_23_P114029	3817	KLK2	kallikrein-related peptidase 2	down	protein-coding	0.63	0.00043
A_23_P55448	3859	KRT12	keratin 12, type I	down	protein-coding	0.67	0.00084
A_23_P55446	3859	KRT12	keratin 12, type I	down	protein-coding	0.61	5.4e-05
A_23_P70719	3908	LAMA2	laminin, alpha 2	down	protein-coding	0.68	0.0019
A_23_P70718	3908	LAMA2	laminin, alpha 2	down	protein-coding	0.64	0.0024
A_23_P21386	3913	LAMB2	laminin, beta 2 (laminin S)	down	protein-coding	0.67	7.8e-08
A_23_P21382	3913	LAMB2	laminin, beta 2 (laminin S)	down	protein-coding	0.63	2.1e-08
NM_002292_2_5637	3913	LAMB2	laminin, beta 2 (laminin S)	down	protein-coding	0.66	8.6e-08
NM_002292_2_5711	3913	LAMB2	laminin, beta 2 (laminin S)	down	protein-coding	0.64	2.4e-08
A_23_P53127	4005	LMO2	LIM domain only 2 (rhombotin-like 1)	down	protein-coding	0.71	0.0018
A_23_P124084	4016	LOXL1	lysyl oxidase-like 1	down	protein-coding	0.65	0.00025
A_23_P124082	4016	LOXL1	lysyl oxidase-like 1	down	protein-coding	0.67	0.00028
A_23_P28295	4036	LRP2	low density lipoprotein receptor-related protein 2	down	protein-coding	0.38	0.0015
NM_004525_1_13589	4036	LRP2	low density lipoprotein receptor-related protein 2	down	protein-coding	0.26	0.0041
A_23_P28293	4036	LRP2	low density lipoprotein receptor-related protein 2	down	protein-coding	0.51	0.003
NM_004525_1_13983	4036	LRP2	low density lipoprotein receptor-related protein 2	down	protein-coding	0.71	0.0028
A_23_P99060	4060	LUM	lumican	down	protein-coding	0.64	0.0082
A_24_P224488	4137	MAPT	microtubule-associated protein tau	down	protein-coding	0.62	0.00054
A_23_P207699	4137	MAPT	microtubule-associated protein tau	down	protein-coding	0.64	0.00099
A_23_P102058	4148	MATN3	matrilin 3	down	protein-coding	0.46	4.8e-06
NKI_AJ224741	4148	MATN3	matrilin 3	down	protein-coding	0.5	2.6e-06
NM_002381_2_2496	4148	MATN3	matrilin 3	down	protein-coding	0.52	5e-06
A_23_P102050	4148	MATN3	matrilin 3	down	protein-coding	0.51	8.9e-06
A_23_P377114	4163	MCC	mutated in colorectal cancers	down	protein-coding	0.61	0.0075
A_23_P95705	4163	MCC	mutated in colorectal cancers	down	protein-coding	0.68	0.0033
A_23_P320739	4208	MEF2C	myocyte enhancer factor 2C	down	protein-coding	0.73	0.0018
AK054814_1_1599	4213	MEIS3P1	Meis homeobox 3 pseudogene 1	down	pseudo	0.75	0.00051
A_24_P623723	4213	MEIS3P1	Meis homeobox 3 pseudogene 1	down	pseudo	0.6	0.00049
A_32_P45168	4213	MEIS3P1	Meis homeobox 3 pseudogene 1	down	pseudo	0.59	0.00039
A_24_P648880	4213	MEIS3P1	Meis homeobox 3 pseudogene 1	down	pseudo	0.68	0.00036
AK054814_1_1650	4213	MEIS3P1	Meis homeobox 3 pseudogene 1	down	pseudo	0.75	0.0003
L38486_1_1450	4239	MFAP4	microfibrillar-associated protein 4	down	protein-coding	0.55	0.0044
A_23_P164057	4239	MFAP4	microfibrillar-associated protein 4	down	protein-coding	0.52	0.0033
A_23_P164058	4239	MFAP4	microfibrillar-associated protein 4	down	protein-coding	0.6	0.0029
BM904488_1_441	4329	ALDH6A1	aldehyde dehydrogenase 6 family, member A1	down	protein-coding	0.71	0.00053
NKI_AF148505	4329	ALDH6A1	aldehyde dehydrogenase 6 family, member A1	down	protein-coding	0.73	0.0029
A_23_P128969	4329	ALDH6A1	aldehyde dehydrogenase 6 family, member A1	down	protein-coding	0.68	0.00061
BM904488_1_454	4329	ALDH6A1	aldehyde dehydrogenase 6 family, member A1	down	protein-coding	0.69	0.00022
NM_005589_2_1972	4329	ALDH6A1	aldehyde dehydrogenase 6 family, member A1	down	protein-coding	0.64	0.00082
A_23_P128967	4329	ALDH6A1	aldehyde dehydrogenase 6 family, member A1	down	protein-coding	0.74	0.0016
A_24_P45096	4330	MN1	meningioma (disrupted in balanced translocation) 1	down	protein-coding	0.74	0.0086
A_23_P6381	4330	MN1	meningioma (disrupted in balanced translocation) 1	down	protein-coding	0.72	0.001
A_23_P58993	4337	MOCS1	molybdenum cofactor synthesis 1	down	protein-coding	0.7	9.9e-07
A_23_P354564	4337	MOCS1	molybdenum cofactor synthesis 1	down	protein-coding	0.71	0.0049
A_23_P58989	4337	MOCS1	molybdenum cofactor synthesis 1	down	protein-coding	0.71	3.6e-07
A_23_P121472	4345	CD200	CD200 molecule	down	protein-coding	0.68	0.0091
A_23_P121480	4345	CD200	CD200 molecule	down	protein-coding	0.71	0.0043
NM_020998_1_2156	4485	MST1	macrophage stimulating 1	down	protein-coding	0.7	0.0073
A_24_P306594	4524	MTHFR	methylenetetrahydrofolate reductase (NAD(P)H)	down	protein-coding	0.55	0.0012
A_32_P60144	4524	MTHFR	methylenetetrahydrofolate reductase (NAD(P)H)	down	protein-coding	0.58	0.0021
A_32_P60145	4524	MTHFR	methylenetetrahydrofolate reductase (NAD(P)H)	down	protein-coding	0.53	0.0016
A_24_P306598	4524	MTHFR	methylenetetrahydrofolate reductase (NAD(P)H)	down	protein-coding	0.62	0.0006
A_23_P31073	4602	MYB	v-myb avian myeloblastosis viral oncogene homolog	down	protein-coding	0.72	0.0058
A_23_P31074	4602	MYB	v-myb avian myeloblastosis viral oncogene homolog	down	protein-coding	0.71	0.0066
NM_005375_1_3102	4602	MYB	v-myb avian myeloblastosis viral oncogene homolog	down	protein-coding	0.71	0.0064
A_24_P131646	4634	MYL3	myosin, light chain 3, alkali; ventricular, skeletal, slow	down	protein-coding	0.72	0.0068
A_32_P6151	4638	MYLK	myosin light chain kinase	down	protein-coding	0.73	0.0062
A_23_P143817	4638	MYLK	myosin light chain kinase	down	protein-coding	0.65	0.0011
A_24_P319923	4638	MYLK	myosin light chain kinase	down	protein-coding	0.73	0.0089
A_23_P125717	4675	NAP1L3	nucleosome assembly protein 1-like 3	down	protein-coding	0.6	0.00028
A_23_P125712	4675	NAP1L3	nucleosome assembly protein 1-like 3	down	protein-coding	0.62	0.0015
A_23_P51958	4681	NBL1	neuroblastoma 1, DAN family BMP antagonist	down	protein-coding	0.68	0.00053
A_23_P51957	4681	NBL1	neuroblastoma 1, DAN family BMP antagonist	down	protein-coding	0.67	0.00035
A_23_P106405	4692	NDN	necdin, melanoma antigen (MAGE) family member	down	protein-coding	0.69	0.007
A_23_P106407	4692	NDN	necdin, melanoma antigen (MAGE) family member	down	protein-coding	0.7	0.0077
NM_000266_1_1730	4693	NDP	Norrie disease (pseudoglioma)	down	protein-coding	0.35	0.0047
NM_000266_1_1770	4693	NDP	Norrie disease (pseudoglioma)	down	protein-coding	0.37	0.0099
A_23_P42414	4739	NEDD9	neural precursor cell expressed, developmentally down-regulated 9	down	protein-coding	0.56	0.00018
A_23_P344548	4739	NEDD9	neural precursor cell expressed, developmentally down-regulated 9	down	protein-coding	0.61	0.00043
A_23_P344555	4739	NEDD9	neural precursor cell expressed, developmentally down-regulated 9	down	protein-coding	0.6	0.00038
A_23_P216230	4741	NEFM	neurofilament, medium polypeptide	down	protein-coding	0.55	0.0012
A_24_P264832	4741	NEFM	neurofilament, medium polypeptide	down	protein-coding	0.54	0.0013
A_23_P71492	4747	NEFL	neurofilament, light polypeptide	down	protein-coding	0.74	0.0059
A_24_P18137	4747	NEFL	neurofilament, light polypeptide	down	protein-coding	0.59	0.00064
A_24_P29890	4856	NOV	nephroblastoma overexpressed	down	protein-coding	0.69	0.0052
A_23_P205906	4916	NTRK3	neurotrophic tyrosine kinase, receptor, type 3	down	protein-coding	0.61	0.0047
A_23_P94389	4958	OMD	osteomodulin	down	protein-coding	0.58	3e-05
NM_005014_1_1839	4958	OMD	osteomodulin	down	protein-coding	0.48	5.4e-05
A_23_P94397	4958	OMD	osteomodulin	down	protein-coding	0.55	0.00093
A_23_P82990	4969	OGN	osteoglycin	down	protein-coding	0.48	0.0025
A_23_P82988	4969	OGN	osteoglycin	down	protein-coding	0.52	0.002
A_23_P151907	5046	PCSK6	proprotein convertase subtilisin/kexin type 6	down	protein-coding	0.59	0.002
NKI_NM_002570	5046	PCSK6	proprotein convertase subtilisin/kexin type 6	down	protein-coding	0.51	0.00057
A_23_P368143	5046	PCSK6	proprotein convertase subtilisin/kexin type 6	down	protein-coding	0.61	0.0015
NM_002570_2_4027	5046	PCSK6	proprotein convertase subtilisin/kexin type 6	down	protein-coding	0.62	0.0012
A_23_P208991	5064	PALM	paralemmin	down	protein-coding	0.74	0.0028
A_23_P378364	5099	PCDH7	protocadherin 7	down	protein-coding	0.63	0.0058
A_23_P378370	5099	PCDH7	protocadherin 7	down	protein-coding	0.66	0.0022
A_23_P378366	5099	PCDH7	protocadherin 7	down	protein-coding	0.62	0.0072
A_23_P420236	5101	PCDH9	protocadherin 9	down	protein-coding	0.74	0.0035
A_24_P135165	5108	PCM1	pericentriolar material 1	down	protein-coding	0.67	0.0065
A_23_P257003	5125	PCSK5	proprotein convertase subtilisin/kexin type 5	down	protein-coding	0.7	0.0021
A_24_P9641	5125	PCSK5	proprotein convertase subtilisin/kexin type 5	down	protein-coding	0.69	0.0032
A_24_P102082	5136	PDE1A	phosphodiesterase 1A, calmodulin-dependent	down	protein-coding	0.66	4.4e-05
A_24_P102081	5136	PDE1A	phosphodiesterase 1A, calmodulin-dependent	down	protein-coding	0.73	0.0025
A_23_P208334	5141	PDE4A	phosphodiesterase 4A, cAMP-specific	down	protein-coding	0.7	0.0053
A_23_P10742	5158	PDE6B	phosphodiesterase 6B, cGMP-specific, rod, beta	down	protein-coding	0.6	0.0016
A_23_P22143	5158	PDE6B	phosphodiesterase 6B, cGMP-specific, rod, beta	down	protein-coding	0.54	0.0018
A_23_P22142	5158	PDE6B	phosphodiesterase 6B, cGMP-specific, rod, beta	down	protein-coding	0.53	0.0017
A_23_P10743	5158	PDE6B	phosphodiesterase 6B, cGMP-specific, rod, beta	down	protein-coding	0.57	0.0019
A_23_P421401	5159	PDGFRB	platelet-derived growth factor receptor, beta polypeptide	down	protein-coding	0.74	0.0069
A_23_P100662	5176	SERPINF1	serpin peptidase inhibitor, clade F (alpha-2 antiplasmin, pigment epithelium derived factor), member 1	down	protein-coding	0.67	0.0082
NM_002615_1_1081	5176	SERPINF1	serpin peptidase inhibitor, clade F (alpha-2 antiplasmin, pigment epithelium derived factor), member 1	down	protein-coding	0.72	0.0088
A_23_P89589	5187	PER1	period circadian clock 1	down	protein-coding	0.67	0.0017
A_23_P89590	5187	PER1	period circadian clock 1	down	protein-coding	0.72	0.0033
A_24_P120907	5239	PGM5	phosphoglucomutase 5	down	protein-coding	0.59	0.00011
A_32_P49197	5241	PGR	progesterone receptor	down	protein-coding	0.38	0.0028
A_23_P138938	5241	PGR	progesterone receptor	down	protein-coding	0.42	0.0031
NM_000926_1_2887	5241	PGR	progesterone receptor	down	protein-coding	0.41	0.0033
A_23_P138939	5241	PGR	progesterone receptor	down	protein-coding	0.32	0.0023
A_32_P49199	5241	PGR	progesterone receptor	down	protein-coding	0.37	0.0025
A_24_P29401	5295	PIK3R1	phosphoinositide-3-kinase, regulatory subunit 1 (alpha)	down	protein-coding	0.7	0.0025
A_23_P82870	5327	PLAT	plasminogen activator, tissue	down	protein-coding	0.44	0.00098
NM_000930_2_2212	5327	PLAT	plasminogen activator, tissue	down	protein-coding	0.43	0.00042
A_23_P82868	5327	PLAT	plasminogen activator, tissue	down	protein-coding	0.42	0.0011
A_23_P4303	5338	PLD2	phospholipase D2	down	protein-coding	0.75	0.00054
A_23_P108216	5348	FXYD1	FXYD domain containing ion transport regulator 1	down	protein-coding	0.7	0.0042
A_23_P35415	5507	PPP1R3C	protein phosphatase 1, regulatory subunit 3C	down	protein-coding	0.41	0.00028
A_23_P35414	5507	PPP1R3C	protein phosphatase 1, regulatory subunit 3C	down	protein-coding	0.44	0.00034
A_23_P127964	5547	PRCP	prolylcarboxypeptidase (angiotensinase C)	down	protein-coding	0.75	0.0044
NM_002725_1_1112	5549	PRELP	proline/arginine-rich end leucine-rich repeat protein	down	protein-coding	0.62	0.006
A_24_P815488	5549	PRELP	proline/arginine-rich end leucine-rich repeat protein	down	protein-coding	0.69	0.0088
A_23_P51499	5549	PRELP	proline/arginine-rich end leucine-rich repeat protein	down	protein-coding	0.6	0.0062
A_24_P815485	5549	PRELP	proline/arginine-rich end leucine-rich repeat protein	down	protein-coding	0.72	0.00066
A_23_P136038	5592	PRKG1	protein kinase, cGMP-dependent, type I	down	protein-coding	0.66	0.0049
AK023665_1_2021	5618	PRLR	prolactin receptor	down	protein-coding	0.72	0.0031
NM_000949_1_2647	5618	PRLR	prolactin receptor	down	protein-coding	0.68	0.0033
A_23_P97990	5654	HTRA1	HtrA serine peptidase 1	down	protein-coding	0.68	0.0023
NM_002775_2_1560	5654	HTRA1	HtrA serine peptidase 1	down	protein-coding	0.71	0.0023
A_24_P945365	5733	PTGER3	prostaglandin E receptor 3 (subtype EP3)	down	protein-coding	0.43	0.00014
A_23_P158857	5733	PTGER3	prostaglandin E receptor 3 (subtype EP3)	down	protein-coding	0.46	0.00032
A_23_P167027	5745	PTH1R	parathyroid hormone 1 receptor	down	protein-coding	0.73	0.0033
A_23_P96965	5928	RBBP4	retinoblastoma binding protein 4	down	protein-coding	0.68	1.1e-05
A_23_P96963	5928	RBBP4	retinoblastoma binding protein 4	down	protein-coding	0.72	0.00011
A_23_P60210	6013	RLN1	relaxin 1	down	protein-coding	0.66	0.00099
A_23_P216455	6019	RLN2	relaxin 2	down	protein-coding	0.56	0.00053
A_23_P216454	6019	RLN2	relaxin 2	down	protein-coding	0.52	0.00031
A_23_P216450	6019	RLN2	relaxin 2	down	protein-coding	0.56	0.00058
A_23_P205533	6038	RNASE4	ribonuclease, RNase A family, 4	down	protein-coding	0.66	0.0022
A_23_P205531	6038	RNASE4	ribonuclease, RNase A family, 4	down	protein-coding	0.61	0.0015
NM_002937_2_618	6038	RNASE4	ribonuclease, RNase A family, 4	down	protein-coding	0.69	0.0023
A_23_P253194	6138	RPL15	ribosomal protein L15	down	protein-coding	0.74	0.0014
A_32_P225125	6194	RPS6	ribosomal protein S6	down	protein-coding	0.71	0.0023
A_23_P335918	6196	RPS6KA2	ribosomal protein S6 kinase, 90kDa, polypeptide 2	down	protein-coding	0.63	0.00059
NM_021135_2_3519	6196	RPS6KA2	ribosomal protein S6 kinase, 90kDa, polypeptide 2	down	protein-coding	0.65	0.00021
AK027727_1_1201	6196	RPS6KA2	ribosomal protein S6 kinase, 90kDa, polypeptide 2	down	protein-coding	0.7	0.002
NM_021135_2_3305	6196	RPS6KA2	ribosomal protein S6 kinase, 90kDa, polypeptide 2	down	protein-coding	0.67	0.00034
A_23_P335920	6196	RPS6KA2	ribosomal protein S6 kinase, 90kDa, polypeptide 2	down	protein-coding	0.67	0.0003
AK092335_1_1335	6228	RPS23	ribosomal protein S23	down	protein-coding	0.67	0.005
AK092335_1_1696	6228	RPS23	ribosomal protein S23	down	protein-coding	0.67	0.0039
A_23_P88849	6236	RRAD	Ras-related associated with diabetes	down	protein-coding	0.64	0.00018
A_24_P262127	6236	RRAD	Ras-related associated with diabetes	down	protein-coding	0.51	1.9e-05
A_32_P187570	6327	SCN2B	sodium channel, voltage gated, type II beta subunit	down	protein-coding	0.51	0.0003
A_23_P306819	6327	SCN2B	sodium channel, voltage gated, type II beta subunit	down	protein-coding	0.64	0.00037
A_32_P187571	6327	SCN2B	sodium channel, voltage gated, type II beta subunit	down	protein-coding	0.49	0.00017
A_23_P303830	6330	SCN4B	sodium channel, voltage gated, type IV beta subunit	down	protein-coding	0.55	1.6e-06
A_23_P303833	6330	SCN4B	sodium channel, voltage gated, type IV beta subunit	down	protein-coding	0.64	5.6e-07
A_23_P202440	6387	CXCL12	chemokine (C-X-C motif) ligand 12	down	protein-coding	0.65	0.0039
A_24_P412156	6387	CXCL12	chemokine (C-X-C motif) ligand 12	down	protein-coding	0.72	0.0031
A_23_P202448	6387	CXCL12	chemokine (C-X-C motif) ligand 12	down	protein-coding	0.52	0.00074
A_24_P137502	6423	SFRP2	secreted frizzled-related protein 2	down	protein-coding	0.56	0.00079
A_24_P137501	6423	SFRP2	secreted frizzled-related protein 2	down	protein-coding	0.61	0.00056
A_23_P81098	6423	SFRP2	secreted frizzled-related protein 2	down	protein-coding	0.67	0.0011
A_23_P81103	6423	SFRP2	secreted frizzled-related protein 2	down	protein-coding	0.59	0.0016
A_24_P934546	6423	SFRP2	secreted frizzled-related protein 2	down	protein-coding	0.65	0.00066
AK093922_1_1403	6423	SFRP2	secreted frizzled-related protein 2	down	protein-coding	0.58	0.0005
A_23_P215320	6424	SFRP4	secreted frizzled-related protein 4	down	protein-coding	0.52	0.0019
A_23_P147645	6444	SGCD	sarcoglycan, delta (35kDa dystrophin-associated glycoprotein)	down	protein-coding	0.73	0.0041
A_23_P136254	6444	SGCD	sarcoglycan, delta (35kDa dystrophin-associated glycoprotein)	down	protein-coding	0.71	0.0063
A_23_P147647	6444	SGCD	sarcoglycan, delta (35kDa dystrophin-associated glycoprotein)	down	protein-coding	0.69	0.0045
A_32_P4595	6444	SGCD	sarcoglycan, delta (35kDa dystrophin-associated glycoprotein)	down	protein-coding	0.61	0.00016
A_23_P104299	6468	FBXW4	F-box and WD repeat domain containing 4	down	protein-coding	0.74	0.0022
A_23_P104295	6468	FBXW4	F-box and WD repeat domain containing 4	down	protein-coding	0.74	0.0022
A_23_P325560	6512	SLC1A7	solute carrier family 1 (glutamate transporter), member 7	down	protein-coding	0.71	0.0083
A_23_P120794	6545	SLC7A4	solute carrier family 7, member 4	down	protein-coding	0.3	0.0083
A_23_P120792	6545	SLC7A4	solute carrier family 7, member 4	down	protein-coding	0.17	0.0044
A_23_P55616	6563	SLC14A1	solute carrier family 14 (urea transporter), member 1 (Kidd blood group)	down	protein-coding	0.71	0.0072
A_24_P926507	6563	SLC14A1	solute carrier family 14 (urea transporter), member 1 (Kidd blood group)	down	protein-coding	0.73	0.0024
A_24_P599002	6638	SNRPN	small nuclear ribonucleoprotein polypeptide N	down	protein-coding	0.72	0.002
A_23_P87049	6653	SORL1	sortilin-related receptor, L(DLR class) A repeats containing	down	protein-coding	0.73	0.00043
A_23_P7642	6678	SPARC	secreted protein, acidic, cysteine-rich (osteonectin)	down	protein-coding	0.65	0.0023
NM_003118_1_2007	6678	SPARC	secreted protein, acidic, cysteine-rich (osteonectin)	down	protein-coding	0.66	0.003
A_23_P7641	6678	SPARC	secreted protein, acidic, cysteine-rich (osteonectin)	down	protein-coding	0.66	0.0015
A_32_P134968	6710	SPTB	spectrin, beta, erythrocytic	down	protein-coding	0.68	0.003
A_24_P244706	6751	SSTR1	somatostatin receptor 1	down	protein-coding	0.66	0.00019
A_24_P244708	6751	SSTR1	somatostatin receptor 1	down	protein-coding	0.74	0.00032
A_23_P47879	6778	STAT6	signal transducer and activator of transcription 6, interleukin-4 induced	down	protein-coding	0.72	0.00064
A_23_P47882	6778	STAT6	signal transducer and activator of transcription 6, interleukin-4 induced	down	protein-coding	0.7	0.00069
NM_003182_1_348	6863	TAC1	tachykinin, precursor 1	down	protein-coding	0.65	0.0062
A_23_P215280	6863	TAC1	tachykinin, precursor 1	down	protein-coding	0.56	0.0025
NM_003182_1_824	6863	TAC1	tachykinin, precursor 1	down	protein-coding	0.47	0.0007
NM_003186_2_970	6876	TAGLN	transgelin	down	protein-coding	0.66	0.0007
A_23_P87013	6876	TAGLN	transgelin	down	protein-coding	0.7	0.00034
A_24_P918527	6925	TCF4	transcription factor 4	down	protein-coding	0.69	0.0095
A_23_P27332	6925	TCF4	transcription factor 4	down	protein-coding	0.72	0.0023
NM_003199_1_2173	6925	TCF4	transcription factor 4	down	protein-coding	0.66	0.002
A_23_P202010	6935	ZEB1	zinc finger E-box binding homeobox 1	down	protein-coding	0.64	0.0037
A_23_P202014	6935	ZEB1	zinc finger E-box binding homeobox 1	down	protein-coding	0.64	0.00013
A_23_P202013	6935	ZEB1	zinc finger E-box binding homeobox 1	down	protein-coding	0.71	0.00025
A_23_P374694	7010	TEK	TEK tyrosine kinase, endothelial	down	protein-coding	0.68	0.0067
A_23_P374695	7010	TEK	TEK tyrosine kinase, endothelial	down	protein-coding	0.73	0.007
A_23_P141055	7041	TGFB1I1	transforming growth factor beta 1 induced transcript 1	down	protein-coding	0.69	0.00045
A_24_P402438	7042	TGFB2	transforming growth factor, beta 2	down	protein-coding	0.64	0.0047
A_32_P138178	7043	TGFB3	transforming growth factor, beta 3	down	protein-coding	0.72	0.0053
A_23_P88404	7043	TGFB3	transforming growth factor, beta 3	down	protein-coding	0.74	0.0023
A_32_P138179	7043	TGFB3	transforming growth factor, beta 3	down	protein-coding	0.72	0.0029
NM_000361_1_3224	7056	THBD	thrombomodulin	down	protein-coding	0.63	0.0028
A_23_P91389	7056	THBD	thrombomodulin	down	protein-coding	0.68	0.0018
A_23_P91390	7056	THBD	thrombomodulin	down	protein-coding	0.63	0.00033
A_24_P260443	7060	THBS4	thrombospondin 4	down	protein-coding	0.52	0.0042
A_23_P250363	7060	THBS4	thrombospondin 4	down	protein-coding	0.57	0.0051
A_23_P250362	7060	THBS4	thrombospondin 4	down	protein-coding	0.7	0.0049
NM_000362_3_5144	7078	TIMP3	TIMP metallopeptidase inhibitor 3	down	protein-coding	0.64	0.008
A_23_P399078	7078	TIMP3	TIMP metallopeptidase inhibitor 3	down	protein-coding	0.65	0.0047
NM_004615_2_1471	7102	TSPAN7	tetraspanin 7	down	protein-coding	0.61	0.00083
A_23_P114181	7102	TSPAN7	tetraspanin 7	down	protein-coding	0.71	0.0089
NM_003278_1_319	7123	CLEC3B	C-type lectin domain family 3, member B	down	protein-coding	0.7	0.0026
A_23_P69500	7123	CLEC3B	C-type lectin domain family 3, member B	down	protein-coding	0.68	0.0012
A_23_P69497	7123	CLEC3B	C-type lectin domain family 3, member B	down	protein-coding	0.64	0.00059
A_23_P127827	7140	TNNT3	troponin T type 3 (skeletal, fast)	down	protein-coding	0.57	0.0058
A_23_P156709	7146	TNXA	tenascin XA (pseudogene)	down	pseudo	0.66	0.0039
A_23_P156709	7148	TNXB	tenascin XB	down	protein-coding	0.66	0.0039
A_23_P156708	7148	TNXB	tenascin XB	down	protein-coding	0.65	0.0049
A_23_P53797	7178	TPT1	tumor protein, translationally-controlled 1	down	protein-coding	0.72	1.2e-05
A_23_P313380	7357	UGCG	UDP-glucose ceramide glucosyltransferase	down	protein-coding	0.58	0.005
A_23_P313381	7357	UGCG	UDP-glucose ceramide glucosyltransferase	down	protein-coding	0.57	0.0046
A_23_P158778	7369	UMOD	uromodulin	down	protein-coding	0.43	0.00068
A_24_P254789	7373	COL14A1	collagen, type XIV, alpha 1	down	protein-coding	0.47	0.00018
A_23_P216361	7373	COL14A1	collagen, type XIV, alpha 1	down	protein-coding	0.43	0.0003
A_24_P254784	7373	COL14A1	collagen, type XIV, alpha 1	down	protein-coding	0.43	4.9e-05
A_23_P216360	7373	COL14A1	collagen, type XIV, alpha 1	down	protein-coding	0.45	0.00037
A_32_P80850	7373	COL14A1	collagen, type XIV, alpha 1	down	protein-coding	0.61	0.00098
NM_004624_2_1947	7433	VIPR1	vasoactive intestinal peptide receptor 1	down	protein-coding	0.72	0.0021
A_24_P105933	7433	VIPR1	vasoactive intestinal peptide receptor 1	down	protein-coding	0.73	0.0011
NM_004626_2_1318	7481	WNT11	wingless-type MMTV integration site family, member 11	down	protein-coding	0.7	0.0056
A_24_P253008	7481	WNT11	wingless-type MMTV integration site family, member 11	down	protein-coding	0.7	0.0039
A_23_P138347	7482	WNT2B	wingless-type MMTV integration site family, member 2B	down	protein-coding	0.61	2.5e-05
A_23_P138352	7482	WNT2B	wingless-type MMTV integration site family, member 2B	down	protein-coding	0.7	0.0012
NM_024494_1_1910	7482	WNT2B	wingless-type MMTV integration site family, member 2B	down	protein-coding	0.59	1.3e-05
A_23_P39237	7538	ZFP36	ZFP36 ring finger protein	down	protein-coding	0.67	0.0088
A_24_P121846	7691	ZNF132	zinc finger protein 132	down	protein-coding	0.63	2.6e-05
A_23_P16012	7691	ZNF132	zinc finger protein 132	down	protein-coding	0.52	2.7e-05
A_24_P39919	7694	ZNF135	zinc finger protein 135	down	protein-coding	0.51	2.7e-05
A_24_P39917	7694	ZNF135	zinc finger protein 135	down	protein-coding	0.56	8.6e-05
A_23_P104802	7704	ZBTB16	zinc finger and BTB domain containing 16	down	protein-coding	0.46	0.0001
A_23_P104804	7704	ZBTB16	zinc finger and BTB domain containing 16	down	protein-coding	0.57	9.6e-05
A_24_P76300	7710	ZNF154	zinc finger protein 154	down	protein-coding	0.68	9.2e-05
A_23_P127839	7761	ZNF214	zinc finger protein 214	down	protein-coding	0.5	0.0011
A_23_P127840	7761	ZNF214	zinc finger protein 214	down	protein-coding	0.53	0.0019
A_23_P127837	7761	ZNF214	zinc finger protein 214	down	protein-coding	0.5	0.0016
A_24_P95059	7784	ZP3	zona pellucida glycoprotein 3 (sperm receptor)	down	protein-coding	0.72	0.0019
A_23_P62901	7832	BTG2	BTG family, member 2	down	protein-coding	0.61	7.8e-05
A_23_P62897	7832	BTG2	BTG family, member 2	down	protein-coding	0.62	9.5e-05
NM_006763_2_2491	7832	BTG2	BTG family, member 2	down	protein-coding	0.6	3.7e-05
NM_006763_2_2532	7832	BTG2	BTG family, member 2	down	protein-coding	0.62	9.2e-05
A_23_P132713	7869	SEMA3B	sema domain, immunoglobulin domain (Ig), short basic domain, secreted, (semaphorin) 3B	down	protein-coding	0.48	0.0018
A_24_P294419	7869	SEMA3B	sema domain, immunoglobulin domain (Ig), short basic domain, secreted, (semaphorin) 3B	down	protein-coding	0.57	0.003
A_24_P169743	7869	SEMA3B	sema domain, immunoglobulin domain (Ig), short basic domain, secreted, (semaphorin) 3B	down	protein-coding	0.64	0.0016
A_23_P132718	7869	SEMA3B	sema domain, immunoglobulin domain (Ig), short basic domain, secreted, (semaphorin) 3B	down	protein-coding	0.56	0.0016
A_23_P203920	8082	SSPN	sarcospan	down	protein-coding	0.71	0.0099
A_23_P48339	8100	IFT88	intraflagellar transport 88	down	protein-coding	0.71	0.00038
A_24_P136471	8170	SLC14A2	solute carrier family 14 (urea transporter), member 2	down	protein-coding	0.68	0.0087
A_23_P212128	8292	COLQ	collagen-like tail subunit (single strand of homotrimer) of asymmetric acetylcholinesterase	down	protein-coding	0.75	0.0082
A_23_P396862	8325	FZD8	frizzled class receptor 8	down	protein-coding	0.68	0.0013
A_23_P156399	8382	NME5	NME/NM23 family member 5	down	protein-coding	0.67	0.0088
NM_004684_2_2007	8404	SPARCL1	SPARC-like 1 (hevin)	down	protein-coding	0.74	0.0015
A_23_P113351	8404	SPARCL1	SPARC-like 1 (hevin)	down	protein-coding	0.72	0.0071
A_23_P141946	8425	LTBP4	latent transforming growth factor beta binding protein 4	down	protein-coding	0.74	0.0014
A_23_P132226	8459	TPST2	tyrosylprotein sulfotransferase 2	down	protein-coding	0.74	0.0079
A_24_P912136	8470	SORBS2	sorbin and SH3 domain containing 2	down	protein-coding	0.52	0.0047
A_23_P257562	8470	SORBS2	sorbin and SH3 domain containing 2	down	protein-coding	0.44	0.0026
A_24_P140475	8470	SORBS2	sorbin and SH3 domain containing 2	down	protein-coding	0.52	0.0037
A_23_P121795	8470	SORBS2	sorbin and SH3 domain containing 2	down	protein-coding	0.51	0.004
AK094603_1_2561	8470	SORBS2	sorbin and SH3 domain containing 2	down	protein-coding	0.45	0.0051
A_23_P121793	8470	SORBS2	sorbin and SH3 domain containing 2	down	protein-coding	0.51	0.0069
AK094603_1_2511	8470	SORBS2	sorbin and SH3 domain containing 2	down	protein-coding	0.52	0.007
A_23_P151897	8483	CILP	cartilage intermediate layer protein, nucleotide pyrophosphohydrolase	down	protein-coding	0.66	0.003
A_23_P151895	8483	CILP	cartilage intermediate layer protein, nucleotide pyrophosphohydrolase	down	protein-coding	0.74	0.0084
A_23_P51518	8490	RGS5	regulator of G-protein signaling 5	down	protein-coding	0.7	0.003
NM_003617_1_1654	8490	RGS5	regulator of G-protein signaling 5	down	protein-coding	0.59	0.0004
A_23_P46045	8490	RGS5	regulator of G-protein signaling 5	down	protein-coding	0.64	0.00011
A_23_P51516	8490	RGS5	regulator of G-protein signaling 5	down	protein-coding	0.71	0.0026
A_23_P46046	8490	RGS5	regulator of G-protein signaling 5	down	protein-coding	0.63	0.00016
A_24_P86798	8516	ITGA8	integrin, alpha 8	down	protein-coding	0.72	0.00033
A_23_P46781	8516	ITGA8	integrin, alpha 8	down	protein-coding	0.61	0.00021
A_24_P395610	8522	GAS7	growth arrest-specific 7	down	protein-coding	0.74	0.0031
A_24_P82460	8522	GAS7	growth arrest-specific 7	down	protein-coding	0.65	0.00063
A_24_P82466	8522	GAS7	growth arrest-specific 7	down	protein-coding	0.66	0.00043
A_24_P395611	8522	GAS7	growth arrest-specific 7	down	protein-coding	0.68	0.0031
A_23_P30603	8528	DDO	D-aspartate oxidase	down	protein-coding	0.67	0.0079
A_23_P30604	8528	DDO	D-aspartate oxidase	down	protein-coding	0.61	0.0057
A_23_P50710	8529	CYP4F2	cytochrome P450, family 4, subfamily F, polypeptide 2	down	protein-coding	0.71	0.007
A_23_P20626	8555	CDC14B	cell division cycle 14B	down	protein-coding	0.69	0.0042
A_23_P144799	8572	PDLIM4	PDZ and LIM domain 4	down	protein-coding	0.65	0.005
A_23_P70060	8611	PPAP2A	phosphatidic acid phosphatase type 2A	down	protein-coding	0.71	0.00013
A_23_P70059	8611	PPAP2A	phosphatidic acid phosphatase type 2A	down	protein-coding	0.66	0.00055
AK027663_1_4222	8614	STC2	stanniocalcin 2	down	protein-coding	0.33	4.1e-05
A_23_P110685	8614	STC2	stanniocalcin 2	down	protein-coding	0.23	1.2e-05
A_24_P308826	8614	STC2	stanniocalcin 2	down	protein-coding	0.27	1.5e-05
A_23_P416395	8614	STC2	stanniocalcin 2	down	protein-coding	0.29	7.1e-05
A_23_P416391	8614	STC2	stanniocalcin 2	down	protein-coding	0.32	3.3e-05
A_23_P110686	8614	STC2	stanniocalcin 2	down	protein-coding	0.25	1.7e-05
A_23_P98640	8642	DCHS1	dachsous cadherin-related 1	down	protein-coding	0.7	0.00076
A_23_P98641	8642	DCHS1	dachsous cadherin-related 1	down	protein-coding	0.72	0.0029
A_24_P154039	8660	IRS2	insulin receptor substrate 2	down	protein-coding	0.59	0.0071
A_24_P154037	8660	IRS2	insulin receptor substrate 2	down	protein-coding	0.65	0.0056
AF073310_1_6862	8660	IRS2	insulin receptor substrate 2	down	protein-coding	0.56	0.0026
AF073310_1_6909	8660	IRS2	insulin receptor substrate 2	down	protein-coding	0.56	0.0053
NM_003829_1_6107	8777	MPDZ	multiple PDZ domain protein	down	protein-coding	0.73	0.0027
A_23_P71598	8777	MPDZ	multiple PDZ domain protein	down	protein-coding	0.75	0.0013
A_23_P93027	8817	FGF18	fibroblast growth factor 18	down	protein-coding	0.57	2.9e-05
A_23_P412389	8817	FGF18	fibroblast growth factor 18	down	protein-coding	0.56	8.5e-06
A_23_P412382	8817	FGF18	fibroblast growth factor 18	down	protein-coding	0.56	3.3e-05
NKI_NM_003862	8817	FGF18	fibroblast growth factor 18	down	protein-coding	0.58	8.9e-05
NM_003862_1_1441	8817	FGF18	fibroblast growth factor 18	down	protein-coding	0.56	5.2e-05
A_23_P18559	8821	INPP4B	inositol polyphosphate-4-phosphatase, type II, 105kDa	down	protein-coding	0.59	0.0008
A_24_P230675	8835	SOCS2	suppressor of cytokine signaling 2	down	protein-coding	0.55	0.0085
A_23_P128215	8835	SOCS2	suppressor of cytokine signaling 2	down	protein-coding	0.51	0.0037
A_23_P128213	8835	SOCS2	suppressor of cytokine signaling 2	down	protein-coding	0.5	0.0041
A_24_P271317	8839	WISP2	WNT1 inducible signaling pathway protein 2	down	protein-coding	0.64	0.0095
A_23_P102611	8839	WISP2	WNT1 inducible signaling pathway protein 2	down	protein-coding	0.55	0.0073
A_23_P21495	8857	FCGBP	Fc fragment of IgG binding protein	down	protein-coding	0.49	3.8e-06
A_23_P32896	8857	FCGBP	Fc fragment of IgG binding protein	down	protein-coding	0.46	3.6e-06
NM_003890_1_16282	8857	FCGBP	Fc fragment of IgG binding protein	down	protein-coding	0.47	5.2e-06
A_23_P21493	8857	FCGBP	Fc fragment of IgG binding protein	down	protein-coding	0.48	6.2e-06
NM_003890_1_16233	8857	FCGBP	Fc fragment of IgG binding protein	down	protein-coding	0.48	6.1e-06
A_23_P58604	8878	SQSTM1	sequestosome 1	down	protein-coding	0.72	0.0018
A_24_P46354	8878	SQSTM1	sequestosome 1	down	protein-coding	0.7	0.0038
A_23_P157593	8973	CHRNA6	cholinergic receptor, nicotinic, alpha 6 (neuronal)	down	protein-coding	0.67	0.0025
A_23_P18294	9045	RPL14	ribosomal protein L14	down	protein-coding	0.74	2.7e-05
A_23_P134041	9096	TBX18	T-box 18	down	protein-coding	0.69	0.0092
A_23_P114421	9104	RGN	regucalcin	down	protein-coding	0.56	0.0024
A_23_P114423	9104	RGN	regucalcin	down	protein-coding	0.63	0.0014
A_23_P159125	9121	SLC16A5	solute carrier family 16 (monocarboxylate transporter), member 5	down	protein-coding	0.53	0.0013
A_23_P159127	9121	SLC16A5	solute carrier family 16 (monocarboxylate transporter), member 5	down	protein-coding	0.58	0.00025
A_23_P97338	9122	SLC16A4	solute carrier family 16, member 4	down	protein-coding	0.63	0.0065
NM_004696_1_2468	9122	SLC16A4	solute carrier family 16, member 4	down	protein-coding	0.62	0.0041
A_23_P120792	9127	P2RX6	purinergic receptor P2X, ligand gated ion channel, 6	down	protein-coding	0.17	0.0044
A_24_P399174	9135	RABEP1	rabaptin, RAB GTPase binding effector protein 1	down	protein-coding	0.61	0.002
NM_004703_1_2547	9135	RABEP1	rabaptin, RAB GTPase binding effector protein 1	down	protein-coding	0.41	0.00058
NM_004703_1_2623	9135	RABEP1	rabaptin, RAB GTPase binding effector protein 1	down	protein-coding	0.44	0.00051
A_23_P78167	9135	RABEP1	rabaptin, RAB GTPase binding effector protein 1	down	protein-coding	0.38	0.0012
A_23_P342759	9135	RABEP1	rabaptin, RAB GTPase binding effector protein 1	down	protein-coding	0.47	0.0005
A_24_P399170	9135	RABEP1	rabaptin, RAB GTPase binding effector protein 1	down	protein-coding	0.6	0.001
A_24_P945147	9135	RABEP1	rabaptin, RAB GTPase binding effector protein 1	down	protein-coding	0.74	0.0048
A_23_P78158	9135	RABEP1	rabaptin, RAB GTPase binding effector protein 1	down	protein-coding	0.38	0.00072
A_23_P169907	9162	DGKI	diacylglycerol kinase, iota	down	protein-coding	0.73	0.0015
A_24_P199251	9182	RASSF9	Ras association (RalGDS/AF-6) domain family (N-terminal) member 9	down	protein-coding	0.72	0.0082
A_23_P73298	9223	MAGI1	membrane associated guanylate kinase, WW and PDZ domain containing 1	down	protein-coding	0.7	0.0065
A_23_P73297	9223	MAGI1	membrane associated guanylate kinase, WW and PDZ domain containing 1	down	protein-coding	0.69	0.0049
A_24_P75220	9223	MAGI1	membrane associated guanylate kinase, WW and PDZ domain containing 1	down	protein-coding	0.67	0.00011
A_23_P129764	9241	NOG	noggin	down	protein-coding	0.55	0.00012
A_23_P129765	9241	NOG	noggin	down	protein-coding	0.59	0.0003
A_23_P73798	9338	TCEAL1	transcription elongation factor A (SII)-like 1	down	protein-coding	0.62	0.0075
NM_004780_1_466	9338	TCEAL1	transcription elongation factor A (SII)-like 1	down	protein-coding	0.62	0.0072
A_23_P73801	9338	TCEAL1	transcription elongation factor A (SII)-like 1	down	protein-coding	0.61	0.0078
A_23_P144348	9353	SLIT2	slit homolog 2 (Drosophila)	down	protein-coding	0.69	0.00074
A_23_P144350	9353	SLIT2	slit homolog 2 (Drosophila)	down	protein-coding	0.66	0.00066
NM_004791_1_2248	9358	ITGBL1	integrin, beta-like 1 (with EGF-like repeat domains)	down	protein-coding	0.65	0.0045
A_23_P113771	9358	ITGBL1	integrin, beta-like 1 (with EGF-like repeat domains)	down	protein-coding	0.61	0.0027
A_23_P408363	9358	ITGBL1	integrin, beta-like 1 (with EGF-like repeat domains)	down	protein-coding	0.59	0.0017
A_23_P113777	9358	ITGBL1	integrin, beta-like 1 (with EGF-like repeat domains)	down	protein-coding	0.67	0.00094
A_24_P333571	9411	ARHGAP29	Rho GTPase activating protein 29	down	protein-coding	0.62	0.0073
A_24_P209711	9413	C9orf61	family with sequence similarity 189, member A2	down	protein-coding	0.49	0.0016
A_23_P422831	9413	C9orf61	family with sequence similarity 189, member A2	down	protein-coding	0.44	0.0047
A_24_P209710	9413	C9orf61	family with sequence similarity 189, member A2	down	protein-coding	0.47	0.0011
A_32_P43717	9413	C9orf61	family with sequence similarity 189, member A2	down	protein-coding	0.46	0.00088
A_23_P18714	9429	ABCG2	ATP-binding cassette, sub-family G (WHITE), member 2 (Junior blood group)	down	protein-coding	0.7	0.0013
A_23_P18713	9429	ABCG2	ATP-binding cassette, sub-family G (WHITE), member 2 (Junior blood group)	down	protein-coding	0.7	0.00069
A_24_P381602	9445	ITM2B	integral membrane protein 2B	down	protein-coding	0.74	0.004
A_24_P148750	9467	SH3BP5	SH3-domain binding protein 5 (BTK-associated)	down	protein-coding	0.74	0.0026
A_23_P132468	9497	SLC4A7	solute carrier family 4, sodium bicarbonate cotransporter, member 7	down	protein-coding	0.67	0.008
A_32_P165791	9497	SLC4A7	solute carrier family 4, sodium bicarbonate cotransporter, member 7	down	protein-coding	0.64	0.0075
A_24_P626850	9563	H6PD	hexose-6-phosphate dehydrogenase (glucose 1-dehydrogenase)	down	protein-coding	0.69	0.0019
A_32_P152437	9590	AKAP12	A kinase (PRKA) anchor protein 12	down	protein-coding	0.62	0.009
A_23_P214894	9590	AKAP12	A kinase (PRKA) anchor protein 12	down	protein-coding	0.61	0.0016
A_23_P111311	9590	AKAP12	A kinase (PRKA) anchor protein 12	down	protein-coding	0.67	0.0072
NM_005100_2_6416	9590	AKAP12	A kinase (PRKA) anchor protein 12	down	protein-coding	0.61	0.009
A_23_P214897	9590	AKAP12	A kinase (PRKA) anchor protein 12	down	protein-coding	0.62	0.0013
A_32_P152438	9590	AKAP12	A kinase (PRKA) anchor protein 12	down	protein-coding	0.65	0.0066
A_32_P167211	9590	AKAP12	A kinase (PRKA) anchor protein 12	down	protein-coding	0.67	0.0065
A_23_P19015	9627	SNCAIP	synuclein, alpha interacting protein	down	protein-coding	0.71	0.009
A_23_P216280	9639	ARHGEF10	Rho guanine nucleotide exchange factor (GEF) 10	down	protein-coding	0.72	0.00092
A_23_P216282	9639	ARHGEF10	Rho guanine nucleotide exchange factor (GEF) 10	down	protein-coding	0.73	0.00041
A_23_P356217	9639	ARHGEF10	Rho guanine nucleotide exchange factor (GEF) 10	down	protein-coding	0.66	0.00016
A_23_P356216	9639	ARHGEF10	Rho guanine nucleotide exchange factor (GEF) 10	down	protein-coding	0.65	0.00031
A_23_P392026	9639	ARHGEF10	Rho guanine nucleotide exchange factor (GEF) 10	down	protein-coding	0.71	0.00029
A_24_P256675	9639	ARHGEF10	Rho guanine nucleotide exchange factor (GEF) 10	down	protein-coding	0.69	0.00078
A_24_P256674	9639	ARHGEF10	Rho guanine nucleotide exchange factor (GEF) 10	down	protein-coding	0.75	0.0076
A_23_P35457	9644	SH3PXD2A	SH3 and PX domains 2A	down	protein-coding	0.71	0.00081
A_23_P35456	9644	SH3PXD2A	SH3 and PX domains 2A	down	protein-coding	0.68	0.00089
A_23_P329768	9687	GREB1	growth regulation by estrogen in breast cancer 1	down	protein-coding	0.66	0.0096
A_23_P20697	9719	ADAMTSL2	ADAMTS-like 2	down	protein-coding	0.67	7e-05
A_23_P20694	9719	ADAMTSL2	ADAMTS-like 2	down	protein-coding	0.74	0.00054
A_23_P96591	9737	GPRASP1	G protein-coupled receptor associated sorting protein 1	down	protein-coding	0.61	3.3e-06
A_23_P96590	9737	GPRASP1	G protein-coupled receptor associated sorting protein 1	down	protein-coding	0.6	8.4e-06
A_23_P140729	9742	IFT140	intraflagellar transport 140	down	protein-coding	0.73	0.0001
A_23_P73747	9823	ARMCX2	armadillo repeat containing, X-linked 2	down	protein-coding	0.62	0.0016
A_23_P73750	9823	ARMCX2	armadillo repeat containing, X-linked 2	down	protein-coding	0.74	0.0012
A_23_P73748	9823	ARMCX2	armadillo repeat containing, X-linked 2	down	protein-coding	0.62	0.0028
A_23_P76011	9828	ARHGEF17	Rho guanine nucleotide exchange factor (GEF) 17	down	protein-coding	0.7	1e-05
A_23_P118476	9905	SGSM2	small G protein signaling modulator 2	down	protein-coding	0.7	0.0092
A_24_P92256	9905	SGSM2	small G protein signaling modulator 2	down	protein-coding	0.73	0.00043
A_24_P45481	10000	AKT3	v-akt murine thymoma viral oncogene homolog 3	down	protein-coding	0.74	0.0035
A_23_P161583	10003	NAALAD2	N-acetylated alpha-linked acidic dipeptidase 2	down	protein-coding	0.67	0.0012
A_23_P52668	10004	NAALADL1	N-acetylated alpha-linked acidic dipeptidase-like 1	down	protein-coding	0.72	0.0019
A_24_P945194	10015	PDCD6IP	programmed cell death 6 interacting protein	down	protein-coding	0.71	0.0054
A_23_P92072	10039	PARP3	poly (ADP-ribose) polymerase family, member 3	down	protein-coding	0.7	0.0022
A_24_P402779	10039	PARP3	poly (ADP-ribose) polymerase family, member 3	down	protein-coding	0.73	0.0016
A_23_P92073	10039	PARP3	poly (ADP-ribose) polymerase family, member 3	down	protein-coding	0.69	0.0011
A_23_P67213	10045	SH2D3A	SH2 domain containing 3A	down	protein-coding	0.75	0.0016
A_23_P10281	10085	EDIL3	EGF-like repeats and discoidin I-like domains 3	down	protein-coding	0.65	0.0036
A_23_P401606	10085	EDIL3	EGF-like repeats and discoidin I-like domains 3	down	protein-coding	0.59	0.0022
A_23_P131801	10110	SGK2	serum/glucocorticoid regulated kinase 2	down	protein-coding	0.7	0.0018
A_23_P105862	10129	FRY	furry homolog (Drosophila)	down	protein-coding	0.74	0.001
A_23_P8754	10157	AASS	aminoadipate-semialdehyde synthase	down	protein-coding	0.72	0.0019
A_23_P18276	10181	RBM5	RNA binding motif protein 5	down	protein-coding	0.74	0.0012
A_24_P919510	10181	RBM5	RNA binding motif protein 5	down	protein-coding	0.65	0.00052
A_24_P328646	10181	RBM5	RNA binding motif protein 5	down	protein-coding	0.75	0.00095
A_24_P328644	10181	RBM5	RNA binding motif protein 5	down	protein-coding	0.72	0.0011
A_23_P88069	10186	LHFP	lipoma HGGIC fusion partner	down	protein-coding	0.63	0.0004
A_23_P88070	10186	LHFP	lipoma HGGIC fusion partner	down	protein-coding	0.63	0.00035
A_23_P126100	10207	INADL	InaD-like (Drosophila)	down	protein-coding	0.68	7.7e-05
A_32_P88958	10207	INADL	InaD-like (Drosophila)	down	protein-coding	0.65	0.00092
A_24_P942454	10207	INADL	InaD-like (Drosophila)	down	protein-coding	0.69	0.0032
A_32_P88955	10207	INADL	InaD-like (Drosophila)	down	protein-coding	0.73	0.0015
A_24_P274072	10207	INADL	InaD-like (Drosophila)	down	protein-coding	0.74	0.0011
A_24_P257810	10234	LRRC17	leucine rich repeat containing 17	down	protein-coding	0.68	0.0016
NM_005824_1_1878	10234	LRRC17	leucine rich repeat containing 17	down	protein-coding	0.63	0.0012
A_23_P253958	10234	LRRC17	leucine rich repeat containing 17	down	protein-coding	0.65	0.0016
A_23_P119196	10365	KLF2	Kruppel-like factor 2	down	protein-coding	0.65	0.0018
A_23_P252724	10395	DLC1	DLC1 Rho GTPase activating protein	down	protein-coding	0.59	2.3e-05
A_24_P940115	10395	DLC1	DLC1 Rho GTPase activating protein	down	protein-coding	0.66	0.00044
A_23_P252721	10395	DLC1	DLC1 Rho GTPase activating protein	down	protein-coding	0.63	8.1e-05
A_23_P104762	10413	YAP1	Yes-associated protein 1	down	protein-coding	0.73	0.0028
A_24_P7954	10451	VAV3	vav 3 guanine nucleotide exchange factor	down	protein-coding	0.71	0.0071
A_24_P311756	10468	FST	follistatin	down	protein-coding	0.59	0.00011
A_23_P110531	10468	FST	follistatin	down	protein-coding	0.56	0.00015
A_24_P299663	10472	ZNF238	zinc finger and BTB domain containing 18	down	protein-coding	0.48	0.0078
A_24_P317904	10580	SORBS1	sorbin and SH3 domain containing 1	down	protein-coding	0.65	0.0091
A_32_P177934	10580	SORBS1	sorbin and SH3 domain containing 1	down	protein-coding	0.65	0.0047
A_24_P920525	10580	SORBS1	sorbin and SH3 domain containing 1	down	protein-coding	0.75	0.00092
A_32_P177926	10580	SORBS1	sorbin and SH3 domain containing 1	down	protein-coding	0.61	0.0056
A_24_P54300	10628	TXNIP	thioredoxin interacting protein	down	protein-coding	0.68	0.00066
NM_006472_1_2625	10628	TXNIP	thioredoxin interacting protein	down	protein-coding	0.75	0.0027
A_24_P389410	10687	PNMA2	paraneoplastic Ma antigen 2	down	protein-coding	0.61	0.0092
A_23_P254165	10742	RAI2	retinoic acid induced 2	down	protein-coding	0.28	5.5e-07
NKI_Contig51749_RC	10742	RAI2	retinoic acid induced 2	down	protein-coding	0.28	4.6e-07
A_24_P6205	10742	RAI2	retinoic acid induced 2	down	protein-coding	0.41	2.2e-06
NM_021785_2_1853	10742	RAI2	retinoic acid induced 2	down	protein-coding	0.4	3e-06
A_23_P116612	10873	ME3	malic enzyme 3, NADP(+)-dependent, mitochondrial	down	protein-coding	0.6	0.0047
A_23_P116614	10873	ME3	malic enzyme 3, NADP(+)-dependent, mitochondrial	down	protein-coding	0.64	0.004
A_23_P105222	10873	ME3	malic enzyme 3, NADP(+)-dependent, mitochondrial	down	protein-coding	0.58	0.0023
A_23_P105227	10873	ME3	malic enzyme 3, NADP(+)-dependent, mitochondrial	down	protein-coding	0.51	0.0015
A_23_P3112	10965	ACOT2	acyl-CoA thioesterase 2	down	protein-coding	0.75	0.0019
A_24_P161042	10965	ACOT2	acyl-CoA thioesterase 2	down	protein-coding	0.73	0.0012
A_24_P301194	10965	ACOT2	acyl-CoA thioesterase 2	down	protein-coding	0.73	0.00032
NM_006867_1_820	11030	RBPMS	RNA binding protein with multiple splicing	down	protein-coding	0.72	0.0037
NM_006867_1_1425	11030	RBPMS	RNA binding protein with multiple splicing	down	protein-coding	0.62	0.0002
A_23_P71312	11030	RBPMS	RNA binding protein with multiple splicing	down	protein-coding	0.69	0.0023
A_23_P71316	11030	RBPMS	RNA binding protein with multiple splicing	down	protein-coding	0.7	0.0024
A_23_P141689	11031	RAB31	RAB31, member RAS oncogene family	down	protein-coding	0.68	0.0087
A_23_P141688	11031	RAB31	RAB31, member RAS oncogene family	down	protein-coding	0.64	0.0059
A_23_P17193	11069	RAPGEF4	Rap guanine nucleotide exchange factor (GEF) 4	down	protein-coding	0.68	0.0036
A_24_P261750	11081	KERA	keratocan	down	protein-coding	0.72	0.0022
A_23_P76275	11081	KERA	keratocan	down	protein-coding	0.72	0.0069
A_24_P261746	11081	KERA	keratocan	down	protein-coding	0.72	0.0047
A_23_P77032	11099	PTPN21	protein tyrosine phosphatase, non-receptor type 21	down	protein-coding	0.6	0.00035
A_23_P77031	11099	PTPN21	protein tyrosine phosphatase, non-receptor type 21	down	protein-coding	0.57	0.00067
A_23_P77033	11099	PTPN21	protein tyrosine phosphatase, non-receptor type 21	down	protein-coding	0.63	0.00064
A_23_P362759	11107	PRDM5	PR domain containing 5	down	protein-coding	0.72	0.0034
A_23_P135574	11122	PTPRT	protein tyrosine phosphatase, receptor type, T	down	protein-coding	0.56	0.003
A_23_P135576	11122	PTPRT	protein tyrosine phosphatase, receptor type, T	down	protein-coding	0.7	0.0014
A_23_P146970	11122	PTPRT	protein tyrosine phosphatase, receptor type, T	down	protein-coding	0.27	0.0003
NM_133170_1_12289	11122	PTPRT	protein tyrosine phosphatase, receptor type, T	down	protein-coding	0.65	0.0047
A_32_P36404	11122	PTPRT	protein tyrosine phosphatase, receptor type, T	down	protein-coding	0.42	0.00018
A_32_P36411	11122	PTPRT	protein tyrosine phosphatase, receptor type, T	down	protein-coding	0.42	0.00064
A_23_P137503	11147	HHLA3	HERV-H LTR-associating 3	down	protein-coding	0.7	0.008
A_23_P155857	11162	NUDT6	nudix (nucleoside diphosphate linked moiety X)-type motif 6	down	protein-coding	0.74	0.0077
A_23_P212690	11167	FSTL1	follistatin-like 1	down	protein-coding	0.7	0.0018
A_23_P212696	11167	FSTL1	follistatin-like 1	down	protein-coding	0.65	0.001
A_23_P213319	11174	ADAMTS6	ADAM metallopeptidase with thrombospondin type 1 motif, 6	down	protein-coding	0.71	0.0077
A_23_P41017	11188	NISCH	nischarin	down	protein-coding	0.72	2.8e-07
A_23_P41021	11188	NISCH	nischarin	down	protein-coding	0.74	4.5e-07
A_24_P405621	11188	NISCH	nischarin	down	protein-coding	0.73	1.2e-05
A_23_P4462	11201	POLI	polymerase (DNA directed) iota	down	protein-coding	0.69	2.9e-05
A_23_P306890	11201	POLI	polymerase (DNA directed) iota	down	protein-coding	0.7	0.00014
A_23_P4461	11201	POLI	polymerase (DNA directed) iota	down	protein-coding	0.7	9.6e-05
NM_007197_2_3153	11211	FZD10	frizzled class receptor 10	down	protein-coding	0.56	0.0062
A_23_P203972	11211	FZD10	frizzled class receptor 10	down	protein-coding	0.56	0.0054
A_23_P203970	11211	FZD10	frizzled class receptor 10	down	protein-coding	0.57	0.0052
A_23_P131060	11283	CYP4F8	cytochrome P450, family 4, subfamily F, polypeptide 8	down	protein-coding	0.59	0.0059
A_23_P344528	11346	SYNPO	synaptopodin	down	protein-coding	0.73	0.00052
A_23_P344531	11346	SYNPO	synaptopodin	down	protein-coding	0.71	0.00026
A_23_P256204	22885	ABLIM3	actin binding LIM protein family, member 3	down	protein-coding	0.61	0.0097
A_23_P142830	22925	PLA2R1	phospholipase A2 receptor 1, 180kDa	down	protein-coding	0.73	0.00069
A_23_P103968	22977	AKR7A3	aldo-keto reductase family 7, member A3 (aflatoxin aldehyde reductase)	down	protein-coding	0.68	0.0059
A_23_P103967	22977	AKR7A3	aldo-keto reductase family 7, member A3 (aflatoxin aldehyde reductase)	down	protein-coding	0.6	0.0095
A_23_P160212	22996	TTC39A	tetratricopeptide repeat domain 39A	down	protein-coding	0.75	0.0089
NM_016081_2_5532	23022	PALLD	palladin, cytoskeletal associated protein	down	protein-coding	0.69	0.0024
A_23_P213100	23022	PALLD	palladin, cytoskeletal associated protein	down	protein-coding	0.61	0.00021
A_23_P213102	23022	PALLD	palladin, cytoskeletal associated protein	down	protein-coding	0.63	0.00018
NM_016081_2_5488	23022	PALLD	palladin, cytoskeletal associated protein	down	protein-coding	0.7	0.0017
A_23_P21618	23024	PDZRN3	PDZ domain containing ring finger 3	down	protein-coding	0.61	0.00036
A_32_P126994	23024	PDZRN3	PDZ domain containing ring finger 3	down	protein-coding	0.64	0.00024
A_23_P165051	23030	KDM4B	lysine (K)-specific demethylase 4B	down	protein-coding	0.71	0.0017
A_23_P432077	23078	KIAA0564	von Willebrand factor A domain containing 8	down	protein-coding	0.7	0.0013
A_23_P88884	23090	ZNF423	zinc finger protein 423	down	protein-coding	0.67	0.0011
A_23_P88880	23090	ZNF423	zinc finger protein 423	down	protein-coding	0.73	0.0031
A_23_P3101	23116	FAM179B	family with sequence similarity 179, member B	down	protein-coding	0.71	0.00013
A_23_P3102	23116	FAM179B	family with sequence similarity 179, member B	down	protein-coding	0.73	0.0018
A_23_P365188	23125	CAMTA2	calmodulin binding transcription activator 2	down	protein-coding	0.75	0.0022
A_23_P93938	23148	NACAD	NAC alpha domain containing	down	protein-coding	0.7	0.0071
A_23_P144807	23176	2008-09-01	septin 8	down	protein-coding	0.69	0.00011
A_23_P144808	23176	2008-09-01	septin 8	down	protein-coding	0.65	9.4e-05
A_23_P210327	23177	CEP68	centrosomal protein 68kDa	down	protein-coding	0.71	0.0018
A_23_P210325	23177	CEP68	centrosomal protein 68kDa	down	protein-coding	0.68	0.0002
A_23_P210323	23177	CEP68	centrosomal protein 68kDa	down	protein-coding	0.68	0.00056
A_23_P10980	23284	LPHN3	adhesion G protein-coupled receptor L3	down	protein-coding	0.65	0.0068
A_32_P165606	23303	KIF13B	kinesin family member 13B	down	protein-coding	0.67	3.1e-05
A_23_P147392	23303	KIF13B	kinesin family member 13B	down	protein-coding	0.61	3.6e-05
NM_015254_1_8253	23303	KIF13B	kinesin family member 13B	down	protein-coding	0.7	1.1e-05
A_32_P165611	23303	KIF13B	kinesin family member 13B	down	protein-coding	0.67	1.1e-05
A_23_P147388	23303	KIF13B	kinesin family member 13B	down	protein-coding	0.57	4.1e-05
A_24_P108311	23327	NEDD4L	neural precursor cell expressed, developmentally down-regulated 4-like, E3 ubiquitin protein ligase	down	protein-coding	0.65	0.0011
A_24_P108312	23327	NEDD4L	neural precursor cell expressed, developmentally down-regulated 4-like, E3 ubiquitin protein ligase	down	protein-coding	0.64	0.002
A_24_P782309	23327	NEDD4L	neural precursor cell expressed, developmentally down-regulated 4-like, E3 ubiquitin protein ligase	down	protein-coding	0.7	0.0046
A_24_P782308	23327	NEDD4L	neural precursor cell expressed, developmentally down-regulated 4-like, E3 ubiquitin protein ligase	down	protein-coding	0.63	0.0031
NM_015277_2_4796	23327	NEDD4L	neural precursor cell expressed, developmentally down-regulated 4-like, E3 ubiquitin protein ligase	down	protein-coding	0.65	0.00074
A_32_P100680	23331	TTC28	tetratricopeptide repeat domain 28	down	protein-coding	0.71	0.00034
A_24_P927883	23338	PHF15	jade family PHD finger 2	down	protein-coding	0.68	0.0029
A_23_P416440	23338	PHF15	jade family PHD finger 2	down	protein-coding	0.72	0.00019
D87076_2_5701	23338	PHF15	jade family PHD finger 2	down	protein-coding	0.68	0.00053
A_24_P410453	23345	SYNE1	spectrin repeat containing, nuclear envelope 1	down	protein-coding	0.58	0.00066
A_23_P42446	23345	SYNE1	spectrin repeat containing, nuclear envelope 1	down	protein-coding	0.67	0.0032
A_23_P127642	23365	ARHGEF12	Rho guanine nucleotide exchange factor (GEF) 12	down	protein-coding	0.74	0.00023
A_23_P151298	23371	TENC1	tensin 2	down	protein-coding	0.69	2.2e-07
A_23_P151297	23371	TENC1	tensin 2	down	protein-coding	0.73	3.7e-08
A_24_P329924	23387	KIAA0999	SIK family kinase 3	down	protein-coding	0.7	0.0006
A_24_P329925	23387	KIAA0999	SIK family kinase 3	down	protein-coding	0.71	0.00044
AB028948_2_8349	23389	MED13L	mediator complex subunit 13-like	down	protein-coding	0.75	0.0028
A_23_P47989	23389	MED13L	mediator complex subunit 13-like	down	protein-coding	0.74	0.0055
AB028948_2_8298	23389	MED13L	mediator complex subunit 13-like	down	protein-coding	0.74	0.0066
A_24_P911508	23389	MED13L	mediator complex subunit 13-like	down	protein-coding	0.74	0.0057
A_24_P923684	23410	SIRT3	sirtuin 3	down	protein-coding	0.72	0.0021
A_23_P139265	23410	SIRT3	sirtuin 3	down	protein-coding	0.75	2.7e-05
A_24_P85159	23410	SIRT3	sirtuin 3	down	protein-coding	0.7	4.3e-05
A_24_P85158	23410	SIRT3	sirtuin 3	down	protein-coding	0.67	0.00012
A_23_P205480	23428	SLC7A8	solute carrier family 7 (amino acid transporter light chain, L system), member 8	down	protein-coding	0.61	0.0059
A_23_P205483	23428	SLC7A8	solute carrier family 7 (amino acid transporter light chain, L system), member 8	down	protein-coding	0.74	0.0021
A_23_P216631	23446	SLC44A1	solute carrier family 44 (choline transporter), member 1	down	protein-coding	0.69	0.00015
A_23_P216630	23446	SLC44A1	solute carrier family 44 (choline transporter), member 1	down	protein-coding	0.72	0.00019
A_24_P19413	23492	CBX7	chromobox homolog 7	down	protein-coding	0.61	9e-07
A_23_P250735	23492	CBX7	chromobox homolog 7	down	protein-coding	0.64	8.7e-07
A_24_P19410	23492	CBX7	chromobox homolog 7	down	protein-coding	0.67	2.8e-05
A_23_P250734	23492	CBX7	chromobox homolog 7	down	protein-coding	0.6	2.5e-07
A_24_P363408	23493	HEY2	hes-related family bHLH transcription factor with YRPW motif 2	down	protein-coding	0.64	0.0051
A_24_P363405	23493	HEY2	hes-related family bHLH transcription factor with YRPW motif 2	down	protein-coding	0.61	0.0086
A_24_P418641	23499	MACF1	microtubule-actin crosslinking factor 1	down	protein-coding	0.74	0.0058
A_23_P354564	23500	DAAM2	dishevelled associated activator of morphogenesis 2	down	protein-coding	0.71	0.0049
A_23_P70059	23517	SKIV2L2	superkiller viralicidic activity 2-like 2 (S. cerevisiae)	down	protein-coding	0.66	0.00055
A_23_P17811	23541	SEC14L2	SEC14-like 2 (S. cerevisiae)	down	protein-coding	0.44	0.0075
A_23_P80242	23544	SEZ6L	seizure related 6 homolog (mouse)-like	down	protein-coding	0.65	0.0063
A_23_P26244	23582	CCNDBP1	cyclin D-type binding-protein 1	down	protein-coding	0.74	0.0006
A_23_P206157	23604	DAPK2	death-associated protein kinase 2	down	protein-coding	0.74	0.0085
A_23_P392575	23704	KCNE4	potassium channel, voltage gated subfamily E regulatory beta subunit 4	down	protein-coding	0.37	0.0051
A_23_P392574	23704	KCNE4	potassium channel, voltage gated subfamily E regulatory beta subunit 4	down	protein-coding	0.36	0.0047
A_23_P101983	23704	KCNE4	potassium channel, voltage gated subfamily E regulatory beta subunit 4	down	protein-coding	0.38	0.0078
A_24_P236226	23768	FLRT2	fibronectin leucine rich transmembrane protein 2	down	protein-coding	0.65	0.00059
A_24_P236235	23768	FLRT2	fibronectin leucine rich transmembrane protein 2	down	protein-coding	0.52	0.00018
A_23_P99802	23768	FLRT2	fibronectin leucine rich transmembrane protein 2	down	protein-coding	0.56	0.00012
A_23_P40294	24141	C20orf103	lysosomal-associated membrane protein family, member 5	down	protein-coding	0.52	0.00011
NM_012261_1_1668	24141	C20orf103	lysosomal-associated membrane protein family, member 5	down	protein-coding	0.52	0.00019
NKI_NM_012261	24141	C20orf103	lysosomal-associated membrane protein family, member 5	down	protein-coding	0.61	0.00012
A_23_P40295	24141	C20orf103	lysosomal-associated membrane protein family, member 5	down	protein-coding	0.57	0.00016
A_32_P205624	25759	SHC2	SHC (Src homology 2 domain containing) transforming protein 2	down	protein-coding	0.64	0.0021
A_32_P205626	25759	SHC2	SHC (Src homology 2 domain containing) transforming protein 2	down	protein-coding	0.71	0.002
AB001451_1_2049	25759	SHC2	SHC (Src homology 2 domain containing) transforming protein 2	down	protein-coding	0.7	0.0013
AB001451_1_2297	25759	SHC2	SHC (Src homology 2 domain containing) transforming protein 2	down	protein-coding	0.68	0.0014
A_23_P201940	25802	LMOD1	leiomodin 1 (smooth muscle)	down	protein-coding	0.74	0.0082
A_23_P123262	25870	SUMF2	sulfatase modifying factor 2	down	protein-coding	0.72	0.0017
A_23_P123265	25870	SUMF2	sulfatase modifying factor 2	down	protein-coding	0.71	0.0009
A_23_P117037	25875	LETMD1	LETM1 domain containing 1	down	protein-coding	0.75	4.6e-05
A_24_P211421	25876	SPEF1	sperm flagellar 1	down	protein-coding	0.74	0.0026
NKI_NM_015417	25876	SPEF1	sperm flagellar 1	down	protein-coding	0.7	0.0041
A_23_P258132	25878	MXRA5	matrix-remodelling associated 5	down	protein-coding	0.65	0.0028
A_23_P258136	25878	MXRA5	matrix-remodelling associated 5	down	protein-coding	0.64	0.00088
A_24_P282355	25878	MXRA5	matrix-remodelling associated 5	down	protein-coding	0.69	0.0015
A_23_P329353	25927	CNRIP1	cannabinoid receptor interacting protein 1	down	protein-coding	0.66	0.0025
A_23_P329350	25927	CNRIP1	cannabinoid receptor interacting protein 1	down	protein-coding	0.68	0.0044
A_23_P329357	25927	CNRIP1	cannabinoid receptor interacting protein 1	down	protein-coding	0.73	0.0043
A_23_P401548	25945	PVRL3	poliovirus receptor-related 3	down	protein-coding	0.73	0.0059
A_23_P43274	25960	GPR124	adhesion G protein-coupled receptor A2	down	protein-coding	0.75	0.0029
A_23_P43276	25960	GPR124	adhesion G protein-coupled receptor A2	down	protein-coding	0.74	0.0047
A_23_P109636	26018	LRIG1	leucine-rich repeats and immunoglobulin-like domains 1	down	protein-coding	0.66	0.0004
A_23_P109631	26018	LRIG1	leucine-rich repeats and immunoglobulin-like domains 1	down	protein-coding	0.61	0.00035
AB050468_1_5102	26018	LRIG1	leucine-rich repeats and immunoglobulin-like domains 1	down	protein-coding	0.6	0.00028
A_23_P205493	26020	LRP10	low density lipoprotein receptor-related protein 10	down	protein-coding	0.7	4.7e-05
A_32_P134968	26030	PLEKHG3	pleckstrin homology domain containing, family G (with RhoGef domain) member 3	down	protein-coding	0.68	0.003
A_32_P32413	26040	SETBP1	SET binding protein 1	down	protein-coding	0.59	0.00022
A_23_P4552	26040	SETBP1	SET binding protein 1	down	protein-coding	0.66	4e-05
A_32_P32412	26040	SETBP1	SET binding protein 1	down	protein-coding	0.63	0.00048
A_23_P4551	26040	SETBP1	SET binding protein 1	down	protein-coding	0.6	4.2e-05
A_23_P414281	26048	ZNF500	zinc finger protein 500	down	protein-coding	0.59	0.0035
A_32_P200947	26137	ZBTB20	zinc finger and BTB domain containing 20	down	protein-coding	0.69	1.1e-05
A_23_P40864	26137	ZBTB20	zinc finger and BTB domain containing 20	down	protein-coding	0.6	1.2e-06
A_32_P61978	26137	ZBTB20	zinc finger and BTB domain containing 20	down	protein-coding	0.63	2.9e-05
A_24_P938508	26137	ZBTB20	zinc finger and BTB domain containing 20	down	protein-coding	0.66	0.00074
A_32_P61975	26137	ZBTB20	zinc finger and BTB domain containing 20	down	protein-coding	0.57	0.00014
A_32_P185766	26137	ZBTB20	zinc finger and BTB domain containing 20	down	protein-coding	0.67	0.0014
A_23_P40866	26137	ZBTB20	zinc finger and BTB domain containing 20	down	protein-coding	0.65	3.8e-06
A_32_P200938	26137	ZBTB20	zinc finger and BTB domain containing 20	down	protein-coding	0.63	3.1e-06
A_32_P179526	26137	ZBTB20	zinc finger and BTB domain containing 20	down	protein-coding	0.75	0.0031
A_32_P157465	26137	ZBTB20	zinc finger and BTB domain containing 20	down	protein-coding	0.68	2.2e-07
A_32_P185757	26137	ZBTB20	zinc finger and BTB domain containing 20	down	protein-coding	0.74	0.0033
A_23_P69863	26167	PCDHB5	protocadherin beta 5	down	protein-coding	0.7	0.0035
A_23_P140069	26224	FBXL3	F-box and leucine-rich repeat protein 3	down	protein-coding	0.75	0.00035
A_23_P252603	26226	FBXW4P1	F-box and WD repeat domain containing 4 pseudogene 1	down	pseudo	0.71	0.0038
A_23_P200012	26289	AK5	adenylate kinase 5	down	protein-coding	0.72	0.0074
A_23_P354385	26509	MYOF	myoferlin	down	protein-coding	0.71	4.9e-05
A_23_P354387	26509	MYOF	myoferlin	down	protein-coding	0.75	0.00012
AK093890_1_2091	26509	MYOF	myoferlin	down	protein-coding	0.74	0.00032
A_24_P282309	26509	MYOF	myoferlin	down	protein-coding	0.73	0.00018
A_24_P261417	27122	DKK3	dickkopf WNT signaling pathway inhibitor 3	down	protein-coding	0.55	7.2e-05
A_23_P162047	27122	DKK3	dickkopf WNT signaling pathway inhibitor 3	down	protein-coding	0.52	8.1e-05
A_24_P918317	27122	DKK3	dickkopf WNT signaling pathway inhibitor 3	down	protein-coding	0.63	0.00019
A_23_P162048	27122	DKK3	dickkopf WNT signaling pathway inhibitor 3	down	protein-coding	0.51	6.2e-05
NM_013253_2_2505	27122	DKK3	dickkopf WNT signaling pathway inhibitor 3	down	protein-coding	0.52	0.00012
A_23_P410231	27145	FILIP1	filamin A interacting protein 1	down	protein-coding	0.65	0.0012
A_24_P84668	27145	FILIP1	filamin A interacting protein 1	down	protein-coding	0.69	0.0057
A_23_P410233	27145	FILIP1	filamin A interacting protein 1	down	protein-coding	0.74	0.0042
A_23_P436363	27145	FILIP1	filamin A interacting protein 1	down	protein-coding	0.74	0.0037
A_23_P258866	27250	PDCD4	programmed cell death 4 (neoplastic transformation inhibitor)	down	protein-coding	0.59	0.0062
NM_145341_1_2328	27250	PDCD4	programmed cell death 4 (neoplastic transformation inhibitor)	down	protein-coding	0.61	0.0048
A_23_P258862	27250	PDCD4	programmed cell death 4 (neoplastic transformation inhibitor)	down	protein-coding	0.56	0.0059
A_24_P177279	27254	CSDC2	cold shock domain containing C2, RNA binding	down	protein-coding	0.67	0.0013
A_24_P177275	27254	CSDC2	cold shock domain containing C2, RNA binding	down	protein-coding	0.66	0.00029
A_23_P45955	27285	TEKT2	tektin 2 (testicular)	down	protein-coding	0.58	0.008
A_23_P110403	27295	PDLIM3	PDZ and LIM domain 3	down	protein-coding	0.62	0.0072
A_23_P110404	27295	PDLIM3	PDZ and LIM domain 3	down	protein-coding	0.62	0.0089
A_32_P228618	27303	RBMS3	RNA binding motif, single stranded interacting protein 3	down	protein-coding	0.59	8.5e-06
A_23_P170139	27303	RBMS3	RNA binding motif, single stranded interacting protein 3	down	protein-coding	0.45	7.8e-07
A_32_P228619	27303	RBMS3	RNA binding motif, single stranded interacting protein 3	down	protein-coding	0.56	5e-06
A_24_P359942	27303	RBMS3	RNA binding motif, single stranded interacting protein 3	down	protein-coding	0.65	1.4e-05
A_32_P30345	27314	RAB30	RAB30, member RAS oncogene family	down	protein-coding	0.59	0.0098
A_23_P105651	29951	PDZRN4	PDZ domain containing ring finger 4	down	protein-coding	0.66	0.0049
A_23_P105657	29951	PDZRN4	PDZ domain containing ring finger 4	down	protein-coding	0.53	0.0015
A_23_P39124	29997	GLTSCR2	glioma tumor suppressor candidate region gene 2	down	protein-coding	0.71	2.5e-07
A_23_P39125	29997	GLTSCR2	glioma tumor suppressor candidate region gene 2	down	protein-coding	0.68	8.3e-07
A_23_P119383	30846	EHD2	EH-domain containing 2	down	protein-coding	0.7	0.00043
A_24_P156114	30846	EHD2	EH-domain containing 2	down	protein-coding	0.71	0.00057
A_24_P156113	30846	EHD2	EH-domain containing 2	down	protein-coding	0.68	0.0002
A_23_P29684	50853	VILL	villin-like	down	protein-coding	0.67	1.6e-05
A_23_P29685	50853	VILL	villin-like	down	protein-coding	0.69	4.9e-05
A_32_P172141	50937	CDON	cell adhesion associated, oncogene regulated	down	protein-coding	0.72	0.00077
A_32_P172132	50937	CDON	cell adhesion associated, oncogene regulated	down	protein-coding	0.59	0.00011
A_32_P228037	50940	PDE11A	phosphodiesterase 11A	down	protein-coding	0.6	0.00013
A_32_P228040	50940	PDE11A	phosphodiesterase 11A	down	protein-coding	0.65	0.00011
A_32_P116856	50940	PDE11A	phosphodiesterase 11A	down	protein-coding	0.52	0.00064
A_32_P116857	50940	PDE11A	phosphodiesterase 11A	down	protein-coding	0.54	0.00096
A_24_P326344	51059	FAM135B	family with sequence similarity 135, member B	down	protein-coding	0.53	0.0056
A_23_P43754	51090	PLLP	plasmolipin	down	protein-coding	0.67	0.00099
A_23_P58604	51149	C5orf45	chromosome 5 open reading frame 45	down	protein-coding	0.72	0.0018
A_24_P46354	51149	C5orf45	chromosome 5 open reading frame 45	down	protein-coding	0.7	0.0038
A_23_P155480	51161	C3orf18	chromosome 3 open reading frame 18	down	protein-coding	0.64	0.00013
A_23_P155477	51161	C3orf18	chromosome 3 open reading frame 18	down	protein-coding	0.62	2.7e-05
A_24_P323395	51232	CRIM1	cysteine rich transmembrane BMP regulator 1 (chordin-like)	down	protein-coding	0.65	0.00045
A_24_P323394	51232	CRIM1	cysteine rich transmembrane BMP regulator 1 (chordin-like)	down	protein-coding	0.68	0.0014
A_23_P51105	51232	CRIM1	cysteine rich transmembrane BMP regulator 1 (chordin-like)	down	protein-coding	0.63	5.6e-05
A_23_P51108	51232	CRIM1	cysteine rich transmembrane BMP regulator 1 (chordin-like)	down	protein-coding	0.66	3.9e-05
A_23_P22682	51309	ARMCX1	armadillo repeat containing, X-linked 1	down	protein-coding	0.72	0.0052
A_23_P259611	51314	TXNDC3	NME/NM23 family member 8	down	protein-coding	0.6	0.0003
A_23_P29664	51364	ZMYND10	zinc finger, MYND-type containing 10	down	protein-coding	0.68	0.0075
A_23_P29663	51364	ZMYND10	zinc finger, MYND-type containing 10	down	protein-coding	0.63	0.0065
A_23_P166686	51421	AMOTL2	angiomotin like 2	down	protein-coding	0.65	7.3e-07
A_23_P166687	51421	AMOTL2	angiomotin like 2	down	protein-coding	0.63	2.7e-07
A_24_P384781	51422	PRKAG2	protein kinase, AMP-activated, gamma 2 non-catalytic subunit	down	protein-coding	0.68	0.00057
A_24_P384779	51422	PRKAG2	protein kinase, AMP-activated, gamma 2 non-catalytic subunit	down	protein-coding	0.73	0.00056
NKI_NM_016337	51466	EVL	Enah/Vasp-like	down	protein-coding	0.51	0.00083
A_23_P129040	51466	EVL	Enah/Vasp-like	down	protein-coding	0.72	0.0039
A_23_P140424	51466	EVL	Enah/Vasp-like	down	protein-coding	0.56	0.00068
A_32_P224040	51466	EVL	Enah/Vasp-like	down	protein-coding	0.74	0.007
A_23_P129038	51466	EVL	Enah/Vasp-like	down	protein-coding	0.7	0.0026
A_23_P129034	51466	EVL	Enah/Vasp-like	down	protein-coding	0.62	0.0045
A_23_P140427	51466	EVL	Enah/Vasp-like	down	protein-coding	0.51	0.0007
A_24_P63537	51752	ERAP1	endoplasmic reticulum aminopeptidase 1	down	protein-coding	0.67	0.0063
A_23_P132088	54102	CLIC6	chloride intracellular channel 6	down	protein-coding	0.18	0.0012
A_23_P385064	54102	CLIC6	chloride intracellular channel 6	down	protein-coding	0.21	0.0021
A_23_P385067	54102	CLIC6	chloride intracellular channel 6	down	protein-coding	0.12	0.0028
AK092733_1_2126	54102	CLIC6	chloride intracellular channel 6	down	protein-coding	0.12	0.0028
AK092733_1_2085	54102	CLIC6	chloride intracellular channel 6	down	protein-coding	0.12	0.0019
A_23_P24616	54414	SIAE	sialic acid acetylesterase	down	protein-coding	0.71	0.0074
A_23_P99993	54551	MAGEL2	melanoma antigen family L2	down	protein-coding	0.64	0.008
A_23_P99996	54551	MAGEL2	melanoma antigen family L2	down	protein-coding	0.68	0.0053
A_23_P41048	54585	LZTFL1	leucine zipper transcription factor-like 1	down	protein-coding	0.69	1.3e-05
A_24_P37517	54585	LZTFL1	leucine zipper transcription factor-like 1	down	protein-coding	0.66	0.00041
A_24_P37519	54585	LZTFL1	leucine zipper transcription factor-like 1	down	protein-coding	0.73	0.0015
A_23_P41049	54585	LZTFL1	leucine zipper transcription factor-like 1	down	protein-coding	0.71	1.2e-05
A_23_P32444	54587	MXRA8	matrix-remodelling associated 8	down	protein-coding	0.63	0.0083
A_23_P32443	54587	MXRA8	matrix-remodelling associated 8	down	protein-coding	0.6	0.0072
A_23_P379330	54629	FAM63B	family with sequence similarity 63, member B	down	protein-coding	0.71	0.00058
A_23_P379327	54629	FAM63B	family with sequence similarity 63, member B	down	protein-coding	0.75	0.00028
A_24_P392335	54629	FAM63B	family with sequence similarity 63, member B	down	protein-coding	0.74	9.3e-05
A_23_P31376	54674	LRRN3	leucine rich repeat neuronal 3	down	protein-coding	0.67	0.007
A_32_P188863	54756	IL17RD	interleukin 17 receptor D	down	protein-coding	0.62	0.0024
A_32_P188860	54756	IL17RD	interleukin 17 receptor D	down	protein-coding	0.59	0.0017
A_23_P43684	54796	BNC2	basonuclin 2	down	protein-coding	0.73	0.0033
A_32_P12232	54796	BNC2	basonuclin 2	down	protein-coding	0.73	0.0067
A_23_P216429	54829	ASPN	asporin	down	protein-coding	0.6	0.002
A_23_P216423	54829	ASPN	asporin	down	protein-coding	0.64	0.0066
NM_017680_2_2198	54829	ASPN	asporin	down	protein-coding	0.64	0.00015
A_23_P119354	54922	RASIP1	Ras interacting protein 1	down	protein-coding	0.75	0.0083
A_24_P49183	54932	EXD3	exonuclease 3'-5' domain containing 3	down	protein-coding	0.7	0.0001
A_23_P254680	54986	ULK4	unc-51 like kinase 4	down	protein-coding	0.7	0.00028
A_23_P143932	54986	ULK4	unc-51 like kinase 4	down	protein-coding	0.64	2.5e-05
A_23_P143924	54986	ULK4	unc-51 like kinase 4	down	protein-coding	0.66	9e-05
A_24_P43306	54986	ULK4	unc-51 like kinase 4	down	protein-coding	0.66	9.2e-05
A_23_P143926	54986	ULK4	unc-51 like kinase 4	down	protein-coding	0.67	2.5e-05
A_24_P160673	55036	CCDC40	coiled-coil domain containing 40	down	protein-coding	0.72	0.003
A_23_P157766	55064	C9orf68	spermatogenesis associated 6-like	down	protein-coding	0.53	5.8e-06
A_24_P320940	55064	C9orf68	spermatogenesis associated 6-like	down	protein-coding	0.5	1.7e-07
A_23_P128575	55068	ENOX1	ecto-NOX disulfide-thiol exchanger 1	down	protein-coding	0.73	0.0059
A_23_P128574	55068	ENOX1	ecto-NOX disulfide-thiol exchanger 1	down	protein-coding	0.64	0.004
A_23_P128573	55068	ENOX1	ecto-NOX disulfide-thiol exchanger 1	down	protein-coding	0.63	0.0034
A_24_P90779	55075	UACA	uveal autoantigen with coiled-coil domains and ankyrin repeats	down	protein-coding	0.73	0.0011
A_23_P62832	55194	FAM176B	eva-1 homolog B (C. elegans)	down	protein-coding	0.68	0.0031
A_23_P62830	55194	FAM176B	eva-1 homolog B (C. elegans)	down	protein-coding	0.69	0.0038
A_24_P393314	55243	KIRREL	kin of IRRE like (Drosophila)	down	protein-coding	0.7	0.0034
A_24_P393312	55243	KIRREL	kin of IRRE like (Drosophila)	down	protein-coding	0.7	0.0047
A_24_P337001	55258	THNSL2	threonine synthase-like 2 (S. cerevisiae)	down	protein-coding	0.68	1.2e-05
A_23_P259207	55258	THNSL2	threonine synthase-like 2 (S. cerevisiae)	down	protein-coding	0.66	3.5e-06
A_23_P259201	55258	THNSL2	threonine synthase-like 2 (S. cerevisiae)	down	protein-coding	0.55	4.7e-06
A_23_P95230	55259	CASC1	cancer susceptibility candidate 1	down	protein-coding	0.63	0.0043
A_23_P95231	55259	CASC1	cancer susceptibility candidate 1	down	protein-coding	0.62	0.0078
A_23_P357185	55349	CHDH	choline dehydrogenase	down	protein-coding	0.68	0.0012
A_23_P69293	55349	CHDH	choline dehydrogenase	down	protein-coding	0.66	0.0012
A_32_P73509	55349	CHDH	choline dehydrogenase	down	protein-coding	0.63	0.00064
A_32_P73507	55349	CHDH	choline dehydrogenase	down	protein-coding	0.58	0.00053
A_32_P85676	55351	STK32B	serine/threonine kinase 32B	down	protein-coding	0.51	0.0083
A_23_P401774	55531	ELMOD1	ELMO/CED-12 domain containing 1	down	protein-coding	0.66	0.0031
A_32_P129008	55624	POMGNT1	protein O-linked mannose N-acetylglucosaminyltransferase 1 (beta 1,2-)	down	protein-coding	0.68	0.00025
A_32_P129010	55624	POMGNT1	protein O-linked mannose N-acetylglucosaminyltransferase 1 (beta 1,2-)	down	protein-coding	0.7	0.00061
A_23_P46375	55650	PIGV	phosphatidylinositol glycan anchor biosynthesis, class V	down	protein-coding	0.71	3.5e-05
A_23_P46376	55650	PIGV	phosphatidylinositol glycan anchor biosynthesis, class V	down	protein-coding	0.75	0.00038
A_23_P20553	55664	CDC37L1	cell division cycle 37-like 1	down	protein-coding	0.74	2.9e-05
A_23_P142794	55679	LIMS2	LIM and senescent cell antigen-like domains 2	down	protein-coding	0.65	0.00043
A_23_P142795	55679	LIMS2	LIM and senescent cell antigen-like domains 2	down	protein-coding	0.72	0.00046
A_23_P121727	55714	ODZ3	teneurin transmembrane protein 3	down	protein-coding	0.63	0.0033
A_24_P911420	55714	ODZ3	teneurin transmembrane protein 3	down	protein-coding	0.7	0.0054
A_24_P53025	55778	ZNF839	zinc finger protein 839	down	protein-coding	0.74	0.0002
A_23_P48755	55812	SPATA7	spermatogenesis associated 7	down	protein-coding	0.73	0.00032
A_23_P28772	55861	DBNDD2	dysbindin (dystrobrevin binding protein 1) domain containing 2	down	protein-coding	0.74	0.008
A_23_P253921	55888	ZNF167	zinc finger with KRAB and SCAN domains 7	down	protein-coding	0.74	0.003
A_23_P146077	55893	ZNF395	zinc finger protein 395	down	protein-coding	0.64	0.00018
A_24_P128001	55893	ZNF395	zinc finger protein 395	down	protein-coding	0.67	0.00027
A_23_P157460	55893	ZNF395	zinc finger protein 395	down	protein-coding	0.69	0.0014
A_23_P146074	55893	ZNF395	zinc finger protein 395	down	protein-coding	0.67	0.00024
A_24_P128010	55893	ZNF395	zinc finger protein 395	down	protein-coding	0.66	0.00016
NM_018660_1_1202	55893	ZNF395	zinc finger protein 395	down	protein-coding	0.68	0.0008
A_23_P157459	55893	ZNF395	zinc finger protein 395	down	protein-coding	0.64	0.00049
A_23_P14184	55901	THSD1	thrombospondin, type I, domain containing 1	down	protein-coding	0.74	0.0011
A_23_P14182	55901	THSD1	thrombospondin, type I, domain containing 1	down	protein-coding	0.75	0.0011
A_23_P83159	55958	KLHL9	kelch-like family member 9	down	protein-coding	0.73	2.7e-05
A_32_P225092	56243	KIAA1217	KIAA1217	down	protein-coding	0.7	0.0014
A_23_P310022	56243	KIAA1217	KIAA1217	down	protein-coding	0.71	0.0015
NKI_AB033043	56243	KIAA1217	KIAA1217	down	protein-coding	0.71	0.00038
AL833280_1_7150	56243	KIAA1217	KIAA1217	down	protein-coding	0.73	0.00047
AL833280_1_7098	56243	KIAA1217	KIAA1217	down	protein-coding	0.69	0.00091
A_23_P310020	56243	KIAA1217	KIAA1217	down	protein-coding	0.72	0.00016
A_32_P225091	56243	KIAA1217	KIAA1217	down	protein-coding	0.71	4.2e-05
A_23_P92490	56898	BDH2	3-hydroxybutyrate dehydrogenase, type 2	down	protein-coding	0.69	0.0033
A_24_P80500	56898	BDH2	3-hydroxybutyrate dehydrogenase, type 2	down	protein-coding	0.64	0.0049
A_23_P92489	56898	BDH2	3-hydroxybutyrate dehydrogenase, type 2	down	protein-coding	0.74	0.0043
A_23_P116205	56912	C11orf60	intraflagellar transport 46	down	protein-coding	0.73	0.00033
A_23_P116207	56912	C11orf60	intraflagellar transport 46	down	protein-coding	0.74	0.00016
A_23_P116202	56912	C11orf60	intraflagellar transport 46	down	protein-coding	0.71	8.6e-05
A_23_P6818	56920	SEMA3G	sema domain, immunoglobulin domain (Ig), short basic domain, secreted, (semaphorin) 3G	down	protein-coding	0.6	3.1e-05
A_23_P6811	56920	SEMA3G	sema domain, immunoglobulin domain (Ig), short basic domain, secreted, (semaphorin) 3G	down	protein-coding	0.57	1e-05
A_23_P115175	56944	OLFML3	olfactomedin-like 3	down	protein-coding	0.74	0.0042
A_23_P108932	56969	RPL23AP32	ribosomal protein L23a pseudogene 32	down	pseudo	0.66	0.0044
A_23_P37897	57020	C16orf62	chromosome 16 open reading frame 62	down	protein-coding	0.74	0.0026
A_23_P91910	57088	PLSCR4	phospholipid scramblase 4	down	protein-coding	0.69	0.00044
A_23_P91912	57088	PLSCR4	phospholipid scramblase 4	down	protein-coding	0.6	0.00036
A_23_P91909	57088	PLSCR4	phospholipid scramblase 4	down	protein-coding	0.61	0.00043
A_23_P394395	57158	JPH2	junctophilin 2	down	protein-coding	0.68	0.0067
A_23_P65532	57161	PELI2	pellino E3 ubiquitin protein ligase family member 2	down	protein-coding	0.65	7.8e-05
A_24_P117893	57198	ATP8B2	ATPase, aminophospholipid transporter, class I, type 8B, member 2	down	protein-coding	0.69	0.004
A_24_P82032	57381	RHOJ	ras homolog family member J	down	protein-coding	0.66	0.00078
A_23_P316012	57381	RHOJ	ras homolog family member J	down	protein-coding	0.72	0.0023
A_23_P316010	57381	RHOJ	ras homolog family member J	down	protein-coding	0.7	0.0016
A_24_P153803	57381	RHOJ	ras homolog family member J	down	protein-coding	0.72	0.002
NM_016250_1_1916	57447	NDRG2	NDRG family member 2	down	protein-coding	0.72	0.0092
A_23_P253131	57515	SERINC1	serine incorporator 1	down	protein-coding	0.75	0.00034
A_24_P419041	57526	PCDH19	protocadherin 19	down	protein-coding	0.58	0.00047
A_24_P419039	57526	PCDH19	protocadherin 19	down	protein-coding	0.61	0.00082
A_23_P121665	57537	SORCS2	sortilin-related VPS10 domain containing receptor 2	down	protein-coding	0.62	0.00094
A_23_P121662	57537	SORCS2	sortilin-related VPS10 domain containing receptor 2	down	protein-coding	0.63	0.001
A_23_P422933	57569	ARHGAP20	Rho GTPase activating protein 20	down	protein-coding	0.68	0.0051
A_23_P422932	57569	ARHGAP20	Rho GTPase activating protein 20	down	protein-coding	0.66	0.005
A_23_P301520	57608	KIAA1462	KIAA1462	down	protein-coding	0.75	0.0028
A_32_P379467	57611	ISLR2	immunoglobulin superfamily containing leucine-rich repeat 2	down	protein-coding	0.74	0.0049
A_23_P73809	57631	LRCH2	leucine-rich repeats and calponin homology (CH) domain containing 2	down	protein-coding	0.68	0.0056
A_23_P168766	57639	CCDC146	coiled-coil domain containing 146	down	protein-coding	0.7	0.0091
A_23_P168771	57639	CCDC146	coiled-coil domain containing 146	down	protein-coding	0.71	0.0035
A_23_P100655	57659	ZBTB4	zinc finger and BTB domain containing 4	down	protein-coding	0.68	2.7e-07
A_23_P100654	57659	ZBTB4	zinc finger and BTB domain containing 4	down	protein-coding	0.74	3.7e-06
AB040971_2_5712	57659	ZBTB4	zinc finger and BTB domain containing 4	down	protein-coding	0.69	2.9e-08
A_23_P100653	57659	ZBTB4	zinc finger and BTB domain containing 4	down	protein-coding	0.67	4.1e-07
A_23_P67360	57664	PLEKHA4	pleckstrin homology domain containing, family A (phosphoinositide binding specific) member 4	down	protein-coding	0.64	0.0057
A_23_P67362	57664	PLEKHA4	pleckstrin homology domain containing, family A (phosphoinositide binding specific) member 4	down	protein-coding	0.57	0.0042
A_24_P408047	57664	PLEKHA4	pleckstrin homology domain containing, family A (phosphoinositide binding specific) member 4	down	protein-coding	0.61	0.0078
A_24_P408040	57664	PLEKHA4	pleckstrin homology domain containing, family A (phosphoinositide binding specific) member 4	down	protein-coding	0.59	0.0043
A_24_P394360	57728	WDR19	WD repeat domain 19	down	protein-coding	0.73	0.00053
AB046858_1_2630	57728	WDR19	WD repeat domain 19	down	protein-coding	0.71	0.00035
A_23_P302914	57732	ZFYVE28	zinc finger, FYVE domain containing 28	down	protein-coding	0.73	0.0045
NKI_NM_020974	57758	SCUBE2	signal peptide, CUB domain, EGF-like 2	down	protein-coding	0.45	2.7e-05
NM_020974_1_3030	57758	SCUBE2	signal peptide, CUB domain, EGF-like 2	down	protein-coding	0.36	1.7e-05
A_23_P105147	57758	SCUBE2	signal peptide, CUB domain, EGF-like 2	down	protein-coding	0.32	2.4e-05
A_23_P105144	57758	SCUBE2	signal peptide, CUB domain, EGF-like 2	down	protein-coding	0.32	1.1e-05
NM_020974_1_3240	57758	SCUBE2	signal peptide, CUB domain, EGF-like 2	down	protein-coding	0.36	2.7e-05
A_23_P120662	58494	JAM2	junctional adhesion molecule 2	down	protein-coding	0.64	0.0092
A_23_P120667	58494	JAM2	junctional adhesion molecule 2	down	protein-coding	0.66	0.0028
A_23_P1320	58529	MYOZ1	myozenin 1	down	protein-coding	0.67	0.0025
A_23_P1317	58529	MYOZ1	myozenin 1	down	protein-coding	0.74	0.0073
A_23_P40433	59271	C21orf63	eva-1 homolog C (C. elegans)	down	protein-coding	0.67	0.0031
A_23_P40426	59271	C21orf63	eva-1 homolog C (C. elegans)	down	protein-coding	0.62	0.0017
A_23_P204630	59277	NTN4	netrin 4	down	protein-coding	0.42	7.2e-05
AF278532_1_2764	59277	NTN4	netrin 4	down	protein-coding	0.44	0.00014
AF278532_1_2865	59277	NTN4	netrin 4	down	protein-coding	0.43	0.0001
A_23_P204639	59277	NTN4	netrin 4	down	protein-coding	0.44	0.00011
A_23_P156498	60481	ELOVL5	ELOVL fatty acid elongase 5	down	protein-coding	0.73	0.0045
A_23_P156499	60481	ELOVL5	ELOVL fatty acid elongase 5	down	protein-coding	0.73	0.0033
A_23_P130378	63895	FAM38B	piezo-type mechanosensitive ion channel component 2	down	protein-coding	0.56	0.0077
A_23_P2941	64067	NPAS3	neuronal PAS domain protein 3	down	protein-coding	0.72	0.0074
A_23_P2942	64067	NPAS3	neuronal PAS domain protein 3	down	protein-coding	0.73	0.0031
A_23_P70307	64094	SMOC2	SPARC related modular calcium binding 2	down	protein-coding	0.57	5.5e-06
A_24_P759584	64150	DIO3OS	DIO3 opposite strand/antisense RNA (head to head)	down	ncRNA	0.66	0.0022
A_24_P759585	64150	DIO3OS	DIO3 opposite strand/antisense RNA (head to head)	down	ncRNA	0.64	0.00013
A_32_P228183	64168	NECAB1	N-terminal EF-hand calcium binding protein 1	down	protein-coding	0.66	0.0021
A_32_P228181	64168	NECAB1	N-terminal EF-hand calcium binding protein 1	down	protein-coding	0.68	0.007
A_32_P213330	64283	RGNEF	Rho guanine nucleotide exchange factor (GEF) 28	down	protein-coding	0.73	0.004
A_32_P213329	64283	RGNEF	Rho guanine nucleotide exchange factor (GEF) 28	down	protein-coding	0.74	0.0045
A_23_P163682	64285	RHBDF1	rhomboid 5 homolog 1 (Drosophila)	down	protein-coding	0.74	5.9e-05
A_23_P82776	64321	SOX17	SRY (sex determining region Y)-box 17	down	protein-coding	0.73	0.0034
A_23_P82775	64321	SOX17	SRY (sex determining region Y)-box 17	down	protein-coding	0.72	0.0026
A_23_P329821	64388	GREM2	gremlin 2, DAN family BMP antagonist	down	protein-coding	0.73	0.0028
A_23_P136063	64393	ZMAT3	zinc finger, matrin-type 3	down	protein-coding	0.75	0.0036
A_23_P207241	64518	TEKT3	tektin 3	down	protein-coding	0.53	6.7e-06
A_23_P207245	64518	TEKT3	tektin 3	down	protein-coding	0.69	0.00024
A_23_P121006	64651	AXUD1	cysteine-serine-rich nuclear protein 1	down	protein-coding	0.75	1.8e-05
A_23_P215642	64759	TNS3	tensin 3	down	protein-coding	0.68	0.00069
A_24_P346431	64759	TNS3	tensin 3	down	protein-coding	0.66	9.2e-05
A_23_P77208	64799	IQCH	IQ motif containing H	down	protein-coding	0.69	0.0031
A_23_P77212	64799	IQCH	IQ motif containing H	down	protein-coding	0.73	0.0006
A_23_P143903	64805	P2RY12	purinergic receptor P2Y, G-protein coupled, 12	down	protein-coding	0.72	0.0066
A_24_P69379	64921	CASD1	CAS1 domain containing 1	down	protein-coding	0.72	0.0086
A_24_P39919	65982	ZSCAN18	zinc finger and SCAN domain containing 18	down	protein-coding	0.51	2.7e-05
A_24_P920880	65982	ZSCAN18	zinc finger and SCAN domain containing 18	down	protein-coding	0.65	0.0068
A_23_P55676	65982	ZSCAN18	zinc finger and SCAN domain containing 18	down	protein-coding	0.58	0.00036
A_23_P55682	65982	ZSCAN18	zinc finger and SCAN domain containing 18	down	protein-coding	0.54	0.00015
A_24_P39917	65982	ZSCAN18	zinc finger and SCAN domain containing 18	down	protein-coding	0.56	8.6e-05
A_23_P69737	65997	RASL11B	RAS-like, family 11, member B	down	protein-coding	0.64	0.0047
NM_023940_1_1869	65997	RASL11B	RAS-like, family 11, member B	down	protein-coding	0.65	0.0074
A_23_P69738	65997	RASL11B	RAS-like, family 11, member B	down	protein-coding	0.66	0.0039
A_24_P943393	79026	AHNAK	AHNAK nucleoprotein	down	protein-coding	0.69	2.2e-07
M80899_1_3253	79026	AHNAK	AHNAK nucleoprotein	down	protein-coding	0.75	0.0016
A_24_P912684	79026	AHNAK	AHNAK nucleoprotein	down	protein-coding	0.74	1.9e-05
A_23_P127788	79026	AHNAK	AHNAK nucleoprotein	down	protein-coding	0.67	5.5e-06
A_23_P127789	79026	AHNAK	AHNAK nucleoprotein	down	protein-coding	0.68	8.6e-05
A_23_P426638	79026	AHNAK	AHNAK nucleoprotein	down	protein-coding	0.66	0.0023
A_23_P26883	79148	MMP28	matrix metallopeptidase 28	down	protein-coding	0.66	0.0045
A_23_P26890	79148	MMP28	matrix metallopeptidase 28	down	protein-coding	0.71	0.0016
A_24_P235276	79618	HMBOX1	homeobox containing 1	down	protein-coding	0.65	0.0028
A_23_P18649	79633	FAT4	FAT atypical cadherin 4	down	protein-coding	0.69	0.0022
A_23_P37684	79652	TMEM204	transmembrane protein 204	down	protein-coding	0.72	0.00053
A_23_P37685	79652	TMEM204	transmembrane protein 204	down	protein-coding	0.72	0.00089
A_24_P917015	79659	DYNC2H1	dynein, cytoplasmic 2, heavy chain 1	down	protein-coding	0.71	0.00052
A_23_P147397	79659	DYNC2H1	dynein, cytoplasmic 2, heavy chain 1	down	protein-coding	0.73	0.0019
A_23_P147394	79659	DYNC2H1	dynein, cytoplasmic 2, heavy chain 1	down	protein-coding	0.72	0.0022
A_23_P30164	79667	FLJ13197	KLF3 antisense RNA 1	down	ncRNA	0.61	0.0022
A_23_P30163	79667	FLJ13197	KLF3 antisense RNA 1	down	ncRNA	0.7	0.003
A_23_P307530	79729	C1orf113	SH3 domain containing 21	down	protein-coding	0.64	0.0086
A_23_P202510	79754	ASB13	ankyrin repeat and SOCS box containing 13	down	protein-coding	0.75	0.0094
A_24_P278297	79754	ASB13	ankyrin repeat and SOCS box containing 13	down	protein-coding	0.67	0.0058
A_23_P202511	79754	ASB13	ankyrin repeat and SOCS box containing 13	down	protein-coding	0.72	0.0057
A_23_P43098	79776	ZFHX4	zinc finger homeobox 4	down	protein-coding	0.71	0.00062
A_23_P43095	79776	ZFHX4	zinc finger homeobox 4	down	protein-coding	0.68	0.004
NM_024722_1_1337	79777	ACBD4	acyl-CoA binding domain containing 4	down	protein-coding	0.72	0.0011
A_23_P107167	79777	ACBD4	acyl-CoA binding domain containing 4	down	protein-coding	0.73	0.0013
A_23_P107166	79777	ACBD4	acyl-CoA binding domain containing 4	down	protein-coding	0.72	0.0011
A_23_P143070	79781	IQCA1	IQ motif containing with AAA domain 1	down	protein-coding	0.44	0.00062
A_23_P143068	79781	IQCA1	IQ motif containing with AAA domain 1	down	protein-coding	0.43	0.00045
A_23_P73192	79781	IQCA1	IQ motif containing with AAA domain 1	down	protein-coding	0.54	0.00022
A_24_P32086	79817	MOBKL2B	MOB kinase activator 3B	down	protein-coding	0.69	0.0087
A_23_P200670	79819	WDR78	WD repeat domain 78	down	protein-coding	0.68	0.00073
A_23_P200675	79819	WDR78	WD repeat domain 78	down	protein-coding	0.71	0.00095
A_24_P409012	79819	WDR78	WD repeat domain 78	down	protein-coding	0.69	0.0024
A_23_P15101	79838	TMC5	transmembrane channel-like 5	down	protein-coding	0.43	0.001
A_32_P167701	79841	AGBL2	ATP/GTP binding protein-like 2	down	protein-coding	0.55	0.00054
A_32_P167705	79841	AGBL2	ATP/GTP binding protein-like 2	down	protein-coding	0.55	0.00031
A_23_P255082	79841	AGBL2	ATP/GTP binding protein-like 2	down	protein-coding	0.58	0.00024
AL833446_1_6724	79846	C7orf63	cilia and flagella associated protein 69	down	protein-coding	0.54	4.5e-05
A_23_P8653	79846	C7orf63	cilia and flagella associated protein 69	down	protein-coding	0.59	0.00016
NM_024788_1_1350	79846	C7orf63	cilia and flagella associated protein 69	down	protein-coding	0.6	5.2e-05
AL833446_1_6388	79846	C7orf63	cilia and flagella associated protein 69	down	protein-coding	0.7	0.00049
A_23_P211970	79858	NEK11	NIMA-related kinase 11	down	protein-coding	0.71	6.9e-06
A_23_P83752	79864	C11orf63	chromosome 11 open reading frame 63	down	protein-coding	0.59	0.0019
A_23_P83751	79864	C11orf63	chromosome 11 open reading frame 63	down	protein-coding	0.64	0.0034
A_23_P83749	79864	C11orf63	chromosome 11 open reading frame 63	down	protein-coding	0.66	0.0036
A_23_P123454	79873	NUDT18	nudix (nucleoside diphosphate linked moiety X)-type motif 18	down	protein-coding	0.72	0.0075
A_23_P123453	79873	NUDT18	nudix (nucleoside diphosphate linked moiety X)-type motif 18	down	protein-coding	0.68	0.0046
A_23_P148251	79875	THSD4	thrombospondin, type I, domain containing 4	down	protein-coding	0.61	0.00095
A_24_P5153	79875	THSD4	thrombospondin, type I, domain containing 4	down	protein-coding	0.66	0.0049
A_23_P148249	79875	THSD4	thrombospondin, type I, domain containing 4	down	protein-coding	0.57	0.00093
A_23_P50217	79891	ZNF671	zinc finger protein 671	down	protein-coding	0.67	0.0045
A_23_P50215	79891	ZNF671	zinc finger protein 671	down	protein-coding	0.64	0.0051
A_23_P209564	79901	CYBRD1	cytochrome b reductase 1	down	protein-coding	0.46	5.6e-08
A_23_P209560	79901	CYBRD1	cytochrome b reductase 1	down	protein-coding	0.47	5.4e-07
A_24_P345452	79901	CYBRD1	cytochrome b reductase 1	down	protein-coding	0.6	0.0013
A_24_P345451	79901	CYBRD1	cytochrome b reductase 1	down	protein-coding	0.65	0.0011
NM_024843_2_3641	79901	CYBRD1	cytochrome b reductase 1	down	protein-coding	0.43	7.8e-08
A_23_P259166	79921	TCEAL4	transcription elongation factor A (SII)-like 4	down	protein-coding	0.58	0.00031
A_23_P259161	79921	TCEAL4	transcription elongation factor A (SII)-like 4	down	protein-coding	0.56	0.00062
A_23_P382074	79925	SPEF2	sperm flagellar 2	down	protein-coding	0.73	0.0041
A_23_P382081	79925	SPEF2	sperm flagellar 2	down	protein-coding	0.74	0.0059
A_23_P156408	79940	C6orf155	long intergenic non-protein coding RNA 472	down	ncRNA	0.52	0.0053
NM_024893_1_1555	79953	C20orf39	synapse differentiation inducing 1	down	protein-coding	0.52	0.00088
A_24_P190504	79953	C20orf39	synapse differentiation inducing 1	down	protein-coding	0.51	0.0012
A_23_P251043	79953	C20orf39	synapse differentiation inducing 1	down	protein-coding	0.55	0.0014
A_23_P216596	79987	SVEP1	sushi, von Willebrand factor type A, EGF and pentraxin domain containing 1	down	protein-coding	0.66	0.004
A_23_P48770	80017	C14orf159	chromosome 14 open reading frame 159	down	protein-coding	0.75	0.0044
A_23_P420442	80031	SEMA6D	sema domain, transmembrane domain (TM), and cytoplasmic domain, (semaphorin) 6D	down	protein-coding	0.57	8.8e-05
A_23_P205795	80031	SEMA6D	sema domain, transmembrane domain (TM), and cytoplasmic domain, (semaphorin) 6D	down	protein-coding	0.68	9.3e-05
A_23_P319670	80031	SEMA6D	sema domain, transmembrane domain (TM), and cytoplasmic domain, (semaphorin) 6D	down	protein-coding	0.6	8.8e-05
A_32_P109243	80034	CSRNP3	cysteine-serine-rich nuclear protein 3	down	protein-coding	0.63	0.00095
A_32_P109242	80034	CSRNP3	cysteine-serine-rich nuclear protein 3	down	protein-coding	0.62	0.0028
A_23_P37455	80072	C15orf34	HEXA antisense RNA 1	down	ncRNA	0.69	0.0018
A_23_P133355	80108	ZFP2	ZFP2 zinc finger protein	down	protein-coding	0.59	0.00028
A_23_P133360	80108	ZFP2	ZFP2 zinc finger protein	down	protein-coding	0.58	8.5e-05
A_23_P133359	80108	ZFP2	ZFP2 zinc finger protein	down	protein-coding	0.61	0.0002
A_23_P76983	80127	C14orf45	coiled-coil domain containing 176	down	protein-coding	0.72	0.0021
A_23_P76978	80127	C14orf45	coiled-coil domain containing 176	down	protein-coding	0.72	0.0012
NM_025057_1_1971	80127	C14orf45	coiled-coil domain containing 176	down	protein-coding	0.74	0.0028
A_23_P93514	80129	C6orf97	coiled-coil domain containing 170	down	protein-coding	0.61	0.00024
A_23_P93509	80129	C6orf97	coiled-coil domain containing 170	down	protein-coding	0.6	0.00071
A_23_P93510	80129	C6orf97	coiled-coil domain containing 170	down	protein-coding	0.64	0.00052
A_23_P333039	80217	C10orf79	cilia and flagella associated protein 43	down	protein-coding	0.61	0.0027
A_23_P4190	80221	ACSF2	acyl-CoA synthetase family member 2	down	protein-coding	0.64	0.0031
NM_025149_1_1733	80221	ACSF2	acyl-CoA synthetase family member 2	down	protein-coding	0.66	0.0021
A_23_P164187	80221	ACSF2	acyl-CoA synthetase family member 2	down	protein-coding	0.63	0.0019
A_23_P164188	80221	ACSF2	acyl-CoA synthetase family member 2	down	protein-coding	0.65	0.0014
A_23_P160518	80263	TRIM45	tripartite motif containing 45	down	protein-coding	0.7	0.0069
A_23_P160523	80263	TRIM45	tripartite motif containing 45	down	protein-coding	0.65	0.0016
A_23_P160520	80263	TRIM45	tripartite motif containing 45	down	protein-coding	0.68	0.0022
A_24_P124342	80310	PDGFD	platelet derived growth factor D	down	protein-coding	0.6	3.2e-06
A_23_P202959	80310	PDGFD	platelet derived growth factor D	down	protein-coding	0.58	0.00031
A_24_P124349	80310	PDGFD	platelet derived growth factor D	down	protein-coding	0.56	3.7e-06
A_23_P93349	80736	SLC44A4	solute carrier family 44, member 4	down	protein-coding	0.74	0.0067
A_23_P381744	80816	ASXL3	additional sex combs like transcriptional regulator 3	down	protein-coding	0.65	0.0083
A_23_P381746	80816	ASXL3	additional sex combs like transcriptional regulator 3	down	protein-coding	0.66	0.0037
A_23_P96965	81493	SYNC	syncoilin, intermediate filament protein	down	protein-coding	0.68	1.1e-05
A_23_P96963	81493	SYNC	syncoilin, intermediate filament protein	down	protein-coding	0.72	0.00011
A_23_P432448	81854	MGC3771	ZNF205 antisense RNA 1	down	ncRNA	0.69	0.0094
A_23_P255701	83450	LRRC48	leucine rich repeat containing 48	down	protein-coding	0.5	3.4e-05
A_24_P49831	83450	LRRC48	leucine rich repeat containing 48	down	protein-coding	0.51	2.6e-05
A_24_P270971	83450	LRRC48	leucine rich repeat containing 48	down	protein-coding	0.56	6.4e-06
A_23_P48195	83468	GLT8D2	glycosyltransferase 8 domain containing 2	down	protein-coding	0.63	0.002
NM_031302_2_1288	83468	GLT8D2	glycosyltransferase 8 domain containing 2	down	protein-coding	0.73	0.0089
A_24_P72017	83594	NUDT12	nudix (nucleoside diphosphate linked moiety X)-type motif 12	down	protein-coding	0.73	0.0058
A_23_P259090	83594	NUDT12	nudix (nucleoside diphosphate linked moiety X)-type motif 12	down	protein-coding	0.71	0.006
A_23_P169738	83595	SOX7	SRY (sex determining region Y)-box 7	down	protein-coding	0.72	0.0073
A_23_P306982	83595	SOX7	SRY (sex determining region Y)-box 7	down	protein-coding	0.71	0.005
A_24_P143171	83604	TMEM47	transmembrane protein 47	down	protein-coding	0.63	0.0057
A_23_P94839	83657	DYNLRB2	dynein, light chain, roadblock-type 2	down	protein-coding	0.69	0.0019
A_24_P347566	83660	TLN2	talin 2	down	protein-coding	0.71	9.7e-05
A_23_P250651	83660	TLN2	talin 2	down	protein-coding	0.63	1.9e-05
A_24_P27374	83660	TLN2	talin 2	down	protein-coding	0.65	9.9e-06
A_24_P86985	83700	JAM3	junctional adhesion molecule 3	down	protein-coding	0.6	0.00018
NM_032801_3_3556	83700	JAM3	junctional adhesion molecule 3	down	protein-coding	0.6	0.00025
A_24_P86993	83700	JAM3	junctional adhesion molecule 3	down	protein-coding	0.69	0.0013
A_23_P217998	83700	JAM3	junctional adhesion molecule 3	down	protein-coding	0.68	0.00015
A_23_P15105	83719	YPEL3	yippee-like 3 (Drosophila)	down	protein-coding	0.71	0.00016
A_23_P15108	83719	YPEL3	yippee-like 3 (Drosophila)	down	protein-coding	0.73	0.00011
A_23_P148990	83872	HMCN1	hemicentin 1	down	protein-coding	0.68	0.0038
A_23_P148991	83872	HMCN1	hemicentin 1	down	protein-coding	0.65	0.0064
A_23_P164958	83987	CCDC8	coiled-coil domain containing 8	down	protein-coding	0.61	0.00072
A_23_P164956	83987	CCDC8	coiled-coil domain containing 8	down	protein-coding	0.62	0.0011
A_23_P92467	84109	QRFPR	pyroglutamylated RFamide peptide receptor	down	protein-coding	0.63	0.0017
A_23_P59616	84163	GTF2IRD2	GTF2I repeat domain containing 2	down	protein-coding	0.68	3.8e-09
A_23_P59617	84163	GTF2IRD2	GTF2I repeat domain containing 2	down	protein-coding	0.65	9.2e-09
A_24_P131521	84168	ANTXR1	anthrax toxin receptor 1	down	protein-coding	0.63	0.0066
A_24_P131522	84168	ANTXR1	anthrax toxin receptor 1	down	protein-coding	0.62	0.0052
A_23_P20743	84302	C9orf125	transmembrane protein 246	down	protein-coding	0.74	0.0067
A_23_P15513	84336	TMEM101	transmembrane protein 101	down	protein-coding	0.68	0.0012
A_23_P15516	84336	TMEM101	transmembrane protein 101	down	protein-coding	0.66	0.0015
A_23_P97922	84457	PHYHIPL	phytanoyl-CoA 2-hydroxylase interacting protein-like	down	protein-coding	0.65	0.00026
A_23_P125748	84460	ZMAT1	zinc finger, matrin-type 1	down	protein-coding	0.74	0.00087
A_23_P125749	84460	ZMAT1	zinc finger, matrin-type 1	down	protein-coding	0.7	0.0013
A_24_P11100	84460	ZMAT1	zinc finger, matrin-type 1	down	protein-coding	0.74	0.0027
A_23_P429425	84620	ST6GAL2	ST6 beta-galactosamide alpha-2,6-sialyltranferase 2	down	protein-coding	0.73	0.0069
A_32_P116556	84627	ZNF469	zinc finger protein 469	down	protein-coding	0.67	0.0051
A_23_P335080	84627	ZNF469	zinc finger protein 469	down	protein-coding	0.67	0.0061
A_24_P33770	84632	AFAP1L2	actin filament associated protein 1-like 2	down	protein-coding	0.67	0.0021
A_23_P24157	84795	C10orf33	pyridine nucleotide-disulphide oxidoreductase domain 2	down	protein-coding	0.69	5.3e-05
A_23_P149697	84852	C1orf203	ATP1A1 antisense RNA 1	down	ncRNA	0.71	0.00016
A_23_P203115	84866	TMEM25	transmembrane protein 25	down	protein-coding	0.63	0.00014
A_23_P203110	84866	TMEM25	transmembrane protein 25	down	protein-coding	0.64	9.3e-05
AK096260_1_2862	84866	TMEM25	transmembrane protein 25	down	protein-coding	0.68	0.00073
NKI_Contig50802_RC	84866	TMEM25	transmembrane protein 25	down	protein-coding	0.69	0.00057
A_32_P187518	84898	PLXDC2	plexin domain containing 2	down	protein-coding	0.71	0.0091
A_24_P135319	84952	CGNL1	cingulin-like 1	down	protein-coding	0.56	0.0037
A_24_P135311	84952	CGNL1	cingulin-like 1	down	protein-coding	0.49	0.0047
A_23_P163307	84952	CGNL1	cingulin-like 1	down	protein-coding	0.65	0.0093
A_23_P309837	85439	STON2	stonin 2	down	protein-coding	0.63	0.0076
A_23_P371351	85458	DIXDC1	DIX domain containing 1	down	protein-coding	0.63	3.4e-08
A_23_P416289	85458	DIXDC1	DIX domain containing 1	down	protein-coding	0.65	3.8e-08
A_23_P47904	85478	CCDC65	coiled-coil domain containing 65	down	protein-coding	0.6	0.0032
A_23_P13740	89795	NAV3	neuron navigator 3	down	protein-coding	0.58	0.0035
A_23_P354784	89797	NAV2	neuron navigator 2	down	protein-coding	0.7	0.0011
A_23_P354791	89797	NAV2	neuron navigator 2	down	protein-coding	0.74	0.0018
A_23_P134980	89846	FGD3	FYVE, RhoGEF and PH domain containing 3	down	protein-coding	0.69	0.009
A_24_P153840	89846	FGD3	FYVE, RhoGEF and PH domain containing 3	down	protein-coding	0.56	0.00019
A_24_P153835	89846	FGD3	FYVE, RhoGEF and PH domain containing 3	down	protein-coding	0.45	0.00018
A_24_P240166	90102	PHLDB2	pleckstrin homology-like domain, family B, member 2	down	protein-coding	0.74	0.0092
A_23_P342727	90627	STARD13	StAR-related lipid transfer (START) domain containing 13	down	protein-coding	0.64	0.00013
A_24_P210420	90627	STARD13	StAR-related lipid transfer (START) domain containing 13	down	protein-coding	0.66	0.00047
A_23_P342718	90627	STARD13	StAR-related lipid transfer (START) domain containing 13	down	protein-coding	0.61	1.6e-05
A_24_P210414	90627	STARD13	StAR-related lipid transfer (START) domain containing 13	down	protein-coding	0.68	0.0013
A_23_P76659	90634	N4BP2L1	NEDD4 binding protein 2-like 1	down	protein-coding	0.74	0.002
A_23_P76661	90634	N4BP2L1	NEDD4 binding protein 2-like 1	down	protein-coding	0.74	0.0026
A_23_P76658	90634	N4BP2L1	NEDD4 binding protein 2-like 1	down	protein-coding	0.75	0.0026
A_23_P12533	91074	ANKRD30A	ankyrin repeat domain 30A	down	protein-coding	0.58	0.0074
NM_145165_1_1835	91612	CHURC1	churchill domain containing 1	down	protein-coding	0.73	0.0031
A_23_P200001	91624	NEXN	nexilin (F actin binding protein)	down	protein-coding	0.65	0.0057
A_23_P362255	91893	FDXACB1	ferredoxin-fold anticodon binding domain containing 1	down	protein-coding	0.7	0.0003
A_23_P423012	92235	DUSP27	dual specificity phosphatase 27 (putative)	down	protein-coding	0.65	0.0013
A_23_P115785	92565	FANK1	fibronectin type III and ankyrin repeat domains 1	down	protein-coding	0.7	0.0047
A_23_P90510	92840	REEP6	receptor accessory protein 6	down	protein-coding	0.64	0.0071
A_24_P71700	92999	ZBTB47	zinc finger and BTB domain containing 47	down	protein-coding	0.72	6.2e-06
NM_033317_1_469	93099	DMKN	dermokine	down	protein-coding	0.67	0.0085
A_23_P320261	93099	DMKN	dermokine	down	protein-coding	0.67	0.007
A_23_P320260	93099	DMKN	dermokine	down	protein-coding	0.62	0.0071
A_23_P10541	94031	HTRA3	HtrA serine peptidase 3	down	protein-coding	0.65	0.0016
A_23_P10542	94031	HTRA3	HtrA serine peptidase 3	down	protein-coding	0.58	0.0029
A_23_P395438	94031	HTRA3	HtrA serine peptidase 3	down	protein-coding	0.57	0.0007
A_23_P10548	94031	HTRA3	HtrA serine peptidase 3	down	protein-coding	0.73	0.0014
A_32_P154881	94031	HTRA3	HtrA serine peptidase 3	down	protein-coding	0.66	0.00068
BC034390_1_2406	94031	HTRA3	HtrA serine peptidase 3	down	protein-coding	0.57	0.00025
A_23_P395440	94031	HTRA3	HtrA serine peptidase 3	down	protein-coding	0.63	0.00045
A_24_P122332	94121	SYTL4	synaptotagmin-like 4	down	protein-coding	0.63	0.0013
A_24_P122337	94121	SYTL4	synaptotagmin-like 4	down	protein-coding	0.63	0.001
A_23_P351757	113026	PLCD3	phospholipase C, delta 3	down	protein-coding	0.67	0.00014
A_23_P386356	113220	KIF12	kinesin family member 12	down	protein-coding	0.47	0.00064
A_23_P159061	114876	OSBPL1A	oxysterol binding protein-like 1A	down	protein-coding	0.69	0.00016
A_23_P10442	114876	OSBPL1A	oxysterol binding protein-like 1A	down	protein-coding	0.71	0.00014
A_23_P122068	114899	C1QTNF3	C1q and tumor necrosis factor related protein 3	down	protein-coding	0.47	0.0018
NM_030945_1_1616	114899	C1QTNF3	C1q and tumor necrosis factor related protein 3	down	protein-coding	0.53	0.0028
A_23_P122062	114899	C1QTNF3	C1q and tumor necrosis factor related protein 3	down	protein-coding	0.55	0.0095
A_23_P122067	114899	C1QTNF3	C1q and tumor necrosis factor related protein 3	down	protein-coding	0.55	0.001
A_23_P122069	114899	C1QTNF3	C1q and tumor necrosis factor related protein 3	down	protein-coding	0.51	0.0016
A_24_P211565	114904	C1QTNF6	C1q and tumor necrosis factor related protein 6	down	protein-coding	0.72	0.0045
A_23_P57513	114904	C1QTNF6	C1q and tumor necrosis factor related protein 6	down	protein-coding	0.73	0.00098
A_23_P167237	114905	C1QTNF7	C1q and tumor necrosis factor related protein 7	down	protein-coding	0.6	0.002
A_23_P167236	114905	C1QTNF7	C1q and tumor necrosis factor related protein 7	down	protein-coding	0.66	0.0045
A_32_P190762	114905	C1QTNF7	C1q and tumor necrosis factor related protein 7	down	protein-coding	0.49	0.0008
A_32_P190769	114905	C1QTNF7	C1q and tumor necrosis factor related protein 7	down	protein-coding	0.62	0.0014
A_23_P58538	114915	C5orf26	EPB41L4A antisense RNA 1	down	ncRNA	0.75	0.003
A_24_P289299	115557	GEFT	Rho guanine nucleotide exchange factor (GEF) 25	down	protein-coding	0.72	0.0021
NM_133483_1_1388	115557	GEFT	Rho guanine nucleotide exchange factor (GEF) 25	down	protein-coding	0.68	0.0019
A_23_P79358	115677	NOSTRIN	nitric oxide synthase trafficking	down	protein-coding	0.51	1.2e-07
A_23_P79360	115677	NOSTRIN	nitric oxide synthase trafficking	down	protein-coding	0.48	7e-08
A_24_P901836	115677	NOSTRIN	nitric oxide synthase trafficking	down	protein-coding	0.66	0.00052
A_24_P901837	115677	NOSTRIN	nitric oxide synthase trafficking	down	protein-coding	0.72	0.0014
A_23_P432569	116535	MRGPRF	MAS-related GPR, member F	down	protein-coding	0.72	0.009
A_23_P432573	116535	MRGPRF	MAS-related GPR, member F	down	protein-coding	0.66	0.0016
A_23_P212110	117248	GALNTL2	polypeptide N-acetylgalactosaminyltransferase 15	down	protein-coding	0.67	0.0017
A_23_P212119	117248	GALNTL2	polypeptide N-acetylgalactosaminyltransferase 15	down	protein-coding	0.55	0.00036
A_32_P83199	117583	PARD3B	par-3 family cell polarity regulator beta	down	protein-coding	0.74	0.0008
A_32_P65530	119016	AGAP4	ArfGAP with GTPase domain, ankyrin repeat and PH domain 4	down	protein-coding	0.75	0.0012
A_32_P206415	120114	FAT3	FAT atypical cadherin 3	down	protein-coding	0.58	3e-05
A_23_P418451	120379	PIH1D2	PIH1 domain containing 2	down	protein-coding	0.59	0.0075
A_23_P420981	122616	C14orf79	chromosome 14 open reading frame 79	down	protein-coding	0.74	0.0031
A_23_P420982	122616	C14orf79	chromosome 14 open reading frame 79	down	protein-coding	0.73	0.0024
A_23_P376870	122616	C14orf79	chromosome 14 open reading frame 79	down	protein-coding	0.75	0.0037
A_23_P88222	122618	PLD4	phospholipase D family, member 4	down	protein-coding	0.67	0.0008
A_23_P88219	122618	PLD4	phospholipase D family, member 4	down	protein-coding	0.58	0.00015
A_32_P164513	122773	KLHDC1	kelch domain containing 1	down	protein-coding	0.65	1.7e-06
A_23_P422766	122773	KLHDC1	kelch domain containing 1	down	protein-coding	0.67	6.5e-06
A_23_P422762	122773	KLHDC1	kelch domain containing 1	down	protein-coding	0.69	3.7e-05
AL833158_1_4092	122786	FRMD6	FERM domain containing 6	down	protein-coding	0.7	0.00012
A_24_P330303	122786	FRMD6	FERM domain containing 6	down	protein-coding	0.71	0.00024
A_23_P14515	122970	ACOT4	acyl-CoA thioesterase 4	down	protein-coding	0.74	0.0051
A_24_P321734	122970	ACOT4	acyl-CoA thioesterase 4	down	protein-coding	0.69	0.0045
A_23_P88450	123099	DEGS2	delta(4)-desaturase, sphingolipid 2	down	protein-coding	0.71	0.0056
A_23_P54607	123872	LRRC50	dynein, axonemal, assembly factor 1	down	protein-coding	0.6	0.0011
A_23_P54612	123872	LRRC50	dynein, axonemal, assembly factor 1	down	protein-coding	0.54	0.0007
NM_145252_1_708	124220	ZG16B	zymogen granule protein 16B	down	protein-coding	0.72	0.0056
NKI_Contig41887_RC	124220	ZG16B	zymogen granule protein 16B	down	protein-coding	0.75	0.0073
A_23_P341392	124936	CYB5D2	cytochrome b5 domain containing 2	down	protein-coding	0.66	1.9e-05
A_24_P228026	124936	CYB5D2	cytochrome b5 domain containing 2	down	protein-coding	0.71	9.7e-06
A_24_P228028	124936	CYB5D2	cytochrome b5 domain containing 2	down	protein-coding	0.68	1e-05
A_24_P228027	124936	CYB5D2	cytochrome b5 domain containing 2	down	protein-coding	0.68	4.5e-06
A_23_P55330	124936	CYB5D2	cytochrome b5 domain containing 2	down	protein-coding	0.66	6.5e-07
A_23_P341388	124936	CYB5D2	cytochrome b5 domain containing 2	down	protein-coding	0.66	8.8e-06
A_32_P226909	124944	C17orf49	chromosome 17 open reading frame 49	down	protein-coding	0.69	0.00026
A_23_P363896	125144	C17orf45	LRRC75A antisense RNA 1	down	ncRNA	0.67	0.00075
A_23_P363894	125144	C17orf45	LRRC75A antisense RNA 1	down	ncRNA	0.73	0.0017
A_24_P399500	126006	PCP2	Purkinje cell protein 2	down	protein-coding	0.69	0.0057
A_24_P399502	126006	PCP2	Purkinje cell protein 2	down	protein-coding	0.74	0.0029
A_23_P4961	126206	NLRP5	NLR family, pyrin domain containing 5	down	protein-coding	0.66	0.00085
A_24_P331150	126410	CYP4F22	cytochrome P450, family 4, subfamily F, polypeptide 22	down	protein-coding	0.71	0.0044
A_24_P331142	126410	CYP4F22	cytochrome P450, family 4, subfamily F, polypeptide 22	down	protein-coding	0.42	0.00052
A_23_P368154	127435	PODN	podocan	down	protein-coding	0.7	0.0023
A_23_P85659	127733	UBXN10	UBX domain protein 10	down	protein-coding	0.53	8.8e-05
A_23_P85666	127733	UBXN10	UBX domain protein 10	down	protein-coding	0.66	0.0001
A_23_P85664	127733	UBXN10	UBX domain protein 10	down	protein-coding	0.51	7.2e-05
AK058158_1_720	127733	UBXN10	UBX domain protein 10	down	protein-coding	0.56	0.00016
A_24_P942921	127733	UBXN10	UBX domain protein 10	down	protein-coding	0.49	6.9e-05
A_32_P205052	127733	UBXN10	UBX domain protein 10	down	protein-coding	0.65	0.0034
A_32_P205053	127733	UBXN10	UBX domain protein 10	down	protein-coding	0.71	0.0066
A_24_P58488	129852	C2orf73	chromosome 2 open reading frame 73	down	protein-coding	0.6	0.0092
AL831852_1_3223	130574	LYPD6	LY6/PLAUR domain containing 6	down	protein-coding	0.63	0.008
A_23_P142738	130733	TMEM178	transmembrane protein 178A	down	protein-coding	0.66	3.7e-06
A_24_P751327	131578	LRRC15	leucine rich repeat containing 15	down	protein-coding	0.65	0.0063
A_24_P827032	131578	LRRC15	leucine rich repeat containing 15	down	protein-coding	0.55	0.002
A_24_P827037	131578	LRRC15	leucine rich repeat containing 15	down	protein-coding	0.54	0.0023
A_24_P345958	132671	SPATA18	spermatogenesis associated 18	down	protein-coding	0.73	0.0036
A_23_P407112	132671	SPATA18	spermatogenesis associated 18	down	protein-coding	0.57	0.0016
A_23_P407105	132671	SPATA18	spermatogenesis associated 18	down	protein-coding	0.45	0.0022
A_23_P393024	132851	SPATA4	spermatogenesis associated 4	down	protein-coding	0.42	0.00022
A_23_P393025	132851	SPATA4	spermatogenesis associated 4	down	protein-coding	0.44	0.00049
A_23_P320225	132884	EVC2	Ellis van Creveld syndrome 2	down	protein-coding	0.66	6.6e-05
A_23_P320223	132884	EVC2	Ellis van Creveld syndrome 2	down	protein-coding	0.71	0.00019
A_24_P346518	136332	LRGUK	leucine-rich repeats and guanylate kinase domain containing	down	protein-coding	0.7	0.0033
A_23_P157569	137872	ADHFE1	alcohol dehydrogenase, iron containing, 1	down	protein-coding	0.66	0.0005
A_23_P157568	137872	ADHFE1	alcohol dehydrogenase, iron containing, 1	down	protein-coding	0.69	0.0001
A_23_P85140	140597	TCEAL2	transcription elongation factor A (SII)-like 2	down	protein-coding	0.66	0.0025
A_23_P107673	140612	ZFP28	ZFP28 zinc finger protein	down	protein-coding	0.73	0.0046
A_23_P313420	140689	CBLN4	cerebellin 4 precursor	down	protein-coding	0.59	3.4e-05
A_23_P313422	140689	CBLN4	cerebellin 4 precursor	down	protein-coding	0.69	0.00045
A_23_P57085	140689	CBLN4	cerebellin 4 precursor	down	protein-coding	0.63	4.4e-06
A_23_P384659	143098	MPP7	membrane protein, palmitoylated 7 (MAGUK p55 subfamily member 7)	down	protein-coding	0.64	0.0038
A_23_P127565	143903	LAYN	layilin	down	protein-coding	0.7	0.0091
A_23_P427788	143903	LAYN	layilin	down	protein-coding	0.68	0.0044
A_23_P18294	144581	RPL14L	ribosomal protein L14 pseudogene 1	down	pseudo	0.74	2.7e-05
A_23_P76773	145258	GSC	goosecoid homeobox	down	protein-coding	0.6	0.0087
A_24_P232809	145258	GSC	goosecoid homeobox	down	protein-coding	0.62	0.0052
A_23_P76774	145258	GSC	goosecoid homeobox	down	protein-coding	0.6	0.0064
A_23_P309972	145376	C14orf50	protein phosphatase 1, regulatory subunit 36	down	protein-coding	0.63	0.007
A_23_P309973	145376	C14orf50	protein phosphatase 1, regulatory subunit 36	down	protein-coding	0.51	0.0026
A_24_P181295	145407	C14orf37	chromosome 14 open reading frame 37	down	protein-coding	0.67	0.0045
A_23_P365227	145483	FAM161B	family with sequence similarity 161, member B	down	protein-coding	0.71	3.6e-05
A_23_P365226	145483	FAM161B	family with sequence similarity 161, member B	down	protein-coding	0.7	4.6e-06
A_23_P406386	146330	FBXL16	F-box and leucine-rich repeat protein 16	down	protein-coding	0.64	0.004
A_23_P406385	146330	FBXL16	F-box and leucine-rich repeat protein 16	down	protein-coding	0.61	0.0043
A_23_P414281	146562	C16orf71	chromosome 16 open reading frame 71	down	protein-coding	0.59	0.0035
A_23_P141180	146691	TOM1L2	target of myb1-like 2 (chicken)	down	protein-coding	0.7	0.0015
A_23_P152565	146691	TOM1L2	target of myb1-like 2 (chicken)	down	protein-coding	0.69	0.0092
A_23_P66477	146760	RTN4RL1	reticulon 4 receptor-like 1	down	protein-coding	0.65	0.0011
A_23_P66481	146760	RTN4RL1	reticulon 4 receptor-like 1	down	protein-coding	0.7	0.00045
NKI_Contig46223_RC	146760	RTN4RL1	reticulon 4 receptor-like 1	down	protein-coding	0.72	0.00034
AL834409_1_2543	146760	RTN4RL1	reticulon 4 receptor-like 1	down	protein-coding	0.69	0.00037
AL834409_1_2648	146760	RTN4RL1	reticulon 4 receptor-like 1	down	protein-coding	0.67	0.00027
AL831813_1_3728	146923	RUNDC1	RUN domain containing 1	down	protein-coding	0.74	0.0021
A_24_P395620	146923	RUNDC1	RUN domain containing 1	down	protein-coding	0.72	0.0021
A_23_P129996	146923	RUNDC1	RUN domain containing 1	down	protein-coding	0.69	0.00071
A_24_P395621	146923	RUNDC1	RUN domain containing 1	down	protein-coding	0.74	0.0012
A_23_P129994	146923	RUNDC1	RUN domain containing 1	down	protein-coding	0.68	0.00023
A_23_P360964	147906	DACT3	dishevelled-binding antagonist of beta-catenin 3	down	protein-coding	0.62	0.001
A_23_P360965	147906	DACT3	dishevelled-binding antagonist of beta-catenin 3	down	protein-coding	0.64	0.0018
A_23_P108238	148113	CILP2	cartilage intermediate layer protein 2	down	protein-coding	0.55	0.00085
A_23_P398944	148281	SYT6	synaptotagmin VI	down	protein-coding	0.74	0.0022
A_24_P379350	149473	CCDC24	coiled-coil domain containing 24	down	protein-coding	0.73	0.00083
A_32_P232455	149563	C1orf64	chromosome 1 open reading frame 64	down	protein-coding	0.31	0.0037
A_23_P402954	149563	C1orf64	chromosome 1 open reading frame 64	down	protein-coding	0.33	0.004
A_23_P376166	149563	C1orf64	chromosome 1 open reading frame 64	down	protein-coding	0.45	0.0078
A_23_P56494	151258	SLC38A11	solute carrier family 38, member 11	down	protein-coding	0.68	0.00017
A_23_P56488	151258	SLC38A11	solute carrier family 38, member 11	down	protein-coding	0.65	0.0001
A_23_P56490	151258	SLC38A11	solute carrier family 38, member 11	down	protein-coding	0.66	2.1e-06
A_32_P152238	151878	LOC151878	NA	down	NA	0.57	0.0048
A_32_P152237	151878	LOC151878	NA	down	NA	0.58	0.0062
A_23_P58081	151887	CCDC80	coiled-coil domain containing 80	down	protein-coding	0.7	0.0023
A_24_P8116	151887	CCDC80	coiled-coil domain containing 80	down	protein-coding	0.65	0.00054
A_23_P58082	151887	CCDC80	coiled-coil domain containing 80	down	protein-coding	0.63	0.0022
A_24_P8115	151887	CCDC80	coiled-coil domain containing 80	down	protein-coding	0.73	0.00089
A_23_P337268	152110	NEK10	NIMA-related kinase 10	down	protein-coding	0.35	3.2e-05
A_23_P337270	152110	NEK10	NIMA-related kinase 10	down	protein-coding	0.33	5.2e-06
A_24_P354498	152641	C4orf38	WWC2 antisense RNA 2	down	ncRNA	0.56	1.9e-06
A_24_P354496	152641	C4orf38	WWC2 antisense RNA 2	down	ncRNA	0.59	9.4e-06
A_23_P123843	153090	DAB2IP	DAB2 interacting protein	down	protein-coding	0.72	0.00086
A_23_P404605	153222	C5orf41	CREB3 regulatory factor	down	protein-coding	0.63	1.7e-05
A_23_P404606	153222	C5orf41	CREB3 regulatory factor	down	protein-coding	0.65	2.2e-05
A_23_P390724	153657	TTC23L	tetratricopeptide repeat domain 23-like	down	protein-coding	0.75	0.00082
A_23_P316500	154215	NKAIN2	Na+/K+ transporting ATPase interacting 2	down	protein-coding	0.69	0.00033
A_23_P316501	154215	NKAIN2	Na+/K+ transporting ATPase interacting 2	down	protein-coding	0.69	0.0017
A_23_P349504	154865	IQUB	IQ motif and ubiquitin domain containing	down	protein-coding	0.65	0.0046
A_23_P349508	154865	IQUB	IQ motif and ubiquitin domain containing	down	protein-coding	0.61	0.0053
A_24_P203295	154865	IQUB	IQ motif and ubiquitin domain containing	down	protein-coding	0.67	0.0037
A_23_P250211	157285	PRAGMIN	-	down	protein-coding	0.52	0.0014
A_23_P250212	157285	PRAGMIN	-	down	protein-coding	0.52	0.0011
A_23_P157636	157310	PEBP4	phosphatidylethanolamine-binding protein 4	down	protein-coding	0.43	3.1e-05
A_23_P157637	157310	PEBP4	phosphatidylethanolamine-binding protein 4	down	protein-coding	0.65	0.00027
A_24_P128001	157574	FBXO16	F-box protein 16	down	protein-coding	0.67	0.00027
A_23_P157460	157574	FBXO16	F-box protein 16	down	protein-coding	0.69	0.0014
A_24_P128010	157574	FBXO16	F-box protein 16	down	protein-coding	0.66	0.00016
NM_018660_1_1202	157574	FBXO16	F-box protein 16	down	protein-coding	0.68	0.0008
A_23_P157459	157574	FBXO16	F-box protein 16	down	protein-coding	0.64	0.00049
A_23_P418464	158046	NXNL2	nucleoredoxin-like 2	down	protein-coding	0.52	0.0025
A_23_P373101	158295	MGC24103	-	down	unknown	0.74	0.0048
A_32_P32732	162417	NAGS	N-acetylglutamate synthase	down	protein-coding	0.71	0.0063
A_23_P405794	162417	NAGS	N-acetylglutamate synthase	down	protein-coding	0.69	0.0056
A_23_P405785	162417	NAGS	N-acetylglutamate synthase	down	protein-coding	0.64	0.0023
A_23_P406188	162417	NAGS	N-acetylglutamate synthase	down	protein-coding	0.72	0.0048
A_32_P32739	162417	NAGS	N-acetylglutamate synthase	down	protein-coding	0.74	0.006
A_23_P406187	162417	NAGS	N-acetylglutamate synthase	down	protein-coding	0.68	0.0038
A_23_P397485	163175	LGI4	leucine-rich repeat LGI family, member 4	down	protein-coding	0.73	0.0049
A_23_P90540	163255	ZNF540	zinc finger protein 540	down	protein-coding	0.7	0.002
A_23_P90542	163255	ZNF540	zinc finger protein 540	down	protein-coding	0.68	0.001
A_24_P6467	163259	DENND2C	DENN/MADD domain containing 2C	down	protein-coding	0.75	0.0057
A_32_P209230	163732	CITED4	Cbp/p300-interacting transactivator, with Glu/Asp-rich carboxy-terminal domain, 4	down	protein-coding	0.39	0.00037
A_23_P74155	163732	CITED4	Cbp/p300-interacting transactivator, with Glu/Asp-rich carboxy-terminal domain, 4	down	protein-coding	0.38	0.00068
A_23_P306804	163732	CITED4	Cbp/p300-interacting transactivator, with Glu/Asp-rich carboxy-terminal domain, 4	down	protein-coding	0.46	0.00056
A_23_P73968	163732	CITED4	Cbp/p300-interacting transactivator, with Glu/Asp-rich carboxy-terminal domain, 4	down	protein-coding	0.54	0.0009
A_32_P125338	163933	FAM43B	family with sequence similarity 43, member B	down	protein-coding	0.72	0.0015
A_24_P152186	166336	PRICKLE2	prickle homolog 2 (Drosophila)	down	protein-coding	0.7	0.0014
A_24_P152188	166336	PRICKLE2	prickle homolog 2 (Drosophila)	down	protein-coding	0.73	0.0031
A_23_P42395	167681	PRSS35	protease, serine, 35	down	protein-coding	0.61	0.0013
A_24_P220486	169611	OLFML2A	olfactomedin-like 2A	down	protein-coding	0.7	0.0053
A_24_P220485	169611	OLFML2A	olfactomedin-like 2A	down	protein-coding	0.7	0.0091
A_23_P41629	170690	ADAMTS16	ADAM metallopeptidase with thrombospondin type 1 motif, 16	down	protein-coding	0.43	0.00031
A_23_P413862	196296	DCDC5	NA	down	NA	0.52	0.0052
A_23_P413865	196296	DCDC5	NA	down	NA	0.74	0.0051
NM_145058_1_897	196383	RILPL2	Rab interacting lysosomal protein-like 2	down	protein-coding	0.72	1.4e-05
A_23_P76109	196383	RILPL2	Rab interacting lysosomal protein-like 2	down	protein-coding	0.71	1.1e-05
NKI_Contig43747_RC	196383	RILPL2	Rab interacting lysosomal protein-like 2	down	protein-coding	0.73	3.4e-06
A_23_P76112	196383	RILPL2	Rab interacting lysosomal protein-like 2	down	protein-coding	0.71	2.4e-06
A_24_P914669	196740	VSTM4	V-set and transmembrane domain containing 4	down	protein-coding	0.73	0.0026
A_24_P930796	196740	C10orf72	V-set and transmembrane domain containing 4	down	protein-coding	0.6	0.00045
A_24_P913819	199920	C1orf168	chromosome 1 open reading frame 168	down	protein-coding	0.62	0.0079
A_32_P182299	199920	C1orf168	chromosome 1 open reading frame 168	down	protein-coding	0.47	0.0091
A_32_P129803	202020	TAPT1-AS1	TAPT1 antisense RNA 1 (head to head)	down	ncRNA	0.75	0.0046
A_23_P124949	202333	CMYA5	cardiomyopathy associated 5	down	protein-coding	0.65	0.004
A_23_P124946	202333	CMYA5	cardiomyopathy associated 5	down	protein-coding	0.61	0.0053
A_24_P925413	202333	CMYA5	cardiomyopathy associated 5	down	protein-coding	0.53	0.00023
A_23_P366453	202559	KHDRBS2	KH domain containing, RNA binding, signal transduction associated 2	down	protein-coding	0.69	0.0024
A_32_P166478	203238	C9orf93	coiled-coil domain containing 171	down	protein-coding	0.72	0.0036
A_32_P166480	203238	C9orf93	coiled-coil domain containing 171	down	protein-coding	0.72	0.0031
A_23_P401076	203328	SUSD3	sushi domain containing 3	down	protein-coding	0.47	6.4e-05
A_23_P401075	203328	SUSD3	sushi domain containing 3	down	protein-coding	0.6	0.00021
A_24_P101632	219348	PLAC9	placenta-specific 9	down	protein-coding	0.54	1.6e-05
A_32_P8156	219621	C10orf107	chromosome 10 open reading frame 107	down	protein-coding	0.49	0.00012
A_23_P314771	219621	C10orf107	chromosome 10 open reading frame 107	down	protein-coding	0.5	0.0009
A_24_P408693	219623	TMEM26	transmembrane protein 26	down	protein-coding	0.34	0.0018
A_23_P382240	219623	TMEM26	transmembrane protein 26	down	protein-coding	0.34	0.0048
A_23_P382236	219623	TMEM26	transmembrane protein 26	down	protein-coding	0.23	0.0054
A_23_P335449	219654	ZCCHC24	zinc finger, CCHC domain containing 24	down	protein-coding	0.71	6.7e-05
A_23_P384532	220136	CCDC11	cilia and flagella associated protein 53	down	protein-coding	0.63	0.0075
A_23_P352485	220164	DOK6	docking protein 6	down	protein-coding	0.74	0.0046
A_23_P419272	220972	2008-03-01	membrane-associated ring finger (C3HC4) 8, E3 ubiquitin protein ligase	down	protein-coding	0.7	0.0022
NKI_NM_004911	220972	2008-03-01	membrane-associated ring finger (C3HC4) 8, E3 ubiquitin protein ligase	down	protein-coding	0.74	0.0024
A_32_P74575	246176	GAS2L2	growth arrest-specific 2 like 2	down	protein-coding	0.74	0.0045
A_24_P100861	246181	AKR7L	aldo-keto reductase family 7-like (gene/pseudogene)	down	pseudo	0.73	0.0055
A_24_P256512	246744	STH	saitohin	down	protein-coding	0.52	0.0056
A_24_P256510	246744	STH	saitohin	down	protein-coding	0.44	0.0028
A_24_P393567	252884	ZNF396	zinc finger protein 396	down	protein-coding	0.72	0.0013
A_23_P212024	253461	ZBTB38	zinc finger and BTB domain containing 38	down	protein-coding	0.73	0.0002
A_23_P391396	253738	EBF3	early B-cell factor 3	down	protein-coding	0.68	0.0066
A_23_P391394	253738	EBF3	early B-cell factor 3	down	protein-coding	0.72	0.0065
A_32_P415151	253769	WDR27	WD repeat domain 27	down	protein-coding	0.74	0.0018
A_24_P212389	253827	MSRB3	methionine sulfoxide reductase B3	down	protein-coding	0.61	0.00028
A_32_P69716	253827	MSRB3	methionine sulfoxide reductase B3	down	protein-coding	0.64	0.00011
A_23_P307840	254295	PHYHD1	phytanoyl-CoA dioxygenase domain containing 1	down	protein-coding	0.43	8.1e-07
A_23_P71997	254295	PHYHD1	phytanoyl-CoA dioxygenase domain containing 1	down	protein-coding	0.43	1.4e-06
A_23_P72001	254295	PHYHD1	phytanoyl-CoA dioxygenase domain containing 1	down	protein-coding	0.42	2.7e-07
A_23_P307844	254295	PHYHD1	phytanoyl-CoA dioxygenase domain containing 1	down	protein-coding	0.39	9.8e-08
A_23_P72000	254295	PHYHD1	phytanoyl-CoA dioxygenase domain containing 1	down	protein-coding	0.4	2.4e-07
A_23_P375854	256158	HMCN2	hemicentin 2	down	protein-coding	0.64	2.7e-05
A_23_P105974	256394	SERPINA11	serpin peptidase inhibitor, clade A (alpha-1 antiproteinase, antitrypsin), member 11	down	protein-coding	0.49	8.8e-05
A_23_P105973	256394	SERPINA11	serpin peptidase inhibitor, clade A (alpha-1 antiproteinase, antitrypsin), member 11	down	protein-coding	0.49	0.0002
A_32_P228067	257044	C1orf101	chromosome 1 open reading frame 101	down	protein-coding	0.67	0.001
A_32_P228065	257044	C1orf101	chromosome 1 open reading frame 101	down	protein-coding	0.72	0.006
A_23_P396800	257194	NEGR1	neuronal growth regulator 1	down	protein-coding	0.66	0.00045
A_32_P163958	257194	NEGR1	neuronal growth regulator 1	down	protein-coding	0.65	7.7e-05
AK094568_1_2316	261729	STEAP2	STEAP family member 2, metalloreductase	down	protein-coding	0.6	0.0038
NM_152999_2_5988	261729	STEAP2	STEAP family member 2, metalloreductase	down	protein-coding	0.59	0.0073
AK094568_1_1722	261729	STEAP2	STEAP family member 2, metalloreductase	down	protein-coding	0.6	0.0044
NM_152999_2_6160	261729	STEAP2	STEAP family member 2, metalloreductase	down	protein-coding	0.55	0.0091
A_23_P417014	282890	ZNF311	zinc finger protein 311	down	protein-coding	0.61	0.0013
A_24_P152911	282890	ZNF311	zinc finger protein 311	down	protein-coding	0.65	0.0085
A_24_P326491	283078	MKX	mohawk homeobox	down	protein-coding	0.52	0.0029
A_24_P566917	283131	NCRNA00084	nuclear paraspeckle assembly transcript 1 (non-protein coding)	down	ncRNA	0.58	0.0026
A_24_P566916	283131	NCRNA00084	nuclear paraspeckle assembly transcript 1 (non-protein coding)	down	ncRNA	0.55	0.0024
A_32_P49746	283358	B4GALNT3	beta-1,4-N-acetyl-galactosaminyl transferase 3	down	protein-coding	0.5	0.0057
A_32_P49748	283358	B4GALNT3	beta-1,4-N-acetyl-galactosaminyl transferase 3	down	protein-coding	0.67	0.0075
A_23_P415706	283383	GPR133	adhesion G protein-coupled receptor D1	down	protein-coding	0.62	0.0032
A_23_P415701	283383	GPR133	adhesion G protein-coupled receptor D1	down	protein-coding	0.61	0.0015
A_32_P101569	283507	SUGT1L1	SUGT1 pseudogene 3	down	pseudo	0.69	0.008
A_24_P316257	283948	FLJ36208	NHL repeat containing 4	down	protein-coding	0.49	0.001
A_24_P390650	284029	C17orf44	long intergenic non-protein coding RNA 324	down	ncRNA	0.73	0.0024
A_32_P226909	284112	LOC284112	-	down	protein-coding	0.69	0.00026
A_23_P141376	284119	PTRF	polymerase I and transcript release factor	down	protein-coding	0.66	0.0014
A_23_P394064	284119	PTRF	polymerase I and transcript release factor	down	protein-coding	0.63	0.0024
A_23_P141377	284119	PTRF	polymerase I and transcript release factor	down	protein-coding	0.72	0.0041
A_24_P212298	284222	C18orf58	NA	down	NA	0.75	0.0069
A_32_P5052	284244	LOC284244	-	down	unknown	0.67	0.0078
A_32_P168745	284459	HKR1	HKR1, GLI-Kruppel zinc finger family member	down	protein-coding	0.73	0.0018
A_23_P429020	284459	HKR1	HKR1, GLI-Kruppel zinc finger family member	down	protein-coding	0.74	0.0002
A_24_P306594	284498	C1orf167	chromosome 1 open reading frame 167	down	protein-coding	0.55	0.0012
A_32_P60144	284498	C1orf167	chromosome 1 open reading frame 167	down	protein-coding	0.58	0.0021
A_32_P60145	284498	C1orf167	chromosome 1 open reading frame 167	down	protein-coding	0.53	0.0016
A_24_P306598	284498	C1orf167	chromosome 1 open reading frame 167	down	protein-coding	0.62	0.0006
A_32_P121082	284542	LOC284542	NA	down	NA	0.69	0.0006
A_32_P121079	284542	LOC284542	NA	down	NA	0.64	0.00038
A_23_P22012	284654	RSPO1	R-spondin 1	down	protein-coding	0.69	0.0068
A_32_P375286	285349	ZNF660	zinc finger protein 660	down	protein-coding	0.71	0.00049
A_23_P69242	285362	SUMF1	sulfatase modifying factor 1	down	protein-coding	0.74	0.00013
A_24_P586715	285386	TPRG1	tumor protein p63 regulated 1	down	protein-coding	0.25	0.00083
A_24_P586712	285386	TPRG1	tumor protein p63 regulated 1	down	protein-coding	0.44	0.0013
A_24_P230540	285498	RNF212	ring finger protein 212	down	protein-coding	0.7	0.0017
A_24_P230545	285498	RNF212	ring finger protein 212	down	protein-coding	0.74	0.0073
A_32_P138833	285600	C5orf36	KIAA0825	down	protein-coding	0.68	4.9e-06
A_24_P306733	285741	LOC285741	tumor protein, translationally-controlled 1 pseudogene 4	down	pseudo	0.71	1e-05
A_24_P306726	285741	LOC285741	tumor protein, translationally-controlled 1 pseudogene 4	down	pseudo	0.73	8.6e-05
A_23_P70972	285944	LOC285944	NA	down	NA	0.67	0.0057
A_23_P70968	285944	LOC285944	NA	down	NA	0.67	0.0066
A_24_P194688	286097	EFHA2	mitochondrial calcium uptake family, member 3	down	protein-coding	0.66	0.00037
A_32_P202501	286097	EFHA2	mitochondrial calcium uptake family, member 3	down	protein-coding	0.7	0.0029
A_24_P194684	286097	EFHA2	mitochondrial calcium uptake family, member 3	down	protein-coding	0.68	0.0025
A_32_P202502	286097	EFHA2	mitochondrial calcium uptake family, member 3	down	protein-coding	0.68	0.0031
A_23_P32122	286256	LCN12	lipocalin 12	down	protein-coding	0.52	0.00015
A_23_P32115	286256	LCN12	lipocalin 12	down	protein-coding	0.69	0.0014
A_23_P32116	286256	LCN12	lipocalin 12	down	protein-coding	0.72	0.0022
A_24_P400027	286499	FAM133A	family with sequence similarity 133, member A	down	protein-coding	0.66	0.004
A_23_P345809	286499	FAM133A	family with sequence similarity 133, member A	down	protein-coding	0.72	0.00082
A_24_P400025	286499	FAM133A	family with sequence similarity 133, member A	down	protein-coding	0.67	0.0021
A_24_P393596	319089	C14orf25	tetratricopeptide repeat domain 6	down	protein-coding	0.65	0.0021
A_24_P649282	338645	LUZP2	leucine zipper protein 2	down	protein-coding	0.62	0.005
A_32_P172141	338667	LOC338667	-	down	protein-coding	0.72	0.00077
A_32_P172132	338667	LOC338667	-	down	protein-coding	0.59	0.00011
A_23_P76258	338773	TMEM119	transmembrane protein 119	down	protein-coding	0.73	0.0073
A_23_P5241	339366	ADAMTSL5	ADAMTS-like 5	down	protein-coding	0.68	0.0019
A_32_P161913	339453	C1orf70	transmembrane protein 240	down	protein-coding	0.72	0.00066
A_24_P272313	343990	C2orf55	KIAA1211-like	down	protein-coding	0.75	0.0012
A_24_P477818	344595	LOC344595	long intergenic non-protein coding RNA 883	down	ncRNA	0.73	0.00056
A_32_P119744	344595	LOC344595	long intergenic non-protein coding RNA 883	down	ncRNA	0.75	0.0073
A_24_P32151	359845	FAM101B	family with sequence similarity 101, member B	down	protein-coding	0.72	0.0075
A_24_P299318	359845	FAM101B	family with sequence similarity 101, member B	down	protein-coding	0.69	0.0075
A_32_P116660	375287	RBM43	RNA binding motif protein 43	down	protein-coding	0.72	0.00015
A_32_P116661	375287	RBM43	RNA binding motif protein 43	down	protein-coding	0.7	0.0001
A_24_P382489	376497	SLC27A1	solute carrier family 27 (fatty acid transporter), member 1	down	protein-coding	0.73	1.4e-06
A_24_P382490	376497	SLC27A1	solute carrier family 27 (fatty acid transporter), member 1	down	protein-coding	0.74	6.2e-07
A_32_P46510	376940	ZC3H6	zinc finger CCCH-type containing 6	down	protein-coding	0.7	0.0004
A_24_P497245	378938	MALAT1	metastasis associated lung adenocarcinoma transcript 1 (non-protein coding)	down	ncRNA	0.64	0.0024
A_23_P14124	387496	RASL11A	RAS-like, family 11, member A	down	protein-coding	0.72	0.0037
A_23_P14125	387496	RASL11A	RAS-like, family 11, member A	down	protein-coding	0.65	0.0046
A_24_P473970	387628	KGFLP1	-	down	pseudo	0.7	0.0017
A_32_P196021	387628	KGFLP1	-	down	pseudo	0.67	0.0012
A_32_P196029	387628	KGFLP1	-	down	pseudo	0.62	0.00058
A_32_P11372	387628	KGFLP1	-	down	pseudo	0.61	0.00011
A_32_P37495	388002	LOC388002	NA	down	NA	0.69	0.0032
A_23_P363896	388341	C17orf76	leucine rich repeat containing 75A	down	protein-coding	0.67	0.00075
A_23_P363894	388341	C17orf76	leucine rich repeat containing 75A	down	protein-coding	0.73	0.0017
A_32_P232218	388630	LOC388630	TraB domain containing 2B	down	protein-coding	0.68	0.00063
A_32_P232214	388630	LOC388630	TraB domain containing 2B	down	protein-coding	0.59	0.0003
A_23_P83383	388743	CAPN8	calpain 8	down	protein-coding	0.34	0.0028
A_23_P94782	388743	CAPN8	calpain 8	down	protein-coding	0.35	0.0031
A_23_P83381	388743	CAPN8	calpain 8	down	protein-coding	0.42	0.0048
A_24_P229536	388815	C21orf34	mir-99a-let-7c cluster host gene	down	ncRNA	0.61	0.0061
A_32_P230736	389033	LOC389033	-	down	pseudo	0.51	0.00053
A_32_P230739	389033	LOC389033	-	down	pseudo	0.56	0.00058
A_23_P59616	389524	GTF2IRD2B	GTF2I repeat domain containing 2B	down	protein-coding	0.68	3.8e-09
A_23_P59617	389524	GTF2IRD2B	GTF2I repeat domain containing 2B	down	protein-coding	0.65	9.2e-09
A_32_P69938	389741	MGC21881	glioblastoma down-regulated RNA	down	ncRNA	0.72	0.0019
A_32_P179080	389741	MGC21881	glioblastoma down-regulated RNA	down	ncRNA	0.69	0.00038
A_23_P400603	389741	MGC21881	glioblastoma down-regulated RNA	down	ncRNA	0.71	0.00097
A_32_P179083	389741	MGC21881	glioblastoma down-regulated RNA	down	ncRNA	0.74	0.0015
A_23_P400594	389741	MGC21881	glioblastoma down-regulated RNA	down	ncRNA	0.73	0.0094
A_32_P69933	389741	MGC21881	glioblastoma down-regulated RNA	down	ncRNA	0.67	0.0029
A_32_P96213	389787	LOC389787	tumor protein, translationally-controlled 1 pseudogene 9	down	pseudo	0.74	5.9e-06
A_32_P96220	389787	LOC389787	tumor protein, translationally-controlled 1 pseudogene 9	down	pseudo	0.71	7e-05
A_24_P50567	392490	FLJ44635	-	down	protein-coding	0.71	4.8e-05
A_32_P192594	400099	LOC400099	-	down	unknown	0.73	0.00079
A_32_P192590	400099	LOC400099	-	down	unknown	0.71	0.0033
A_32_P87191	400512	FLJ21408	-	down	ncRNA	0.73	0.00079
A_24_P624439	400566	C17orf97	chromosome 17 open reading frame 97	down	protein-coding	0.6	0.00031
A_24_P624441	400566	C17orf97	chromosome 17 open reading frame 97	down	protein-coding	0.65	0.00012
A_32_P179367	400649	FLJ44087	NA	down	NA	0.65	0.00025
A_32_P179370	400649	FLJ44087	NA	down	NA	0.69	0.00035
A_24_P409484	401321	LOC401321	long intergenic non-protein coding RNA 997	down	ncRNA	0.61	0.0067
A_23_P59616	401375	GTF2IRD2P	GTF2I repeat domain containing 2 pseudogene 1	down	pseudo	0.68	3.8e-09
A_32_P111507	440311	LOC440311	-	down	pseudo	0.74	8.5e-06
A_24_P332292	440311	LOC440311	-	down	pseudo	0.74	4.2e-06
A_24_P332294	440311	LOC440311	-	down	pseudo	0.74	4.3e-05
A_32_P720327	440595	LOC440595	eukaryotic translation elongation factor 1 alpha 1 pseudogene 11	down	pseudo	0.73	0.0013
A_32_P15320	440595	LOC440595	eukaryotic translation elongation factor 1 alpha 1 pseudogene 11	down	pseudo	0.69	0.0098
A_23_P122283	440595	LOC440595	eukaryotic translation elongation factor 1 alpha 1 pseudogene 11	down	pseudo	0.67	0.00075
A_32_P475152	440595	LOC440595	eukaryotic translation elongation factor 1 alpha 1 pseudogene 11	down	pseudo	0.72	0.007
A_24_P763243	441032	EEF1AL7	eukaryotic translation elongation factor 1 alpha 1 pseudogene 9	down	pseudo	0.7	0.0017
A_32_P98300	441554	LOC441554	dual specificity phosphatase 8 pseudogene 3	down	pseudo	0.64	0.0076
A_23_P58870	442245	LOC442245	glutathione S-transferase mu 2 (muscle) pseudogene 1	down	pseudo	0.62	0.00099
A_24_P409484	442523	DPY19L2P4	DPY19L2 pseudogene 4	down	pseudo	0.61	0.0067
A_24_P110558	492311	C5orf53	IgA-inducing protein	down	protein-coding	0.72	7.2e-06
A_32_P129008	541468	C1orf190	leucine rich adaptor protein 1	down	protein-coding	0.68	0.00025
A_32_P129010	541468	C1orf190	leucine rich adaptor protein 1	down	protein-coding	0.7	0.00061
A_23_P310480	541565	C8orf58	chromosome 8 open reading frame 58	down	protein-coding	0.74	0.00045
A_23_P310483	541565	C8orf58	chromosome 8 open reading frame 58	down	protein-coding	0.74	8.1e-05
A_23_P3112	641371	ACOT1	acyl-CoA thioesterase 1	down	protein-coding	0.75	0.0019
A_24_P161042	641371	ACOT1	acyl-CoA thioesterase 1	down	protein-coding	0.73	0.0012
A_24_P213788	641518	LOC641518	LEF1 antisense RNA 1	down	ncRNA	0.7	0.0011
A_24_P213785	641518	LOC641518	LEF1 antisense RNA 1	down	ncRNA	0.71	0.0017
A_24_P716398	642587	LOC642587	MIR205 host gene	down	protein-coding	0.36	0.00081
A_24_P316234	643475	LOC643475	NA	down	NA	0.73	0.0035
A_32_P509964	643749	TRAF3IP2-AS1	TRAF3IP2 antisense RNA 1	down	ncRNA	0.73	0.0017
A_24_P152649	644189	LOC644189	-	down	pseudo	0.74	0.0075
A_32_P48842	644538	LOC644538	small integral membrane protein 10	down	protein-coding	0.65	0.0058
A_24_P213785	644993	LOC644993	NA	down	NA	0.71	0.0017
A_24_P126691	645693	LOC645693	eukaryotic translation elongation factor 1 alpha 1 pseudogene 22	down	pseudo	0.71	0.0022
A_24_P464803	645715	LOC645715	eukaryotic translation elongation factor 1 alpha 1 pseudogene 24	down	pseudo	0.69	0.0091
A_23_P377245	653160	LOC653160	-	down	ncRNA	0.75	0.0007
A_23_P377246	653160	LOC653160	-	down	ncRNA	0.72	0.0001
A_32_P65530	653268	AGAP7	ArfGAP with GTPase domain, ankyrin repeat and PH domain 7, pseudogene	down	pseudo	0.75	0.0012
A_23_P20697	653348	LOC653348	NA	down	NA	0.67	7e-05
A_23_P20694	653348	LOC653348	NA	down	NA	0.74	0.00054
A_24_P77968	653852	LOC653852	NA	down	NA	0.75	0.0088
A_23_P101400	653879	LOC653879	NA	down	NA	0.67	0.0055
A_23_P101405	653879	LOC653879	NA	down	NA	0.64	0.0064
A_23_P101407	653879	LOC653879	NA	down	NA	0.67	0.0096
A_32_P37597	677769	SCARNA17	small Cajal body-specific RNA 17	down	ncRNA	0.75	0.0014
A_24_P355576	723961	INS-IGF2	INS-IGF2 readthrough	down	protein-coding	0.72	0.0018
AK025719_1_1799	723961	INS-IGF2	INS-IGF2 readthrough	down	protein-coding	0.72	0.0018
A_23_P32444	727882	LOC727882	NA	down	NA	0.63	0.0083
A_23_P32443	727882	LOC727882	NA	down	NA	0.6	0.0072
A_24_P118193	727936	GLT8D4	glucoside xylosyltransferase 2	down	protein-coding	0.55	0.0011
A_24_P118196	727936	GLT8D4	glucoside xylosyltransferase 2	down	protein-coding	0.6	0.0022
A_23_P76109	728069	LOC728069	NA	down	NA	0.71	1.1e-05
NKI_Contig43747_RC	728069	LOC728069	NA	down	NA	0.73	3.4e-06
A_23_P76112	728069	LOC728069	NA	down	NA	0.71	2.4e-06
A_24_P357760	728131	RPS6P6	-	down	pseudo	0.75	5.2e-05
A_23_P305292	728264	LOC728264	MIR143 host gene	down	ncRNA	0.71	0.0022
A_23_P305290	728264	LOC728264	MIR143 host gene	down	ncRNA	0.61	0.0006
A_32_P156373	728555	LOC728555	NA	down	NA	0.69	0.0095
A_32_P179080	728673	LOC728673	-	down	ncRNA	0.69	0.00038
A_23_P400603	728673	LOC728673	-	down	ncRNA	0.71	0.00097
A_32_P179083	728673	LOC728673	-	down	ncRNA	0.74	0.0015
A_23_P400594	728673	LOC728673	-	down	ncRNA	0.73	0.0094
A_32_P69933	728673	LOC728673	-	down	ncRNA	0.67	0.0029
A_32_P98300	728813	LOC728813	NA	down	NA	0.64	0.0076
A_32_P86959	728832	LOC728832	NA	down	NA	0.73	0.0038
A_24_P473970	728832	LOC728832	NA	down	NA	0.7	0.0017
A_32_P196021	728832	LOC728832	NA	down	NA	0.67	0.0012
A_32_P69938	728832	LOC728832	NA	down	NA	0.72	0.0019
A_32_P196029	728832	LOC728832	NA	down	NA	0.62	0.00058
A_23_P400603	728903	LOC728903	-	down	unknown	0.71	0.00097
A_23_P69154	729085	LOC729085	family with sequence similarity 198, member A	down	protein-coding	0.43	9.6e-05
A_23_P69155	729085	LOC729085	family with sequence similarity 198, member A	down	protein-coding	0.42	7.3e-05
A_24_P152986	729090	LOC729090	NA	down	NA	0.74	0.0061
A_23_P46447	730102	LOC730102	-	down	pseudo	0.66	0.0024
A_23_P354784	730427	LOC730427	NA	down	NA	0.7	0.0011
A_23_P354791	730427	LOC730427	NA	down	NA	0.74	0.0018
A_24_P119168	730747	LOC730747	ribosomal protein L14 pseudogene 3	down	pseudo	0.72	8.4e-06
A_23_P146922	732446	LOC732446	NA	down	NA	0.66	0.00035
A_23_P28772	767557	SYS1-DBNDD2	SYS1-DBNDD2 readthrough (NMD candidate)	down	ncRNA	0.74	0.008
A_24_P599002	100033416	SNORD116-4	small nucleolar RNA, C/D box 116-4	down	snoRNA	0.72	0.002
A_32_P228183	100127983	LOC100127983	chromosome 8 open reading frame 88	down	protein-coding	0.66	0.0021
A_32_P228181	100127983	LOC100127983	chromosome 8 open reading frame 88	down	protein-coding	0.68	0.007
A_23_P335918	100127984	LOC100127984	NA	down	NA	0.63	0.00059
NM_021135_2_3519	100127984	LOC100127984	NA	down	NA	0.65	0.00021
AK027727_1_1201	100127984	LOC100127984	NA	down	NA	0.7	0.002
NM_021135_2_3305	100127984	LOC100127984	NA	down	NA	0.67	0.00034
A_23_P335920	100127984	LOC100127984	NA	down	NA	0.67	0.0003
A_24_P892612	100128164	LOC100128164	-	down	pseudo	0.68	0.0032
A_24_P282060	100128439	LOC100128439	NA	down	NA	0.62	0.0019
A_24_P282054	100128439	LOC100128439	NA	down	NA	0.58	0.0024
A_24_P354498	100128823	LOC100128823	NA	down	NA	0.56	1.9e-06
A_24_P354496	100128823	LOC100128823	NA	down	NA	0.59	9.4e-06
A_32_P143386	100128844	LOC100128844	NA	down	NA	0.69	0.0011
A_32_P143389	100128844	LOC100128844	NA	down	NA	0.61	2.1e-05
A_32_P141365	100128844	LOC100128844	NA	down	NA	0.54	0.00015
A_23_P110712	100129026	LOC100129026	NA	down	NA	0.62	0.0056
A_23_P377245	100129047	LOC100129047	NA	down	NA	0.75	0.0007
A_23_P377246	100129047	LOC100129047	NA	down	NA	0.72	0.0001
A_32_P69938	100129211	LOC100129211	NA	down	NA	0.72	0.0019
A_23_P90474	100129253	LOC100129253	NA	down	NA	0.63	0.0039
A_23_P73192	100129258	LOC100129258	NA	down	NA	0.54	0.00022
A_32_P83811	100129583	FAM47E	family with sequence similarity 47, member E	down	protein-coding	0.71	0.0015
A_32_P83812	100129583	FAM47E	family with sequence similarity 47, member E	down	protein-coding	0.74	0.0033
A_32_P84450	100129794	LOC100129794	SLC25A21 antisense RNA 1	down	ncRNA	0.71	0.00011
A_32_P84454	100129794	LOC100129794	SLC25A21 antisense RNA 1	down	ncRNA	0.71	0.00025
A_32_P134968	100129913	LOC100129913	NA	down	NA	0.68	0.003
A_24_P784956	100130541	MBNL3	NA	down	NA	0.74	0.0048
A_23_P41664	100130733	LRRC70	leucine rich repeat containing 70	down	protein-coding	0.74	0.0022
A_24_P639665	100130868	LOC100130868	NA	down	NA	0.7	0.002
A_23_P373027	100131098	LOC100131098	NA	down	NA	0.71	0.00054
A_24_P481376	100131564	LOC100131564	-	down	ncRNA	0.7	0.0063
A_24_P399500	100131801	LOC100131801	PET100 homolog (S. cerevisiae)	down	protein-coding	0.69	0.0057
A_32_P156373	100132218	LOC100132218	NA	down	NA	0.69	0.0095
A_32_P69938	100132442	LOC100132442	NA	down	NA	0.72	0.0019
A_32_P179080	100132442	LOC100132442	NA	down	NA	0.69	0.00038
A_23_P400603	100132442	LOC100132442	NA	down	NA	0.71	0.00097
A_32_P179083	100132442	LOC100132442	NA	down	NA	0.74	0.0015
A_23_P400594	100132442	LOC100132442	NA	down	NA	0.73	0.0094
A_32_P69933	100132442	LOC100132442	NA	down	NA	0.67	0.0029
A_24_P473970	100132771	LOC100132771	NA	down	NA	0.7	0.0017
A_32_P196021	100132771	LOC100132771	NA	down	NA	0.67	0.0012
A_32_P196029	100132771	LOC100132771	NA	down	NA	0.62	0.00058
A_32_P11372	100132771	LOC100132771	NA	down	NA	0.61	0.00011
A_32_P86959	100133033	LOC100133033	NA	down	NA	0.73	0.0038
A_32_P69938	100133033	LOC100133033	NA	down	NA	0.72	0.0019
A_32_P69938	100133298	LOC100133298	NA	down	NA	0.72	0.0019
A_32_P179080	100133298	LOC100133298	NA	down	NA	0.69	0.00038
A_23_P400603	100133298	LOC100133298	NA	down	NA	0.71	0.00097
A_32_P179083	100133298	LOC100133298	NA	down	NA	0.74	0.0015
A_23_P400594	100133298	LOC100133298	NA	down	NA	0.73	0.0094
A_32_P69933	100133298	LOC100133298	NA	down	NA	0.67	0.0029
A_24_P86985	100133502	LOC100133502	NA	down	NA	0.6	0.00018
NM_032801_3_3556	100133502	LOC100133502	NA	down	NA	0.6	0.00025
A_24_P86993	100133502	LOC100133502	NA	down	NA	0.69	0.0013
A_23_P217998	100133502	LOC100133502	NA	down	NA	0.68	0.00015
A_24_P152986	100133551	LOC100133551	NA	down	NA	0.74	0.0061
A_24_P299318	100133632	LOC100133632	NA	down	NA	0.69	0.0075
A_23_P146917	100133684	LOC100133684	NA	down	NA	0.7	0.0002
A_23_P146914	100133684	LOC100133684	NA	down	NA	0.7	0.00053
A_23_P159125	100133772	LOC100133772	NA	down	NA	0.53	0.0013
A_23_P159127	100133772	LOC100133772	NA	down	NA	0.58	0.00025
A_23_P21495	100133944	LOC100133944	NA	down	NA	0.49	3.8e-06
NM_003890_1_16282	100133944	LOC100133944	NA	down	NA	0.47	5.2e-06
A_23_P21493	100133944	LOC100133944	NA	down	NA	0.48	6.2e-06
NM_003890_1_16233	100133944	LOC100133944	NA	down	NA	0.48	6.1e-06
A_23_P382074	100134025	LOC100134025	NA	down	NA	0.73	0.0041
A_23_P382081	100134025	LOC100134025	NA	down	NA	0.74	0.0059
A_24_P346431	100134045	LOC100134045	NA	down	NA	0.66	9.2e-05
A_32_P114002	100192378	LOC100192378	ZFHX4 antisense RNA 1	down	ncRNA	0.62	0.0081
A_32_P114003	100192378	LOC100192378	ZFHX4 antisense RNA 1	down	ncRNA	0.74	0.0013
A_23_P372074	100294362	LOC100294362	-	down	ncRNA	0.75	0.0032
A_32_P150748	100505881	MAGI2-AS3	MAGI2 antisense RNA 3	down	ncRNA	0.64	0.00066
A_24_P758006	100506621	LINC01279	long intergenic non-protein coding RNA 1279	down	ncRNA	0.6	0.0049
A_24_P758010	100506621	LINC01279	long intergenic non-protein coding RNA 1279	down	ncRNA	0.74	0.0029
A_24_P772450	100507557	LOC100507557	-	down	ncRNA	0.64	0.002
A_24_P772447	100507557	LOC100507557	-	down	ncRNA	0.74	0.0011
A_24_P639661	101929407	PTPRD-AS1	PTPRD antisense RNA 1	down	ncRNA	0.64	0.0034
A_23_P11979	NA	NA	NA	down	NA	0.59	9.2e-05
A_23_P86461	NA	NA	NA	down	NA	0.57	1.2e-05
A_24_P629883	NA	NA	NA	down	NA	0.71	6.6e-05
A_24_P315256	NA	NA	NA	down	NA	0.75	0.004
A_23_P29472	NA	NA	NA	down	NA	0.72	0.00025
A_32_P7517	NA	NA	NA	down	NA	0.67	0.0015
A_32_P29551	NA	NA	NA	down	NA	0.68	0.0078
A_24_P226698	NA	NA	NA	down	NA	0.66	0.00018
A_32_P310335	NA	NA	NA	down	NA	0.67	0.0063
A_32_P104023	NA	NA	NA	down	NA	0.64	0.0042
A_32_P225135	NA	NA	NA	down	NA	0.48	0.0083
A_23_P207695	NA	NA	NA	down	NA	0.62	0.0083
A_32_P110550	NA	NA	NA	down	NA	0.64	0.0016
A_23_P428080	NA	NA	NA	down	NA	0.7	0.00013
A_24_P886096	NA	NA	NA	down	NA	0.71	0.0034
A_32_P74075	NA	NA	NA	down	NA	0.74	0.0012
AL133642_1_2102	NA	NA	NA	down	NA	0.43	0.00011
A_32_P45283	NA	NA	NA	down	NA	0.62	0.0042
A_32_P229358	NA	NA	NA	down	NA	0.71	0.0055
A_32_P87189	NA	NA	NA	down	NA	0.7	0.00075
A_24_P716394	NA	NA	NA	down	NA	0.34	0.00031
A_24_P93931	NA	NA	NA	down	NA	0.69	0.00074
A_24_P773959	NA	NA	NA	down	NA	0.73	0.0013
A_23_P65527	NA	NA	NA	down	NA	0.62	0.00025
A_24_P839531	NA	NA	NA	down	NA	0.32	0.00016
A_32_P140269	NA	NA	NA	down	NA	0.54	0.002
A_24_P600036	NA	NA	NA	down	NA	0.63	0.00038
A_32_P100545	NA	NA	NA	down	NA	0.6	0.00052
A_32_P86135	NA	NA	NA	down	NA	0.58	0.00035
A_32_P74477	NA	NA	NA	down	NA	0.54	9.2e-07
A_32_P214107	NA	NA	NA	down	NA	0.71	0.0047
A_32_P84707	NA	NA	NA	down	NA	0.68	3.7e-05
AL133642_1_2061	NA	NA	NA	down	NA	0.44	4.3e-05
AK023629_1_2225	NA	NA	NA	down	NA	0.74	0.0055
A_23_P13562	NA	NA	NA	down	NA	0.72	0.004
AK027727_1_1837	NA	NA	NA	down	NA	0.72	0.0035
A_32_P599	NA	NA	NA	down	NA	0.34	1.8e-05
A_32_P151570	NA	NA	NA	down	NA	0.48	1.9e-05
A_24_P816844	NA	NA	NA	down	NA	0.51	0.00058
A_32_P170662	NA	NA	NA	down	NA	0.69	0.006
A_24_P5994	NA	NA	NA	down	NA	0.75	0.0057
A_32_P104417	NA	NA	NA	down	NA	0.68	0.00088
A_32_P146768	NA	NA	NA	down	NA	0.74	0.00035
A_24_P839530	NA	NA	NA	down	NA	0.3	0.00049
A_32_P213615	NA	NA	NA	down	NA	0.6	0.004
A_23_P142735	NA	NA	NA	down	NA	0.63	4.4e-06
A_32_P198626	NA	NA	NA	down	NA	0.7	0.0017
A_32_P217261	NA	NA	NA	down	NA	0.63	0.0067
A_24_P372189	NA	NA	NA	down	NA	0.75	0.0083
A_32_P98354	NA	NA	NA	down	NA	0.54	0.0027
A_23_P10605	NA	NA	NA	down	NA	0.74	0.00048
A_23_P108425	NA	NA	NA	down	NA	0.61	0.00043
A_23_P11017	NA	NA	NA	down	NA	0.66	0.0074
A_32_P148047	NA	NA	NA	down	NA	0.74	0.0051
A_32_P7516	NA	NA	NA	down	NA	0.75	0.0068
A_23_P11014	NA	NA	NA	down	NA	0.59	0.0041
A_32_P139708	NA	NA	NA	down	NA	0.65	0.0011
A_23_P108427	NA	NA	NA	down	NA	0.67	0.0013
A_32_P93894	NA	NA	NA	down	NA	0.53	0.0019
A_32_P140648	NA	NA	NA	down	NA	0.61	0.00082
A_32_P69441	NA	NA	NA	down	NA	0.74	0.0028
A_32_P164378	NA	NA	NA	down	NA	0.6	0.0021
A_32_P102383	NA	NA	NA	down	NA	0.56	0.0028
A_32_P62026	NA	NA	NA	down	NA	0.58	3.4e-07
A_24_P93934	NA	NA	NA	down	NA	0.72	0.0003
VIRS_20001725	NA	NA	NA	down	NA	0.66	0.0018
A_32_P13578	NA	NA	NA	down	NA	0.74	0.0013
A_24_P759496	NA	NA	NA	down	NA	0.68	0.0078
A_24_P139154	NA	NA	NA	down	NA	0.7	0.0048
A_32_P59837	NA	NA	NA	down	NA	0.7	0.00084
A_32_P215675	NA	NA	NA	down	NA	0.48	0.0033
A_32_P29084	NA	NA	NA	down	NA	0.74	0.003
A_32_P17987	NA	NA	NA	down	NA	0.7	0.002
A_32_P207849	NA	NA	NA	down	NA	0.6	1.8e-05
A_32_P98356	NA	NA	NA	down	NA	0.57	0.0015
A_24_P912730	NA	NA	NA	down	NA	0.72	1.1e-05
A_32_P85359	NA	NA	NA	down	NA	0.73	0.0079
A_32_P217262	NA	NA	NA	down	NA	0.64	0.0079
A_32_P17984	NA	NA	NA	down	NA	0.63	0.0092
A_24_P38317	NA	NA	NA	down	NA	0.69	0.0047
AK094413_1_1546	NA	NA	NA	down	NA	0.74	0.0031
A_32_P27135	NA	NA	NA	down	NA	0.65	0.0078
A_24_P737553	NA	NA	NA	down	NA	0.68	0.00016
A_32_P3749	NA	NA	NA	down	NA	0.7	0.004
A_32_P46404	NA	NA	NA	down	NA	0.73	0.0076
A_32_P69433	NA	NA	NA	down	NA	0.56	0.0015
A_32_P140656	NA	NA	NA	down	NA	0.5	6.7e-06
A_24_P916965	NA	NA	NA	down	NA	0.6	0.0014
A_24_P346967	NA	NA	NA	down	NA	0.74	0.0043
A_24_P253676	NA	NA	NA	down	NA	0.62	0.0013
A_32_P139551	NA	NA	NA	down	NA	0.63	1.6e-06
[truncated: 3,287 more rows]
