# Supplementary material for: Genome and transcriptome delineation of two major oncogenic pathways governing invasive ductal breast cancer development
Source: Oncotarget. 2015 Oct 10;6(34):36652–74. doi: 10.18632/oncotarget.5543 (PMC4742202; doi:10.18632/oncotarget.5543)
Supplement: Supplementary file 8 [file oncotarget-06-36652-s008.xls]

## Sheet: Supp. Table S8
Supplementary Table S8: Gene ontology and functional enrichment analysis for differentially expressed genes between HG1-like and HG3-like tumors. Gene ontology and functional enrichment analysis for up and down regulated genes in HG3-like tumors with respect to HG1-like tumors using DAVID Gene Ontology tool.
Gene Ontology for down regulated genes in HG3-like tumors.
Top Biological Processes
Term	Count	%	PValue	Genes (Entrez ID)	List Total	Pop Hits	Pop Total	Fold Enrichment	Benjamini
GO:0001501~skeletal system development	41	4.9	1.80996e-10	860, 1290, 4148, 7704, 9241, 3479, 1009, 64651, 56243, 6678, 1499, 7123, 1101, 3481, 8817, 415, 2274, 723961, 5159, 7043, 2200, 3202, 145258, 1281, 3204, 596, 2735, 5745, 3206, 2487, 5549, 3487, 1303, 2736, 2737, 165, 2662, 1490, 1277, 1278, 5125, 6935	549	319	13528	3.2	4.65341e-07
GO:0022610~biological adhesion	60	7.2	6.64138e-08	26167, 1292, 1293, 50937, 1296, 1295, 10580, 3680, 1009, 10395, 1101, 7060, 1524, 3483, 256158, 8642, 8839, 1281, 9358, 57526, 165, 120114, 3490, 3491, 3913, 79987, 1490, 58494, 83660, 25945, 8516, 4739, 257194, 7146, 7148, 9223, 3908, 1499, 667, 7041, 10085, 1842, 7373, 1462, 8857, 1307, 596, 4239, 395, 5099, 7010, 100133944, 8082, 1303, 6387, 4958, 5101, 84168, 5239, 11122, 23768, 79633	549	701	13528	2.1	4.26865e-05
GO:0007155~cell adhesion	60	7.2	6.44096e-08	26167, 1292, 1293, 50937, 1296, 1295, 10580, 3680, 1009, 10395, 1101, 7060, 1524, 3483, 256158, 8642, 8839, 1281, 9358, 57526, 165, 120114, 3490, 3491, 3913, 79987, 1490, 58494, 83660, 25945, 8516, 4739, 257194, 7146, 7148, 9223, 3908, 1499, 667, 7041, 10085, 1842, 7373, 1462, 8857, 1307, 596, 4239, 395, 5099, 7010, 100133944, 8082, 1303, 6387, 4958, 5101, 84168, 5239, 11122, 23768, 79633	549	700	13528	2.1	5.51975e-05
GO:0007010~cytoskeleton organization	44	5.3	6.00716e-08	6444, 5108, 2006, 5064, 50853, 800, 4739, 9828, 2317, 10580, 7146, 10395, 283, 7148, 667, 1499, 27285, 51466, 150, 57381, 64518, 30846, 8522, 22885, 23022, 1264, 596, 4137, 395, 23500, 4741, 858, 857, 4747, 27295, 23499, 89846, 11188, 5338, 84168, 397, 70, 58529, 5592, 83660	549	436	13528	2.5	7.7219e-05
GO:0007167~enzyme linked receptor protein signaling pathway	37	4.5	1.51787e-07	5618, 9241, 2788, 10580, 2252, 100132771, 64651, 7042, 3480, 7041, 3481, 8835, 8817, 2247, 5327, 10468, 723961, 5159, 7043, 2066, 1281, 3572, 2308, 7010, 8660, 1942, 10628, 64388, 11167, 2255, 2662, 2331, 1490, 1278, 2353, 5295, 4692, 11122, 4916	549	342	13528	2.7	7.80461e-05
GO:0030198~extracellular matrix organization	18	2.2	8.64136e-07	1292, 2006, 1281, 1290, 8516, 1296, 1303, 7146, 7148, 7042, 169611, 3491, 1842, 4060, 1277, 1634, 7373, 1278, 151887	549	104	13528	4.3	0.000370214
GO:0030036~actin cytoskeleton organization	27	3.3	1.58337e-06	2006, 800, 4739, 9828, 2317, 10580, 7146, 7148, 10395, 283, 667, 150, 51466, 57381, 30846, 8522, 1264, 596, 23500, 395, 27295, 89846, 11188, 84168, 397, 70, 58529, 5592	549	226	13528	2.9	0.000581382
GO:0009725~response to hormone stimulus	36	4.3	2.27713e-06	115, 2625, 2788, 10580, 283, 3726, 1499, 7042, 1843, 2791, 3480, 3481, 8835, 1583, 2274, 723961, 7043, 2066, 594, 261729, 596, 7832, 2308, 858, 8660, 857, 4747, 2, 10628, 3490, 6863, 1277, 2947, 7078, 2353, 590, 5295	549	367	13528	2.4	0.000731545
GO:0030029~actin filament-based process	27	3.3	5.25013e-06	2006, 800, 4739, 9828, 2317, 10580, 7146, 7148, 10395, 283, 667, 150, 51466, 57381, 30846, 8522, 1264, 596, 23500, 395, 27295, 89846, 11188, 84168, 397, 70, 58529, 5592	549	241	13528	2.8	0.00149867
GO:0040017~positive regulation of locomotion	16	1.9	8.74773e-06	2066, 596, 3572, 9353, 3479, 8660, 7042, 6387, 3480, 3481, 6863, 2255, 2247, 723961, 2152, 5295, 5159	549	98	13528	4	0.0020425
GO:0043062~extracellular structure organization	21	2.5	9.64682e-06	2066, 1292, 26167, 2006, 1281, 1290, 8516, 1296, 1303, 7146, 7148, 1499, 7042, 169611, 3491, 1842, 4060, 1277, 1634, 7373, 1278, 151887	549	163	13528	3.2	0.00206471
GO:0009719~response to endogenous stimulus	37	4.5	8.21392e-06	115, 2625, 2788, 10580, 283, 3726, 1499, 7042, 1843, 2791, 3480, 3481, 8835, 1583, 2274, 723961, 7043, 2066, 594, 261729, 2903, 596, 7832, 2308, 858, 8660, 857, 4747, 2, 10628, 3490, 6863, 1277, 2947, 7078, 2353, 590, 5295	549	405	13528	2.3	0.00210958
GO:0030323~respiratory tube development	16	1.9	1.43852e-05	3202, 2735, 387628, 64759, 2252, 858, 100132771, 8100, 2736, 2737, 1499, 8817, 2255, 2247, 1490, 5125, 7043	549	102	13528	3.9	0.00284093
GO:0048545~response to steroid hormone stimulus	22	2.7	3.41171e-05	2066, 594, 596, 2625, 858, 857, 1499, 3726, 4747, 1843, 7042, 2, 10628, 3490, 8835, 1583, 1277, 2947, 2353, 7078, 590, 7043	549	192	13528	2.8	0.00624588
GO:0030324~lung development	15	1.8	4.32464e-05	3202, 2735, 387628, 64759, 2252, 858, 100132771, 8100, 2736, 2737, 1499, 8817, 2255, 2247, 1490, 7043	549	99	13528	3.7	0.00738519
GO:0042127~regulation of cell proliferation	56	6.8	5.00253e-05	7704, 9241, 2252, 3479, 100132771, 283, 10395, 3480, 3481, 150, 2247, 8839, 23371, 723961, 2152, 5159, 2066, 7832, 5745, 5928, 3490, 10628, 2255, 3400, 6778, 4692, 6935, 860, 6751, 387628, 64759, 9096, 6678, 1499, 7042, 2697, 7041, 8817, 7043, 10181, 5241, 596, 2735, 3572, 2308, 7010, 1111, 858, 857, 8660, 2736, 2737, 23493, 8611, 6863, 185, 7433, 7369	549	787	13528	1.8	0.00800642
GO:0030335~positive regulation of cell migration	14	1.7	5.72001e-05	2066, 596, 3572, 3479, 8660, 7042, 6387, 3480, 3481, 6863, 2247, 723961, 2152, 5295, 5159	549	89	13528	3.9	0.00861361
GO:0001503~ossification	16	1.9	6.08935e-05	860, 1290, 2735, 596, 5745, 9241, 3479, 1009, 2736, 6678, 8817, 3481, 2274, 1490, 1277, 723961, 7043	549	115	13528	3.4	0.00866017
GO:0035295~tube development	23	2.8	8.74777e-05	3202, 2735, 596, 9353, 387628, 9241, 64759, 2252, 3479, 858, 100132771, 2736, 8100, 2737, 10395, 1499, 6387, 8817, 3491, 2255, 2247, 1490, 5125, 7043	549	220	13528	2.6	0.0117678
GO:0007169~transmembrane receptor protein tyrosine kinase signaling pathway	23	2.8	0.000114088	5618, 10580, 2252, 100132771, 64651, 3480, 8835, 8817, 3481, 2247, 5327, 723961, 5159, 2066, 2308, 7010, 8660, 1942, 10628, 2255, 1490, 4692, 5295, 11122, 4916	549	224	13528	2.5	0.0121479
GO:0040012~regulation of locomotion	21	2.5	0.00010356	2066, 91624, 596, 3572, 7010, 9353, 3479, 8660, 10395, 3908, 7042, 6387, 3480, 3481, 11188, 6863, 2255, 2247, 723961, 2152, 5295, 5159	549	192	13528	2.7	0.0125993
GO:0030199~collagen fibril organization	8	1	0.000123477	7042, 1290, 1281, 4060, 1277, 7373, 1278, 1303	549	29	13528	6.8	0.0126189
GO:0060541~respiratory system development	15	1.8	0.000113891	3202, 2735, 387628, 64759, 2252, 858, 100132771, 8100, 2736, 2737, 1499, 8817, 2255, 2247, 1490, 7043	549	108	13528	3.4	0.012651
GO:0060348~bone development	16	1.9	0.000132297	860, 1290, 2735, 596, 5745, 9241, 3479, 1009, 2736, 6678, 8817, 3481, 2274, 1490, 1277, 723961, 7043	549	123	13528	3.2	0.0129978
GO:0048732~gland development	17	2.1	0.000112346	2066, 3202, 2735, 596, 5241, 5618, 9241, 3479, 858, 857, 8660, 2736, 2737, 7042, 3480, 2255, 7043	549	135	13528	3.1	0.013044
GO:0032570~response to progesterone stimulus	7	0.8	0.000102479	2066, 7042, 10628, 857, 2353, 3726, 7043	549	20	13528	8.6	0.0130879
GO:0051272~positive regulation of cell motion	14	1.7	0.000156797	2066, 596, 3572, 3479, 8660, 7042, 6387, 3480, 3481, 6863, 2247, 723961, 2152, 5295, 5159	549	98	13528	3.5	0.0148208
GO:0030334~regulation of cell migration	19	2.3	0.000171521	2066, 91624, 596, 3572, 7010, 3479, 8660, 10395, 3908, 7042, 6387, 3480, 3481, 11188, 6863, 2247, 723961, 2152, 5295, 5159	549	169	13528	2.8	0.0156273
GO:0030879~mammary gland development	11	1.3	0.00020211	2066, 3480, 5241, 5618, 858, 3479, 857, 8660, 2736, 2737, 7043	549	63	13528	4.3	0.0177603
Top Cellular Components
Term	Count	%	PValue	Genes (Entrez ID)	List Total	Pop Hits	Pop Total	Fold Enrichment	Benjamini
GO:0031012~extracellular matrix	66	8	1.03712e-24	1292, 1293, 64094, 2006, 1290, 4148, 4856, 1296, 1295, 83872, 653348, 127435, 170690, 283, 1101, 7060, 79148, 2192, 256158, 4969, 89797, 8425, 2152, 2200, 1281, 8404, 633, 5549, 7482, 7784, 7481, 3913, 2331, 1490, 1277, 1278, 7078, 11081, 8292, 5046, 11174, 7146, 54829, 6678, 7148, 667, 3908, 7042, 9719, 1842, 7373, 1462, 151887, 8483, 4016, 7043, 1307, 339366, 148113, 59277, 4239, 1303, 79875, 1…	551	345	12782	4.4	3.99291e-22
GO:0005578~proteinaceous extracellular matrix	60	7.2	5.29781e-22	1292, 1293, 1290, 4148, 2006, 64094, 1296, 1295, 83872, 653348, 127435, 170690, 283, 1101, 7060, 79148, 2192, 256158, 4969, 89797, 8425, 2200, 1281, 8404, 633, 5549, 7482, 7784, 7481, 3913, 2331, 1490, 1277, 1278, 7078, 11081, 8292, 11174, 7146, 54829, 6678, 7148, 3908, 667, 9719, 1842, 7373, 1462, 151887, 8483, 4016, 1307, 339366, 148113, 59277, 4239, 1303, 79875, 4958, 4060, 1634, 23768	551	320	12782	4.3	1.01983e-19
GO:0044421~extracellular region part	108	13	8.01059e-21	1292, 1293, 686, 64094, 2006, 1290, 1296, 9241, 1295, 83872, 3479, 170690, 284654, 100132771, 283, 1101, 7060, 79148, 3481, 3483, 256158, 8425, 2152, 2200, 1281, 4036, 5176, 8404, 9353, 5549, 3487, 7482, 7481, 27122, 2, 3490, 3913, 2331, 7178, 1490, 1277, 4693, 1278, 7078, 93099, 11081, 8292, 387628, 5046, 6678, 7042, 1842, 22925, 721, 720, 1462, 55068, 7043, 4016, 1307, 148113, 4239, 1303, 717, …	551	960	12782	2.6	1.02803e-18
GO:0005576~extracellular region	156	18.8	2.42871e-14	1292, 1293, 686, 1290, 2006, 64094, 1296, 23078, 6019, 1295, 9241, 83872, 3479, 170690, 100132771, 284654, 6423, 283, 1101, 7060, 79148, 3481, 256158, 3483, 114899, 8425, 2152, 2200, 1281, 9358, 4036, 5176, 9353, 8404, 5549, 3487, 7482, 165, 7481, 51232, 27122, 56920, 2, 3490, 3491, 3913, 7178, 2331, 79987, 1490, 1277, 4693, 6013, 1278, 7078, 732446, 93099, 11081, 8292, 3140, 2621, 5618, 387628, …	551	2010	12782	1.8	2.34024e-12
GO:0044420~extracellular matrix part	27	3.3	3.12131e-12	1293, 64094, 1290, 1296, 1295, 83872, 7146, 283, 6678, 7148, 667, 3908, 256158, 7373, 151887, 8483, 2200, 1307, 1281, 59277, 4239, 1303, 3913, 4060, 1277, 1278, 7078, 8292	551	117	12782	5.4	2.40339e-10
GO:0005581~collagen	11	1.3	1.39042e-06	1307, 1293, 1290, 1281, 4060, 1295, 1277, 7373, 1278, 7146, 1303, 7148	551	35	12782	7.3	8.92149e-05
GO:0005615~extracellular space	57	6.9	2.49294e-06	1293, 686, 9241, 3479, 2252, 284654, 100132771, 283, 2192, 3481, 3483, 2247, 5327, 723961, 2152, 2200, 1281, 4036, 5176, 9353, 3487, 7482, 27122, 2, 3490, 2662, 2255, 7178, 4693, 1278, 93099, 5125, 8292, 6653, 387628, 5046, 7146, 389787, 114905, 7148, 7042, 8817, 22925, 5654, 721, 720, 55068, 8483, 4016, 7043, 3572, 285741, 2922, 717, 6387, 718, 64388, 11167, 6863, 590, 6424, 653879, 7056	551	685	12782	1.9	0.000137102
GO:0005604~basement membrane	15	1.8	5.0953e-06	64094, 1296, 59277, 1295, 83872, 6678, 283, 3908, 667, 256158, 3913, 151887, 7078, 8292, 2200	551	78	12782	4.5	0.000245182
GO:0030055~cell-substrate junction	18	2.2	5.57425e-06	91624, 4739, 64759, 10580, 143903, 858, 857, 10395, 667, 85458, 7041, 23499, 51466, 2274, 23371, 55679, 5239, 83660	551	112	12782	3.7	0.000238426
GO:0005912~adherens junction	21	2.5	1.08199e-05	25945, 91624, 79652, 4739, 143098, 64759, 10580, 143903, 858, 857, 10395, 1499, 2697, 85458, 7041, 51466, 2274, 23371, 55679, 5239, 83660	551	155	12782	3.1	0.000416481
GO:0031674~I band	12	1.4	1.80873e-05	2318, 775, 2317, 81493, 1499, 27295, 4634, 100131098, 2274, 70, 5239, 8470, 57158	551	55	12782	5.1	0.000632862
GO:0005924~cell-substrate adherens junction	16	1.9	4.59615e-05	91624, 4739, 64759, 10580, 858, 143903, 857, 10395, 85458, 7041, 51466, 2274, 23371, 55679, 5239, 83660	551	106	12782	3.5	0.00147354
GO:0070161~anchoring junction	21	2.5	5.00788e-05	25945, 91624, 79652, 4739, 143098, 64759, 10580, 143903, 858, 857, 10395, 1499, 2697, 85458, 7041, 51466, 2274, 23371, 55679, 5239, 83660	551	172	12782	2.8	0.00148204
GO:0030017~sarcomere	15	1.8	7.36529e-05	7140, 2318, 775, 2317, 81493, 23345, 1499, 4634, 27295, 115557, 2274, 100131098, 70, 5239, 8470, 57158	551	98	12782	3.6	0.00202348
GO:0005583~fibrillar collagen	6	0.7	8.91814e-05	1290, 1281, 4060, 1277, 1278, 7146, 7148	551	12	12782	11.6	0.00228647
GO:0030018~Z disc	10	1.2	0.000125373	27295, 2274, 100131098, 2318, 775, 2317, 5239, 81493, 57158, 8470, 1499	551	46	12782	5	0.00301244
GO:0016323~basolateral plasma membrane	22	2.7	0.000178161	2066, 770, 91624, 5745, 4739, 64759, 10580, 143903, 858, 857, 10395, 1499, 667, 85458, 23499, 7041, 51466, 2274, 23371, 55679, 5239, 83660	551	203	12782	2.5	0.00402705
GO:0030054~cell junction	41	4.9	0.000247071	10207, 25945, 4739, 64759, 10580, 148281, 10395, 83604, 9223, 667, 1499, 2697, 7041, 140689, 51466, 51421, 9127, 256158, 2274, 8777, 23371, 11346, 8973, 2903, 91624, 79652, 8082, 143098, 858, 143903, 857, 85458, 84952, 23499, 9742, 117583, 55679, 5239, 83660, 58494, 8292	551	518	12782	1.8	0.00527129
GO:0030016~myofibril	15	1.8	0.000284362	7140, 2318, 775, 2317, 81493, 23345, 1499, 4634, 27295, 115557, 2274, 100131098, 70, 5239, 8470, 57158	551	111	12782	3.1	0.00574632
GO:0044449~contractile fiber part	15	1.8	0.000342882	7140, 2318, 775, 2317, 81493, 23345, 1499, 4634, 27295, 115557, 2274, 100131098, 70, 5239, 8470, 57158	551	113	12782	3.1	0.00657986
GO:0005925~focal adhesion	14	1.7	0.00041936	4739, 64759, 858, 143903, 857, 10395, 85458, 7041, 51466, 2274, 23371, 55679, 5239, 83660	551	102	12782	3.2	0.00766039
GO:0042995~cell projection	50	6	0.000466145	1767, 4856, 800, 283, 79901, 3480, 51466, 8777, 9497, 56912, 2903, 5745, 2571, 4036, 775, 4741, 143903, 477, 79659, 4747, 25876, 89846, 123872, 83660, 9644, 5108, 8516, 3800, 5141, 4739, 257194, 8100, 1809, 1499, 7042, 27285, 3751, 9127, 1800, 11346, 8522, 2735, 4137, 858, 2736, 2737, 6863, 100131098, 5338, 84168, 58529	551	697	12782	1.7	0.00812624
Top Molecular Functions
Term	Count	%	PValue	Genes (Entrez ID)	List Total	Pop Hits	Pop Total	Fold Enrichment	Benjamini
GO:0019838~growth factor binding	22	2.7	1.95771e-09	1281, 4856, 3572, 5046, 3487, 94031, 51232, 2, 3480, 3481, 3490, 3491, 3483, 8839, 5654, 1490, 1277, 723961, 1278, 8425, 4916, 7043, 5159	546	105	12983	5	6.79326e-07
GO:0005520~insulin-like growth factor binding	12	1.4	1.68459e-09	4856, 3487, 94031, 51232, 3480, 3481, 3490, 3491, 3483, 5654, 8839, 1490, 723961	546	25	12983	11.4	1.16911e-06
GO:0005201~extracellular matrix structural constituent	17	2.1	4.7229e-07	1292, 4148, 1281, 1290, 2006, 1296, 633, 5549, 1303, 7146, 7148, 1101, 2192, 4060, 1277, 7373, 1278, 2200	546	86	12983	4.7	0.000109251
GO:0005539~glycosaminoglycan binding	21	2.5	1.53202e-06	387628, 633, 5549, 2252, 143903, 5046, 100132771, 284654, 7146, 7148, 283, 7060, 3491, 1842, 11167, 2255, 2247, 1490, 1634, 89797, 8425, 1462, 151887	546	140	12983	3.6	0.00026577
GO:0030247~polysaccharide binding	21	2.5	6.82591e-06	387628, 633, 5549, 2252, 143903, 5046, 100132771, 284654, 7146, 7148, 283, 7060, 3491, 1842, 11167, 2255, 2247, 1490, 1634, 89797, 8425, 1462, 151887	546	154	12983	3.2	0.00094699
GO:0001871~pattern binding	21	2.5	6.82591e-06	387628, 633, 5549, 2252, 143903, 5046, 100132771, 284654, 7146, 7148, 283, 7060, 3491, 1842, 11167, 2255, 2247, 1490, 1634, 89797, 8425, 1462, 151887	546	154	12983	3.2	0.00094699
GO:0008201~heparin binding	16	1.9	2.45077e-05	387628, 5549, 2252, 5046, 100132771, 284654, 7146, 7148, 283, 7060, 3491, 1842, 11167, 2255, 2247, 1490, 89797, 151887	546	103	12983	3.7	0.00283075
Top Pathways
Term	Count	%	PValue	Genes (Entrez ID)	List Total	Pop Hits	Pop Total	Fold Enrichment	Benjamini
hsa04510:Focal adhesion	29	3.5	6.6624e-09	1292, 1293, 1290, 8516, 2318, 2317, 3680, 3479, 7146, 7148, 1499, 1101, 3908, 80310, 7060, 3480, 4638, 5159, 1281, 596, 858, 857, 10000, 3913, 25759, 1277, 1278, 10451, 5295, 83660	209	201	5085	3.5	8.52787e-07
hsa04512:ECM-receptor interaction	13	1.6	0.0001339	1292, 1293, 1281, 1290, 8516, 3680, 7146, 7148, 3908, 1101, 7060, 3913, 1277, 1278	209	84	5085	3.8	0.00853356
REACT_16888:Signaling by PDGF	12	1.4	3.64127e-05	1292, 7060, 80310, 1293, 1290, 1281, 5327, 1277, 1278, 6778, 5295, 5159	138	64	3398	4.6	0.00145547
REACT_604:Hemostasis	23	2.8	0.000130711	2621, 83700, 3708, 7010, 2788, 3479, 857, 6678, 5547, 7060, 7042, 2, 2791, 5327, 1277, 11069, 1278, 23428, 732446, 2152, 5295, 58494, 7043, 7056	138	235	3398	2.4	0.00261097
Top enriched Up_tissues
Term	Count	%	PValue	Genes (Entrez ID)	List Total	Pop Hits	Pop Total	Fold Enrichment	Benjamini
Brain	386	46.6	1.48622e-05	2006, 90634, 54102, 3479, 282890, 170690, 653160, 442523, 744, 2200, 2018, 23500, 8404, 79819, 1429, 51364, 165, 55958, 51161, 10628, 6876, 79618, 387496, 2947, 9, 2843, 2946, 2949, 6751, 10873, 311, 167681, 1843, 27285, 10085, 5348, 720, 645715, 132671, 115557, 284498, 717, 85458, 6387, 219621, 185, 5338, 219623, 79633, 115, 29951, 79846, 2252, 8459, 140597, 8835, 8642, 57381, 8839, 84866, 5327,…	768	7789	18201	1.2	0.00359021
Aorta	17	2.1	7.23325e-05	64094, 91624, 1264, 800, 8490, 5549, 857, 80310, 2, 6876, 2944, 4638, 114899, 122773, 1490, 4969, 26020	768	125	18201	3.2	0.00871436
Gene Ontology for up regulated genes in HG3-like tumors.
Top Biological Processes
Term	Count	%	PValue	Genes (Entrez ID)	List Total	Pop Hits	Pop Total	Fold Enrichment	Benjamini
GO:0007049~cell cycle	192	16.5	9.32694e-70	29127, 63922, 332, 8317, 8318, 55544, 283523, 10615, 3925, 29128, 727803, 54892, 83903, 25788, 50624, 734, 11339, 29901, 652904, 8208, 8243, 8438, 55215, 23397, 205564, 27085, 163786, 387893, 348235, 1841, 144455, 5347, 55872, 3838, 10592, 3833, 3832, 10213, 2305, 1063, 100133012, 1062, 1058, 203068, 10595, 10744, 63967, 147841, 64151, 9700, 983, 729012, 10381, 9493, 701, 51529, 3619, 580, 5708, …	814	776	13528	4.1	2.45858e-66
GO:0022402~cell cycle process	155	13.3	5.54626e-62	29127, 8317, 332, 10403, 22974, 54908, 10926, 283523, 10615, 3925, 727803, 220042, 8493, 56992, 675, 672, 54892, 25788, 9918, 10907, 79980, 9735, 734, 11004, 11339, 29901, 54821, 55055, 9055, 9156, 8243, 8438, 11130, 81610, 23397, 51203, 113130, 7516, 27085, 163786, 348235, 387893, 55165, 109, 5347, 1649, 83461, 2175, 51512, 2177, 54069, 81027, 890, 55872, 5424, 699, 3838, 10592, 1111, 3833, 1021…	814	565	13528	4.6	7.30998e-59
GO:0022403~cell cycle phase	132	11.3	6.97392e-61	332, 8317, 10403, 22974, 54908, 10926, 283523, 10615, 3925, 727803, 8493, 56992, 675, 54892, 25788, 9918, 10907, 79980, 9735, 734, 11339, 11004, 29901, 54821, 55055, 9055, 9156, 8243, 8438, 11130, 81610, 23397, 51203, 113130, 7516, 27085, 348235, 387893, 55165, 109, 5347, 83461, 2175, 51512, 2177, 54069, 81027, 55872, 890, 5424, 699, 3838, 10592, 1111, 3833, 3832, 1063, 3014, 1062, 26271, 151648,…	814	414	13528	5.3	6.12775e-58
GO:0000279~M phase	117	10.1	1.73062e-59	332, 10403, 22974, 54908, 283523, 10615, 3925, 727803, 56992, 675, 54892, 25788, 9918, 10907, 79980, 9735, 734, 11339, 11004, 29901, 54821, 55055, 9055, 9156, 8243, 8438, 11130, 81610, 23397, 51203, 113130, 7516, 387893, 348235, 55165, 109, 5347, 83461, 2175, 2177, 54069, 81027, 55872, 890, 699, 3838, 10592, 1111, 3833, 3832, 1063, 3014, 26271, 1062, 151648, 9232, 57405, 994, 899, 995, 83540, 993…	814	329	13528	5.9	1.14048e-56
GO:0000278~mitotic cell cycle	120	10.3	4.86341e-56	332, 8317, 10403, 22974, 54908, 10926, 283523, 10615, 3925, 8493, 56992, 54892, 9918, 10907, 79980, 9735, 11339, 11004, 29901, 54821, 55055, 9055, 8243, 11130, 81610, 23397, 51203, 113130, 27085, 387893, 348235, 55165, 5347, 83461, 51512, 54069, 55872, 890, 5424, 699, 3838, 10592, 1111, 3833, 3832, 10213, 1063, 26271, 1062, 151648, 9232, 57405, 994, 899, 995, 1058, 83540, 993, 990, 991, 203068, 8…	814	370	13528	5.4	2.56399e-53
GO:0000087~M phase of mitotic cell cycle	90	7.7	1.28503e-50	220134, 147841, 64151, 332, 10403, 22974, 54908, 9700, 729012, 983, 283523, 10381, 10615, 10198, 9493, 701, 5885, 51529, 259266, 56992, 3619, 54892, 9918, 10907, 79980, 9735, 9212, 11339, 11004, 29901, 9585, 4751, 54821, 55055, 9787, 92755, 4085, 10051, 8243, 11130, 81610, 23397, 51203, 113130, 79866, 6791, 6790, 3070, 348235, 387893, 55165, 157313, 8812, 5347, 83461, 54069, 93323, 23244, 55143, …	814	224	13528	6.7	5.64556e-48
GO:0000280~nuclear division	89	7.7	2.4376e-50	220134, 147841, 64151, 332, 10403, 22974, 54908, 9700, 729012, 983, 283523, 10381, 10615, 9493, 701, 5885, 51529, 259266, 56992, 3619, 54892, 9918, 10907, 79980, 9735, 9212, 11339, 11004, 29901, 9585, 4751, 54821, 55055, 9787, 92755, 4085, 10051, 8243, 11130, 81610, 23397, 51203, 113130, 79866, 6791, 6790, 3070, 348235, 387893, 55165, 157313, 8812, 5347, 83461, 54069, 93323, 23244, 55143, 221150,…	814	220	13528	6.7	9.17932e-48
GO:0007067~mitosis	89	7.7	2.4376e-50	220134, 147841, 64151, 332, 10403, 22974, 54908, 9700, 729012, 983, 283523, 10381, 10615, 9493, 701, 5885, 51529, 259266, 56992, 3619, 54892, 9918, 10907, 79980, 9735, 9212, 11339, 11004, 29901, 9585, 4751, 54821, 55055, 9787, 92755, 4085, 10051, 8243, 11130, 81610, 23397, 51203, 113130, 79866, 6791, 6790, 3070, 348235, 387893, 55165, 157313, 8812, 5347, 83461, 54069, 93323, 23244, 55143, 221150,…	814	220	13528	6.7	9.17932e-48
GO:0048285~organelle fission	89	7.7	1.28095e-48	220134, 147841, 64151, 332, 10403, 22974, 54908, 9700, 729012, 983, 283523, 10381, 10615, 9493, 701, 5885, 51529, 259266, 56992, 3619, 54892, 9918, 10907, 79980, 9735, 9212, 11339, 11004, 29901, 9585, 4751, 54821, 55055, 9787, 92755, 4085, 10051, 8243, 11130, 81610, 23397, 51203, 113130, 79866, 6791, 6790, 3070, 348235, 387893, 55165, 157313, 8812, 5347, 83461, 54069, 93323, 23244, 55143, 221150,…	814	229	13528	6.5	4.22073e-46
GO:0051301~cell division	98	8.4	1.56672e-46	29127, 332, 8317, 10403, 64946, 283523, 10615, 675, 54892, 9918, 10907, 9735, 79980, 50624, 11339, 83858, 29901, 55055, 54821, 9055, 8243, 11130, 81610, 23397, 113130, 51203, 205564, 387893, 348235, 55165, 83461, 5347, 54069, 4174, 890, 699, 10592, 3833, 3832, 1063, 26271, 1062, 11021, 151648, 9232, 57405, 994, 899, 995, 83540, 993, 990, 991, 151246, 891, 55536, 898, 10744, 220134, 147841, 64151,…	814	295	13528	5.5	4.58874e-44
GO:0006259~DNA metabolic process	113	9.7	2.61271e-35	3148, 7298, 63922, 8317, 8318, 6421, 10926, 283523, 146956, 29128, 116028, 675, 81620, 23649, 672, 10535, 25788, 26255, 10721, 8208, 9156, 5931, 8243, 8438, 55215, 51022, 7516, 5557, 348654, 1786, 1788, 1789, 7336, 157570, 286826, 2175, 2176, 2177, 84515, 51514, 4173, 5427, 23594, 5428, 4175, 4174, 5424, 4176, 3838, 5245, 2178, 1111, 1063, 3014, 4171, 3329, 9232, 55388, 54205, 995, 993, 990, 3450…	814	506	13528	3.7	6.88712e-33
GO:0006260~DNA replication	64	5.5	1.23896e-30	63967, 3148, 1763, 7298, 8317, 63922, 8318, 641, 10926, 283523, 5984, 5985, 5888, 6119, 246243, 116028, 81620, 675, 23649, 64785, 672, 10535, 5983, 5982, 10721, 8208, 5931, 5557, 6241, 51659, 1032, 286826, 7083, 5111, 84515, 51514, 4173, 5427, 23594, 5428, 4175, 4174, 7015, 10036, 5424, 4176, 5245, 9837, 1111, 1017, 7153, 3159, 1063, 79075, 4171, 4998, 55388, 9134, 995, 51455, 2237, 993, 990, 3978	814	190	13528	5.6	2.96899e-28
GO:0007059~chromosome segregation	39	3.4	2.48067e-25	8243, 11130, 220134, 64151, 23397, 113130, 51203, 332, 10403, 54908, 64946, 729012, 9700, 348235, 55355, 5885, 5889, 221150, 6732, 3619, 79172, 672, 81930, 10592, 3833, 7153, 1063, 1062, 79075, 9918, 151648, 79980, 9232, 57405, 83540, 4751, 151246, 9787, 4085, 10051, 10744	814	81	13528	8	5.4492e-23
GO:0051276~chromosome organization	87	7.5	2.48455e-20	6657, 7290, 2146, 3148, 64151, 84733, 6597, 6596, 10403, 3009, 64946, 54908, 9700, 641, 26609, 283523, 94239, 86, 5889, 675, 317772, 23210, 29781, 54892, 6839, 83903, 79718, 84444, 9918, 26255, 6877, 4751, 5933, 9787, 8359, 8208, 4085, 5931, 11335, 286436, 10051, 8438, 8243, 55723, 11130, 79723, 8338, 51750, 23397, 51203, 113130, 56943, 55257, 1786, 1788, 1789, 3070, 10943, 387893, 10013, 55355, …	814	485	13528	3	5.0379e-18
GO:0007017~microtubule-based process	58	5	1.04696e-18	11190, 10403, 24137, 54908, 9928, 9700, 285643, 10381, 10615, 3925, 9493, 727803, 701, 55605, 56992, 675, 672, 728860, 10376, 11004, 29901, 9585, 4751, 92755, 9055, 10460, 8243, 11130, 51203, 140735, 163786, 6791, 6790, 150465, 55835, 6905, 51512, 84790, 10112, 7272, 84722, 93323, 81027, 146909, 11065, 5194, 4869, 4139, 3838, 81930, 3833, 3832, 27436, 26271, 399942, 1062, 5901, 5902, 57405, 1058,…	814	253	13528	3.8	1.97127e-16
GO:0051726~regulation of cell cycle	67	5.8	1.62211e-18	1869, 10950, 6597, 332, 8317, 8318, 641, 983, 9700, 55544, 283523, 727803, 701, 56475, 81620, 675, 672, 85366, 51053, 6502, 9735, 440, 9585, 4751, 55055, 9787, 4085, 10460, 8243, 11130, 11200, 51203, 27085, 3312, 1032, 1033, 1031, 8812, 51512, 7272, 10733, 8851, 890, 11065, 699, 4869, 9088, 1111, 1017, 1019, 1063, 3014, 26271, 100133012, 1062, 54443, 5902, 1870, 9134, 995, 80895, 993, 8914, 38984…	814	331	13528	3.4	2.85058e-16
GO:0006281~DNA repair	61	5.2	3.42055e-18	63967, 3148, 1763, 7298, 6421, 641, 5984, 146956, 5985, 29128, 5888, 5885, 6119, 5889, 675, 580, 672, 5983, 5982, 7979, 25788, 9401, 91419, 10721, 8208, 9156, 8438, 8243, 55215, 9319, 51750, 11073, 7516, 348654, 732360, 1032, 7336, 157570, 10635, 2175, 2176, 5111, 2177, 5427, 5428, 10036, 5424, 2178, 55247, 1111, 7153, 3014, 6996, 9232, 51455, 4521, 2237, 3978, 2187, 2547, 1161, 83990, 10744	814	284	13528	3.6	5.63535e-16
GO:0006974~response to DNA damage stimulus	71	6.1	4.41232e-18	63967, 3148, 1763, 7298, 6421, 641, 983, 55544, 5984, 146956, 5985, 29128, 5888, 5885, 6119, 5889, 675, 580, 672, 5983, 5982, 25788, 7979, 9401, 79915, 91419, 10721, 8208, 9156, 8438, 8243, 55215, 9319, 11200, 11073, 51750, 7516, 348654, 732360, 1032, 7336, 1649, 157570, 2175, 10635, 51512, 2176, 5111, 2177, 51514, 5427, 5428, 10036, 890, 5424, 4176, 2178, 55247, 1111, 7153, 3014, 100133012, 6996…	814	373	13528	3.2	6.84169e-16
GO:0007051~spindle organization	24	2.1	6.66179e-17	10460, 8243, 11130, 10403, 6791, 6790, 9700, 10615, 9493, 3925, 727803, 701, 7272, 93323, 81027, 11065, 3832, 26271, 5901, 5902, 57405, 29901, 389842, 203068, 92755, 9055, 1164, 55142	814	45	13528	8.9	1.62093e-14
GO:0000226~microtubule cytoskeleton organization	41	3.5	1.73418e-16	10460, 8243, 11130, 51203, 11190, 10403, 54908, 163786, 6791, 6790, 9700, 150465, 55835, 6905, 10615, 9493, 3925, 727803, 701, 7272, 93323, 84722, 81027, 675, 11065, 672, 4869, 4139, 81930, 3832, 399942, 26271, 5901, 10376, 5902, 57405, 11004, 29901, 1058, 389842, 4751, 203068, 92755, 9055, 1164, 55142	814	147	13528	4.6	3.07532e-14
GO:0033554~cellular response to stress	86	7.4	2.06026e-15	63967, 3148, 1763, 7298, 6421, 983, 641, 8739, 55544, 3638, 5984, 146956, 5985, 29128, 5888, 5885, 6119, 5889, 675, 580, 672, 5983, 5982, 25788, 7979, 30001, 9401, 79915, 91419, 9588, 440, 10721, 140823, 9217, 8208, 9156, 8438, 55215, 8243, 9319, 51022, 11200, 11073, 51750, 51495, 7516, 348654, 16, 3992, 732360, 1032, 7336, 1649, 10013, 157570, 2175, 51512, 10635, 2176, 2177, 5111, 51514, 5427, 5…	814	566	13528	2.5	2.78e-13
GO:0000070~mitotic sister chromatid segregation	19	1.6	2.83007e-13	8243, 11130, 64151, 23397, 113130, 51203, 10592, 81930, 3833, 10403, 1062, 79075, 54908, 9918, 9700, 4751, 9787, 4085, 10051	814	36	13528	8.8	3.55227e-11
GO:0000819~sister chromatid segregation	19	1.6	5.20545e-13	8243, 11130, 64151, 23397, 113130, 51203, 10592, 81930, 3833, 10403, 1062, 79075, 54908, 9918, 9700, 4751, 9787, 4085, 10051	814	37	13528	8.5	6.23753e-11
GO:0006261~DNA-dependent DNA replication	23	2	7.36364e-13	4173, 5427, 5428, 4175, 4174, 675, 3148, 5424, 4176, 1763, 5557, 5983, 3159, 8318, 4171, 641, 4998, 9134, 2237, 51455, 5984, 5888, 246243	814	58	13528	6.6	8.4399e-11
GO:0007346~regulation of mitotic cell cycle	36	3.1	3.36175e-12	11130, 10950, 6597, 51203, 332, 27085, 9700, 983, 55544, 283523, 727803, 51512, 701, 7272, 56475, 675, 81620, 11065, 890, 699, 1017, 9088, 1063, 1062, 26271, 5902, 54443, 9735, 995, 80895, 440, 9585, 389842, 990, 4751, 55055, 9787, 4085	814	152	13528	3.9	3.69233e-10
GO:0051327~M phase of meiotic cell cycle	28	2.4	1.19633e-11	8243, 8438, 9319, 79723, 7516, 9700, 109, 84057, 5347, 29893, 5888, 2175, 5885, 2177, 5889, 675, 1111, 25788, 26271, 3014, 151648, 734, 994, 4288, 4751, 151246, 1164, 9156	814	98	13528	4.7	1.2614e-09
GO:0007126~meiosis	28	2.4	1.19633e-11	8243, 8438, 9319, 79723, 7516, 9700, 109, 84057, 5347, 29893, 5888, 2175, 5885, 2177, 5889, 675, 1111, 25788, 26271, 3014, 151648, 734, 994, 4288, 4751, 151246, 1164, 9156	814	98	13528	4.7	1.2614e-09
GO:0010564~regulation of cell cycle process	30	2.6	1.80642e-11	6597, 51203, 8317, 332, 9700, 55544, 283523, 51512, 727803, 7272, 10733, 675, 81620, 11065, 699, 672, 4869, 9088, 1063, 1062, 26271, 54443, 5902, 9735, 995, 80895, 9585, 8914, 389842, 4751, 9787, 4085	814	114	13528	4.4	1.83143e-09
GO:0051321~meiotic cell cycle	28	2.4	2.00776e-11	8243, 8438, 9319, 79723, 7516, 9700, 109, 84057, 5347, 29893, 5888, 2175, 5885, 2177, 5889, 675, 1111, 25788, 26271, 3014, 151648, 734, 994, 4288, 4751, 151246, 1164, 9156	814	100	13528	4.7	1.96017e-09
GO:0000075~cell cycle checkpoint	26	2.2	7.40954e-11	8243, 11130, 11200, 332, 8318, 983, 641, 55544, 283523, 51512, 701, 7272, 81620, 890, 699, 672, 1111, 1063, 1062, 3014, 100133012, 9735, 9134, 990, 55055, 83990, 4085	814	91	13528	4.7	6.97555e-09
GO:0034621~cellular macromolecular complex subunit organization	56	4.8	8.86904e-11	100130289, 54516, 3148, 100130932, 100132425, 3009, 64946, 26609, 10381, 3925, 94239, 317772, 1136, 4686, 8624, 10376, 10907, 400013, 8458, 11004, 92755, 8208, 8359, 11047, 286436, 55723, 8557, 6637, 1434, 8338, 6635, 6633, 203547, 6950, 100129492, 3070, 55835, 3320, 55355, 84790, 81027, 10036, 5194, 4869, 81930, 79133, 3159, 1063, 3014, 399942, 1062, 26271, 3015, 54443, 4171, 3329, 2280, 1058, 2…	814	357	13528	2.6	8.06165e-09
GO:0006323~DNA packaging	28	2.4	9.63827e-10	55723, 3148, 8338, 64151, 23397, 113130, 51203, 3009, 3070, 94239, 55355, 10036, 317772, 29781, 54892, 4869, 10592, 7153, 3014, 3015, 9918, 4171, 1058, 8359, 8208, 8332, 10051, 286436	814	117	13528	4	8.46883e-08
GO:0051329~interphase of mitotic cell cycle	26	2.2	1.30679e-09	1869, 113130, 332, 8317, 27085, 641, 1032, 1033, 10926, 1031, 283523, 51512, 8493, 5424, 3838, 728860, 1017, 1111, 1876, 1019, 1063, 6502, 995, 993, 990, 891, 898	814	103	13528	4.2	1.11119e-07
GO:0006310~DNA recombination	26	2.2	2.01229e-09	8438, 9319, 7516, 5478, 6421, 641, 84057, 146956, 29893, 10635, 5888, 5885, 5889, 675, 672, 1111, 3159, 25788, 7979, 3014, 9401, 3329, 11168, 3978, 345041, 2547, 9156	814	105	13528	4.1	1.65762e-07
GO:0051325~interphase	26	2.2	2.48602e-09	1869, 113130, 332, 8317, 27085, 641, 1032, 1033, 10926, 1031, 283523, 51512, 8493, 5424, 3838, 728860, 1017, 1111, 1876, 1019, 1063, 6502, 995, 993, 990, 891, 898	814	106	13528	4.1	1.9858e-07
GO:0034622~cellular macromolecular complex assembly	49	4.2	2.88646e-09	100130289, 3148, 100130932, 100132425, 3009, 26609, 10381, 94239, 317772, 1136, 4686, 8624, 10376, 10907, 400013, 8208, 92755, 8359, 11047, 286436, 55723, 8557, 6637, 1434, 8338, 6635, 6633, 203547, 6950, 100129492, 3070, 55835, 3320, 55355, 84790, 81027, 10036, 4869, 5194, 79133, 1063, 3014, 399942, 1062, 26271, 3015, 4171, 54443, 3329, 2280, 1058, 22916, 345041, 203068, 6632, 8332, 6426	814	318	13528	2.6	2.23786e-07
GO:0043933~macromolecular complex subunit organization	80	6.9	6.03669e-08	100130289, 54516, 2644, 2643, 3148, 100130932, 100132425, 158, 3009, 64946, 641, 26609, 283523, 10381, 3925, 94239, 5440, 5888, 6923, 317772, 1136, 4686, 6884, 23450, 8624, 10907, 10376, 400013, 9735, 8458, 9057, 11004, 23475, 6877, 7388, 8359, 8208, 92755, 11047, 286436, 55723, 8557, 6637, 3265, 1434, 8338, 6635, 6633, 6241, 203547, 6950, 100129492, 3070, 55835, 3320, 2175, 84790, 55355, 2176, 8…	814	710	13528	1.9	4.54648e-06
GO:0006302~double-strand break repair	18	1.5	8.41844e-08	8438, 9319, 675, 672, 7516, 7979, 3014, 25788, 9401, 91419, 641, 2237, 7336, 5888, 10635, 5885, 2547, 83990	814	62	13528	4.8	6.16415e-06
GO:0006325~chromatin organization	51	4.4	1.09431e-07	2146, 7290, 6657, 3148, 6597, 84733, 6596, 3009, 26609, 283523, 94239, 86, 317772, 23210, 83903, 6839, 79718, 84444, 6877, 5933, 8208, 8359, 286436, 5931, 11335, 55723, 79723, 8338, 55257, 56943, 1786, 1788, 1789, 3070, 387893, 10943, 10013, 55355, 10036, 4869, 5245, 9759, 7468, 3159, 3014, 3015, 4171, 1058, 151507, 2186, 8332	814	378	13528	2.2	7.79621e-06
GO:0065003~macromolecular complex assembly	74	6.4	3.38523e-07	100130289, 2644, 2643, 3148, 100130932, 100132425, 158, 3009, 641, 26609, 283523, 10381, 5440, 94239, 5888, 6923, 317772, 1136, 4686, 6884, 23450, 8624, 10907, 10376, 400013, 9735, 9057, 23475, 6877, 7388, 8359, 92755, 8208, 11047, 286436, 55723, 8557, 3265, 6637, 1434, 8338, 6635, 6633, 6241, 203547, 6950, 100129492, 3070, 55835, 3320, 2175, 84790, 55355, 2176, 81027, 10036, 23590, 5194, 4869, 7…	814	665	13528	1.8	2.34826e-05
GO:0000725~recombinational repair	10	0.9	5.23364e-07	8438, 675, 672, 7516, 5888, 10635, 3014, 7979, 25788, 641	814	19	13528	8.7	3.53735e-05
GO:0000724~double-strand break repair via homologous recombination	10	0.9	5.23364e-07	8438, 675, 672, 7516, 5888, 10635, 3014, 7979, 25788, 641	814	19	13528	8.7	3.53735e-05
GO:0007052~mitotic spindle organization	9	0.8	7.24963e-07	8243, 57405, 9493, 3925, 3832, 10403, 7272, 9055, 5901	814	15	13528	10	4.77739e-05
GO:0007093~mitotic cell cycle checkpoint	14	1.2	8.2253e-07	11130, 890, 699, 1063, 1062, 9735, 983, 55544, 283523, 55055, 51512, 701, 7272, 4085	814	43	13528	5.4	5.28813e-05
GO:0065004~protein-DNA complex assembly	20	1.7	1.51537e-06	55723, 10036, 317772, 3148, 8338, 4869, 1063, 3009, 1062, 3014, 3015, 4171, 3070, 1058, 94239, 55355, 8359, 8208, 8332, 286436	814	91	13528	3.7	9.51032e-05
GO:0006333~chromatin assembly or disassembly	24	2.1	1.73979e-06	55723, 79723, 10036, 317772, 3148, 8338, 6839, 84733, 4869, 3159, 3009, 3014, 3015, 4171, 3070, 10943, 1058, 94239, 55355, 8208, 8359, 8332, 11335, 286436	814	127	13528	3.1	0.000106647
GO:0006297~nucleotide-excision repair, DNA gap filling	9	0.8	2.45787e-06	5427, 5424, 5984, 3978, 5985, 5983, 6119, 5982, 5111	814	17	13528	8.8	0.000147238
GO:0007010~cytoskeleton organization	52	4.5	3.56222e-06	29127, 11190, 10403, 54908, 9700, 10615, 11013, 3925, 9493, 85464, 727803, 701, 286527, 675, 672, 81624, 10376, 83956, 11004, 29901, 4751, 9788, 92755, 9055, 10460, 8243, 11130, 8557, 3265, 51203, 3845, 163786, 6791, 54434, 6790, 150465, 55835, 6905, 7272, 11132, 84722, 93323, 81027, 11065, 4139, 4869, 81930, 3832, 399942, 26271, 5901, 5902, 54443, 57405, 1058, 389842, 203068, 1164, 55142	814	436	13528	2	0.00020411
GO:0051439~regulation of ubiquitin-protein ligase activity during mitotic cell cycle	17	1.5	3.53325e-06	5718, 5708, 11065, 10213, 5693, 5695, 26271, 5685, 5683, 983, 5688, 5347, 991, 701, 891, 51529, 4085	814	71	13528	4	0.000206949
GO:0051340~regulation of ligase activity	18	1.5	4.97008e-06	5718, 5708, 11065, 2730, 10213, 5693, 5695, 26271, 5685, 5683, 983, 5688, 5347, 991, 701, 891, 51529, 4085	814	81	13528	3.7	0.000278709
GO:0007098~centrosome cycle	9	0.8	6.85906e-06	55835, 675, 29901, 672, 4869, 4751, 3832, 11190, 163786	814	19	13528	7.9	0.000376607
GO:0030261~chromosome condensation	10	0.9	8.33948e-06	29781, 64151, 23397, 54892, 113130, 51203, 10592, 7153, 9918, 10051	814	25	13528	6.6	0.000448531
GO:0010498~proteasomal protein catabolic process	20	1.7	8.94082e-06	5718, 5708, 11065, 10952, 79718, 10213, 5693, 5695, 5685, 983, 5683, 9695, 79139, 5688, 80020, 991, 701, 891, 51529, 4085	814	102	13528	3.3	0.000471251
GO:0043161~proteasomal ubiquitin-dependent protein catabolic process	20	1.7	8.94082e-06	5718, 5708, 11065, 10952, 79718, 10213, 5693, 5695, 5685, 983, 5683, 9695, 79139, 5688, 80020, 991, 701, 891, 51529, 4085	814	102	13528	3.3	0.000471251
GO:0051297~centrosome organization	11	0.9	1.11584e-05	93323, 55835, 675, 29901, 672, 4869, 4751, 3832, 11190, 163786, 55142	814	32	13528	5.7	0.000576573
Top Cellular Components
Term	Count	%	PValue	Genes (Entrez ID)	List Total	Pop Hits	Pop Total	Fold Enrichment	Benjamini
GO:0005694~chromosome	115	9.9	2.55288e-41	7290, 3148, 3149, 84733, 332, 10403, 132660, 3009, 64946, 54908, 79902, 387103, 79682, 23309, 283523, 10615, 317772, 23649, 672, 1325, 9918, 79980, 9735, 729595, 11339, 11004, 54821, 55055, 79019, 729952, 201254, 11335, 8243, 55215, 55723, 11130, 23397, 113130, 5557, 6950, 1788, 1789, 10943, 387893, 348235, 55166, 2176, 2177, 54069, 7112, 23594, 699, 4176, 10592, 1111, 1063, 3014, 441795, 1062, 1…	766	460	12782	4.2	1.27389e-38
GO:0044427~chromosomal part	101	8.7	5.41357e-38	7290, 84733, 332, 10403, 3009, 64946, 54908, 79902, 387103, 79682, 23309, 283523, 10615, 317772, 23649, 1325, 9918, 9735, 79980, 11339, 11004, 55055, 54821, 79019, 201254, 11335, 8243, 55723, 11130, 23397, 113130, 5557, 6950, 1788, 1789, 10943, 348235, 55166, 2176, 54069, 7112, 23594, 4176, 699, 10592, 1111, 1063, 1062, 3014, 3015, 151648, 4171, 57405, 1058, 83540, 151246, 220134, 26039, 147841, …	766	386	12782	4.4	1.35069e-35
GO:0000775~chromosome, centromeric region	52	4.5	2.72255e-30	220134, 147841, 26039, 332, 10403, 54908, 64946, 79902, 729012, 387103, 79682, 378708, 10615, 701, 3619, 6839, 1325, 9735, 79980, 9212, 11004, 11339, 55055, 54821, 79019, 4085, 201254, 11335, 8243, 11130, 79723, 91687, 3070, 348235, 55166, 55839, 55355, 54069, 55143, 221150, 699, 79172, 64105, 1063, 1062, 79075, 151648, 57082, 57405, 2491, 1058, 83540, 4288, 151246	766	124	12782	7	3.39638e-28
GO:0000793~condensed chromosome	53	4.6	2.38153e-30	220134, 3148, 147841, 26039, 64151, 10403, 64946, 54908, 79902, 641, 729012, 79682, 10615, 5888, 701, 3619, 672, 6839, 9918, 9735, 79980, 9212, 11004, 4751, 55055, 54821, 79019, 4085, 11335, 10051, 8243, 11130, 11073, 23397, 348235, 55839, 55355, 2177, 221150, 699, 79172, 64105, 10592, 1111, 1017, 1063, 1062, 151648, 57082, 57405, 1058, 83540, 4288, 151246	766	129	12782	6.9	3.96128e-28
GO:0000779~condensed chromosome, centromeric region	36	3.1	7.69365e-26	8243, 11130, 220134, 147841, 26039, 10403, 54908, 64946, 79902, 729012, 348235, 79682, 10615, 55839, 55355, 701, 221150, 699, 79172, 64105, 1063, 1062, 151648, 9735, 79980, 57082, 57405, 9212, 11004, 1058, 83540, 54821, 55055, 151246, 79019, 4085, 11335	766	66	12782	9.1	7.67826e-24
GO:0005654~nucleoplasm	136	11.7	1.43166e-25	2146, 3148, 55840, 8317, 100132425, 8318, 10481, 10926, 283523, 5440, 441228, 675, 81620, 55759, 23649, 672, 4686, 79718, 6884, 11339, 10721, 10625, 6877, 10622, 5933, 92609, 8208, 5931, 55215, 5557, 144455, 23198, 5347, 10013, 286826, 2177, 10112, 84515, 4173, 23594, 5427, 4175, 4174, 890, 5424, 4176, 112950, 3838, 5245, 1111, 9759, 3014, 100133012, 26271, 4171, 994, 55388, 995, 993, 22916, 990,…	766	882	12782	2.6	1.19067e-23
GO:0031981~nuclear lumen	186	16	2.35894e-25	55840, 6772, 332, 8317, 8318, 10481, 26609, 283523, 146956, 441228, 23649, 55759, 79718, 6884, 4603, 51096, 11339, 10721, 10625, 6877, 10622, 92609, 2842, 8208, 55215, 205564, 144455, 5347, 10733, 51481, 3838, 5245, 1063, 100133012, 55388, 22916, 63967, 100130289, 983, 9493, 55502, 86, 51529, 84823, 84864, 64434, 728860, 7979, 7443, 8458, 10576, 6199, 9585, 8634, 4751, 8359, 10762, 11200, 3608, 5…	766	1450	12782	2.1	1.68159e-23
GO:0070013~intracellular organelle lumen	210	18.1	3.70811e-24	55840, 6772, 51373, 8317, 332, 8318, 10481, 26609, 55379, 283523, 146956, 441228, 55759, 23649, 79718, 6884, 4603, 11339, 51096, 10721, 10625, 6877, 10622, 92609, 2842, 8208, 56922, 55215, 205564, 144455, 5347, 10733, 514, 51481, 3838, 5245, 1063, 100133012, 55388, 134266, 22916, 432369, 63967, 100130289, 9601, 983, 23753, 9493, 55502, 86, 51529, 84823, 84864, 64434, 728860, 7979, 7443, 8458, 105…	766	1779	12782	2	2.31294e-22
GO:0031974~membrane-enclosed lumen	213	18.3	5.96102e-23	55840, 6772, 51373, 8317, 332, 8318, 10481, 26609, 55379, 283523, 146956, 441228, 55759, 23649, 79718, 6884, 4603, 11339, 51096, 10721, 10625, 6877, 10622, 92609, 2842, 8208, 56922, 55215, 205564, 144455, 5347, 10733, 514, 51481, 3838, 5245, 1063, 100133012, 55388, 134266, 22916, 644877, 432369, 63967, 100130289, 9601, 983, 23753, 9493, 55502, 86, 51529, 84823, 84864, 64434, 728860, 7979, 7443, 8…	766	1856	12782	1.9	3.30506e-21
GO:0043233~organelle lumen	210	18.1	6.94911e-23	55840, 6772, 51373, 8317, 332, 8318, 10481, 26609, 55379, 283523, 146956, 441228, 55759, 23649, 79718, 6884, 4603, 11339, 51096, 10721, 10625, 6877, 10622, 92609, 2842, 8208, 56922, 55215, 205564, 144455, 5347, 10733, 514, 51481, 3838, 5245, 1063, 100133012, 55388, 134266, 22916, 432369, 63967, 100130289, 9601, 983, 23753, 9493, 55502, 86, 51529, 84823, 84864, 64434, 728860, 7979, 7443, 8458, 105…	766	1820	12782	1.9	3.4676e-21
GO:0005819~spindle	48	4.1	1.80491e-22	220134, 29127, 332, 24137, 22974, 54908, 9928, 79902, 983, 729012, 285643, 283523, 10615, 9493, 701, 259266, 56992, 3619, 79718, 9735, 83956, 9212, 29901, 9585, 4751, 9787, 9055, 4085, 11335, 81610, 51203, 6791, 6790, 348235, 5347, 7272, 84722, 93323, 55143, 221150, 699, 4869, 81930, 3833, 3832, 1063, 1062, 26271, 26586, 990, 991, 55142	766	147	12782	5.4	8.18772e-21
GO:0000777~condensed chromosome kinetochore	31	2.7	6.56388e-22	8243, 11130, 220134, 147841, 10403, 54908, 64946, 79902, 729012, 348235, 79682, 10615, 55839, 55355, 701, 221150, 699, 79172, 64105, 1063, 1062, 79980, 9735, 57082, 57405, 11004, 1058, 83540, 55055, 54821, 79019, 4085	766	58	12782	8.9	2.72948e-20
GO:0043232~intracellular non-membrane-bounded organelle	262	22.5	1.24838e-20	6772, 29127, 51373, 332, 8318, 132660, 51081, 79902, 26609, 55379, 283523, 10615, 146956, 3925, 85464, 727803, 2017, 317772, 55759, 23649, 3094, 79718, 1325, 4603, 11339, 51096, 29901, 10625, 10096, 6877, 2842, 7170, 11335, 55215, 8243, 55723, 23397, 205564, 163786, 348235, 387893, 5347, 84790, 10733, 51481, 10592, 3833, 3832, 1063, 1062, 441795, 1058, 203068, 63967, 147841, 26039, 64151, 6597, 7…	766	2596	12782	1.7	4.79185e-19
GO:0043228~non-membrane-bounded organelle	262	22.5	1.24838e-20	6772, 29127, 51373, 332, 8318, 132660, 51081, 79902, 26609, 55379, 283523, 10615, 146956, 3925, 85464, 727803, 2017, 317772, 55759, 23649, 3094, 79718, 1325, 4603, 11339, 51096, 29901, 10625, 10096, 6877, 2842, 7170, 11335, 55215, 8243, 55723, 23397, 205564, 163786, 348235, 387893, 5347, 84790, 10733, 51481, 10592, 3833, 3832, 1063, 1062, 441795, 1058, 203068, 63967, 147841, 26039, 64151, 6597, 7…	766	2596	12782	1.7	4.79185e-19
GO:0000776~kinetochore	31	2.7	1.54187e-17	8243, 11130, 220134, 147841, 10403, 54908, 64946, 79902, 729012, 348235, 79682, 10615, 55839, 55355, 701, 221150, 699, 79172, 64105, 1063, 1062, 79980, 9735, 57082, 57405, 11004, 1058, 83540, 55055, 54821, 79019, 4085	766	77	12782	6.7	5.49565e-16
GO:0015630~microtubule cytoskeleton	86	7.4	2.67155e-16	220134, 29127, 332, 11190, 8318, 22974, 24137, 54908, 79902, 9928, 9700, 729012, 983, 285643, 283523, 10381, 10615, 9493, 3925, 727803, 701, 55605, 259266, 56992, 654364, 675, 3619, 672, 79718, 400013, 10376, 9735, 83956, 9212, 11004, 29901, 9585, 4830, 4751, 9787, 92755, 9055, 4085, 11335, 81610, 25941, 11073, 51203, 140735, 6950, 22995, 163786, 6791, 6790, 348235, 55165, 55835, 6905, 5347, 1001…	766	549	12782	2.6	7.43849e-15
GO:0000228~nuclear chromosome	37	3.2	4.34443e-12	8243, 7290, 79723, 3148, 26039, 11073, 5557, 332, 6950, 1788, 80119, 1789, 641, 23309, 283523, 5888, 6119, 5885, 23594, 3619, 7015, 23649, 699, 4176, 6839, 10592, 1111, 7153, 3014, 9918, 151648, 4171, 400013, 8914, 4751, 151246, 2547, 11335	766	162	12782	3.8	1.35491e-10
GO:0044430~cytoskeletal part	103	8.9	3.32918e-09	29127, 332, 8318, 22974, 54908, 9928, 79902, 285643, 283523, 10615, 3925, 727803, 654364, 56992, 675, 672, 79718, 144501, 9735, 11004, 29901, 10096, 4830, 80179, 9055, 7170, 11335, 81610, 51203, 6950, 22995, 163786, 348235, 55165, 5347, 10013, 84790, 51512, 10112, 10733, 84722, 81027, 699, 1111, 3833, 3832, 1063, 399942, 26271, 1062, 994, 990, 991, 7534, 203068, 83543, 891, 898, 220134, 7125, 111…	766	952	12782	1.8	9.77213e-08
GO:0000785~chromatin	35	3	2.81997e-08	7290, 55723, 79723, 8338, 84733, 6597, 6950, 3009, 1788, 1789, 3070, 23309, 10943, 94239, 2176, 23244, 7112, 3619, 317772, 4176, 6839, 1063, 3159, 79075, 3014, 5901, 3015, 4171, 400013, 11339, 1058, 8914, 8359, 8332, 286436, 11335	766	200	12782	2.9	7.81758e-07
GO:0005829~cytosol	128	11	4.09131e-08	2644, 2643, 7295, 7298, 332, 100132425, 7296, 158, 51081, 644934, 6491, 55544, 7167, 7353, 1978, 6611, 100131693, 1894, 4199, 654364, 4686, 475, 51166, 4830, 3002, 23475, 79017, 2023, 8208, 58488, 22995, 6950, 3312, 1841, 3320, 1503, 5347, 83461, 646347, 2176, 11132, 10733, 10213, 140809, 26271, 793, 3329, 9232, 2280, 994, 54205, 995, 908, 22916, 990, 991, 23007, 345041, 203068, 891, 1633, 3422, …	766	1330	12782	1.6	1.02078e-06
GO:0005876~spindle microtubule	13	1.1	3.91041e-08	221150, 220134, 79718, 51203, 81930, 332, 3832, 24137, 729012, 9735, 983, 348235, 285643, 10615, 9055	766	29	12782	7.5	1.027e-06
GO:0005874~microtubule	42	3.6	4.69981e-08	220134, 25941, 29127, 51203, 140735, 332, 24137, 9928, 729012, 983, 348235, 285643, 55835, 10381, 6905, 10615, 10013, 9493, 3925, 51512, 84790, 55605, 10112, 93323, 221150, 81027, 146909, 56992, 3619, 81930, 79718, 3833, 3832, 27436, 399942, 1062, 26586, 10376, 9735, 83956, 11004, 9585, 203068, 8701, 92755, 9055, 55142	766	274	12782	2.6	1.11676e-06
GO:0044454~nuclear chromosome part	25	2.1	1.95218e-07	7290, 79723, 26039, 5557, 6950, 1788, 1789, 80119, 641, 23309, 283523, 6119, 23594, 7015, 3619, 23649, 699, 4176, 3014, 151648, 400013, 4171, 8914, 151246, 2547, 11335	766	122	12782	3.4	4.42789e-06
GO:0000922~spindle pole	12	1	2.63718e-06	699, 4869, 4751, 5347, 3832, 9787, 1063, 22974, 4085, 54908, 9735, 259266	766	34	12782	5.9	5.72139e-05
GO:0005815~microtubule organizing center	36	3.1	2.92825e-06	11073, 332, 11190, 22995, 6950, 8318, 54908, 163786, 6791, 6790, 9700, 55835, 55165, 5347, 727803, 701, 10733, 93323, 654364, 56992, 675, 699, 672, 4869, 81930, 1111, 3833, 7153, 5902, 400013, 994, 29901, 4830, 9585, 389842, 4751, 891, 9787, 898, 4085, 55142	766	253	12782	2.4	6.08813e-05
GO:0000940~outer kinetochore of condensed chromosome	7	0.6	3.24048e-06	348235, 220134, 221150, 701, 1063, 1062, 54908, 729012	766	9	12782	13	6.46779e-05
GO:0005813~centrosome	33	2.8	3.88168e-06	11073, 332, 11190, 22995, 6950, 8318, 54908, 163786, 6791, 6790, 9700, 55835, 55165, 5347, 727803, 701, 10733, 93323, 654364, 56992, 675, 4869, 81930, 1111, 3833, 7153, 5902, 400013, 994, 29901, 4830, 9585, 389842, 4751, 891, 9787, 898, 55142	766	224	12782	2.5	7.44957e-05
GO:0005657~replication fork	11	0.9	1.07355e-05	23649, 5984, 5985, 1111, 5557, 5983, 6119, 5982, 5111, 3014, 641	766	32	12782	5.7	0.000198389
GO:0005856~cytoskeleton	120	10.3	2.072e-05	29127, 332, 8318, 22974, 54908, 9928, 79902, 285643, 283523, 10615, 11013, 3925, 85464, 727803, 2017, 56992, 654364, 675, 3094, 672, 79718, 144501, 9735, 11004, 29901, 4830, 10096, 10625, 6698, 6877, 80179, 9055, 7170, 11335, 57553, 81610, 51203, 6950, 22995, 163786, 348235, 55165, 5347, 10013, 51512, 84790, 10112, 10733, 84722, 81027, 699, 1111, 3833, 3832, 1063, 1062, 399942, 26271, 994, 990, 9…	766	1381	12782	1.4	0.000369196
GO:0030496~midbody	8	0.7	4.75704e-05	84722, 9212, 3619, 4751, 9493, 332, 1063, 983	766	18	12782	7.4	0.000818224
GO:0000502~proteasome complex	14	1.2	5.15531e-05	5718, 5708, 29979, 10213, 5693, 7979, 51377, 5695, 5685, 5683, 5688, 23198, 11047, 9690	766	61	12782	3.8	0.000857154
Top Molecular Functions
Term	Count	%	PValue	Genes (Entrez ID)	List Total	Pop Hits	Pop Total	Fold Enrichment	Benjamini
GO:0000166~nucleotide binding	199	17.1	2.79676e-11	124923, 5230, 92906, 55236, 8317, 63922, 29028, 5634, 55544, 100133042, 1184, 83903, 25788, 79915, 1719, 10721, 10096, 56922, 8438, 8243, 55210, 3845, 16, 150465, 1841, 7332, 221079, 55669, 2597, 5347, 84790, 10733, 388228, 55872, 58477, 10592, 3833, 10212, 3832, 1062, 100133012, 134266, 908, 22916, 10606, 203068, 10595, 6597, 6596, 200895, 983, 8833, 10381, 9493, 701, 55605, 86, 3101, 63979, 559…	743	2245	12983	1.5	8.55809e-09
GO:0030554~adenyl nucleotide binding	152	13.1	3.82968e-11	84930, 124923, 5230, 55236, 8317, 63922, 29028, 7296, 5634, 22974, 3336, 9928, 285643, 27338, 23305, 4199, 56992, 654364, 1184, 83903, 53944, 25788, 79915, 11004, 83858, 10721, 4830, 10096, 54821, 80179, 56922, 8243, 8438, 7516, 55210, 16, 6950, 3312, 150465, 1841, 7332, 3320, 109, 1503, 5347, 29089, 10112, 3795, 84515, 10733, 4940, 4173, 388228, 55300, 4175, 4174, 55872, 699, 4176, 10592, 1111, …	743	1577	12983	1.7	8.78912e-09
GO:0001883~purine nucleoside binding	153	13.2	6.25147e-11	84930, 124923, 5230, 55236, 8317, 63922, 29028, 7296, 5634, 22974, 3336, 9928, 285643, 27338, 23305, 4199, 56992, 654364, 1184, 83903, 53944, 25788, 79915, 11004, 83858, 10721, 4830, 10096, 54821, 80179, 56922, 8243, 8438, 7516, 55210, 3845, 16, 6950, 3312, 150465, 1841, 7332, 3320, 109, 1503, 5347, 29089, 10112, 3795, 84515, 10733, 4940, 4173, 388228, 55300, 4175, 4174, 55872, 699, 4176, 10592, …	743	1601	12983	1.7	9.56474e-09
GO:0001882~nucleoside binding	154	13.2	5.4207e-11	84930, 124923, 5230, 55236, 8317, 63922, 29028, 7296, 5634, 22974, 3336, 9928, 285643, 27338, 23305, 4199, 56992, 654364, 1184, 83903, 53944, 25788, 79915, 11004, 83858, 10721, 4830, 10096, 54821, 80179, 56922, 8243, 8438, 7516, 55210, 3845, 16, 6950, 3312, 150465, 1841, 7332, 3320, 109, 1503, 5347, 29089, 10112, 3795, 84515, 10733, 4940, 4173, 388228, 55300, 4175, 4174, 55872, 699, 4176, 10592, …	743	1612	12983	1.7	9.9524e-09
GO:0032559~adenyl ribonucleotide binding	147	12.6	2.28358e-11	84930, 124923, 5230, 55236, 8317, 63922, 29028, 5634, 22974, 3336, 9928, 285643, 27338, 23305, 4199, 56992, 654364, 1184, 83903, 53944, 25788, 79915, 11004, 83858, 10721, 4830, 10096, 54821, 80179, 56922, 8243, 8438, 55210, 7516, 6950, 3312, 16, 150465, 1841, 7332, 3320, 109, 1503, 5347, 29089, 10112, 3795, 84515, 10733, 4940, 4173, 388228, 55300, 4175, 4174, 55872, 699, 4176, 10592, 1111, 3833, …	743	1497	12983	1.7	1.04817e-08
GO:0005524~ATP binding	146	12.6	1.69856e-11	84930, 124923, 5230, 55236, 8317, 63922, 29028, 5634, 22974, 3336, 9928, 285643, 27338, 23305, 56992, 654364, 1184, 83903, 53944, 25788, 79915, 11004, 83858, 10721, 4830, 10096, 54821, 80179, 56922, 8243, 8438, 55210, 7516, 6950, 3312, 16, 150465, 1841, 7332, 3320, 109, 1503, 5347, 29089, 10112, 3795, 84515, 10733, 4940, 4173, 388228, 55300, 4175, 4174, 55872, 699, 4176, 10592, 1111, 3833, 10212,…	743	1477	12983	1.7	1.55927e-08
GO:0008094~DNA-dependent ATPase activity	20	1.7	1.56818e-10	51750, 6597, 1763, 7516, 5983, 7153, 5982, 25788, 9401, 641, 80119, 8458, 5984, 5985, 5888, 2547, 2186, 1161, 83990, 5889	743	57	12983	6.1	2.05656e-08
GO:0032553~ribonucleotide binding	167	14.4	3.15725e-10	84930, 2643, 124923, 5230, 55236, 8317, 63922, 29028, 5634, 22974, 3336, 9928, 285643, 27338, 23305, 4199, 56992, 654364, 1184, 83903, 53944, 25788, 79915, 11004, 83858, 10721, 4830, 10096, 54821, 80179, 56922, 8243, 8438, 51209, 7516, 55210, 3845, 16, 6950, 3312, 150465, 1841, 7332, 3320, 221079, 55669, 109, 1503, 5347, 29089, 84790, 10112, 3795, 84515, 10733, 4940, 4173, 388228, 55300, 4175, 81…	743	1836	12983	1.6	3.62295e-08
GO:0032555~purine ribonucleotide binding	167	14.4	3.15725e-10	84930, 2643, 124923, 5230, 55236, 8317, 63922, 29028, 5634, 22974, 3336, 9928, 285643, 27338, 23305, 4199, 56992, 654364, 1184, 83903, 53944, 25788, 79915, 11004, 83858, 10721, 4830, 10096, 54821, 80179, 56922, 8243, 8438, 51209, 7516, 55210, 3845, 16, 6950, 3312, 150465, 1841, 7332, 3320, 221079, 55669, 109, 1503, 5347, 29089, 84790, 10112, 3795, 84515, 10733, 4940, 4173, 388228, 55300, 4175, 81…	743	1836	12983	1.6	3.62295e-08
GO:0017076~purine nucleotide binding	172	14.8	4.48754e-10	84930, 2643, 124923, 5230, 55236, 8317, 63922, 29028, 7296, 5634, 22974, 3336, 9928, 285643, 27338, 23305, 4199, 56992, 654364, 1184, 83903, 53944, 25788, 79915, 11004, 83858, 10721, 4830, 10096, 54821, 80179, 56922, 8243, 8438, 51209, 7516, 55210, 3845, 16, 6950, 3312, 150465, 1841, 7332, 3320, 221079, 55669, 109, 1503, 5347, 29089, 84790, 10112, 3795, 84515, 10733, 4940, 4173, 388228, 55300, 41…	743	1918	12983	1.6	4.57729e-08
GO:0003678~DNA helicase activity	12	1	9.90854e-06	4173, 4175, 4176, 51750, 1763, 2547, 1161, 83990, 25788, 9401, 80119, 641	743	40	12983	5.2	0.000909195
GO:0003682~chromatin binding	24	2.1	1.35419e-05	6657, 2146, 7290, 8243, 79723, 10036, 5424, 6597, 6839, 84733, 113130, 7153, 1063, 5901, 1788, 3070, 26609, 10943, 51087, 1058, 990, 8208, 86, 11335	743	150	12983	2.8	0.0011295
GO:0003777~microtubule motor activity	16	1.4	2.50535e-05	8243, 56992, 146909, 81930, 140735, 3833, 3832, 24137, 1062, 9928, 285643, 11004, 9585, 9493, 55605, 8701, 10112	743	77	12983	3.6	0.00191478
GO:0051082~unfolded protein binding	19	1.6	8.73169e-05	10036, 4869, 3998, 51726, 6950, 3312, 5478, 22948, 56886, 3336, 400013, 3329, 5202, 10575, 10576, 134266, 55466, 908, 3320, 345041, 8208	743	115	12983	2.9	0.00614721
GO:0004386~helicase activity	21	1.8	0.000133829	8438, 4173, 4175, 51750, 4176, 6597, 1763, 6596, 10212, 63922, 25788, 9401, 641, 80119, 3070, 8458, 10721, 54821, 2547, 1161, 83990	743	140	12983	2.6	0.00873754
Top Pathways
Term	Count	%	PValue	Genes (Entrez ID)	List Total	Pop Hits	Pop Total	Fold Enrichment	Benjamini
REACT_152:Cell Cycle, Mitotic	115	9.9	4.84616e-48	7298, 332, 8317, 10403, 8318, 64946, 54908, 79902, 79682, 10926, 81620, 23649, 1325, 79980, 9735, 1719, 11004, 54821, 55055, 79019, 8243, 11130, 5557, 22995, 348235, 55166, 3320, 5347, 10112, 10733, 84515, 4173, 5427, 23594, 4175, 4174, 890, 5424, 699, 4176, 10213, 1063, 26271, 1062, 151648, 4171, 9232, 57405, 994, 55388, 995, 1058, 83540, 993, 990, 991, 203068, 151246, 891, 898, 10744, 220134, 1…	311	304	3398	4.1	2.71385e-46
hsa04110:Cell cycle	46	4	8.0519e-23	8243, 10971, 11200, 1869, 8317, 8318, 9700, 983, 1032, 10926, 1031, 5347, 701, 5885, 7272, 5111, 51529, 23594, 4173, 4175, 4174, 890, 4176, 699, 1111, 1017, 9088, 1019, 100133012, 6502, 4171, 1871, 1870, 9232, 4998, 994, 9134, 995, 9133, 993, 990, 991, 7534, 5933, 891, 898, 4085, 10744	337	125	5085	5.6	1.33662e-20
REACT_383:DNA Replication	40	3.4	4.17833e-17	5718, 1763, 8317, 5557, 51659, 8318, 5685, 5683, 10926, 5984, 5985, 6119, 5111, 84515, 23594, 5427, 4173, 4175, 4174, 81620, 5708, 890, 23649, 5424, 4176, 9837, 1017, 10213, 5983, 5693, 5982, 51053, 5695, 4171, 4998, 5688, 55388, 2237, 3978, 990	311	97	3398	4.5	1.16993e-15
REACT_1538:Cell Cycle Checkpoints	42	3.6	4.31669e-16	63967, 5718, 11200, 8317, 8318, 5685, 983, 5683, 10926, 5984, 5985, 701, 6119, 51529, 84515, 23594, 4173, 4175, 4174, 11065, 5708, 4176, 1111, 1017, 10213, 5983, 5693, 5982, 100133012, 5695, 4171, 4998, 5688, 9134, 55388, 9133, 995, 993, 990, 991, 891, 898, 4085	311	112	3398	4.1	8.32667e-15
hsa03030:DNA replication	20	1.7	7.11187e-14	4173, 5427, 4175, 4174, 23649, 5424, 4176, 1763, 10535, 5557, 5983, 5982, 4171, 2237, 5984, 3978, 5985, 6119, 5111, 246243	337	36	5085	8.4	5.90672e-12
REACT_7970:Telomere Maintenance	20	1.7	1.88663e-07	5427, 7015, 23649, 8338, 5424, 1763, 5557, 5983, 5982, 3014, 3015, 283523, 2237, 3978, 5984, 5985, 6119, 5111, 8359, 8332	311	56	3398	3.9	2.64128e-06
REACT_216:DNA Repair	27	2.3	6.78684e-07	55215, 732360, 5984, 5985, 5440, 5888, 29089, 2175, 2176, 6119, 2177, 5111, 5427, 675, 5424, 672, 2178, 5983, 5982, 3014, 6996, 2237, 51455, 3978, 2187, 2547, 5433, 1161	311	102	3398	2.9	7.60123e-06
hsa04114:Oocyte meiosis	22	1.9	7.36699e-06	8243, 10971, 699, 1017, 9088, 26271, 151648, 6791, 9700, 983, 6790, 9232, 9134, 9133, 995, 109, 5347, 991, 7534, 891, 898, 51529, 4085, 10744	337	110	5085	3	0.000305684
hsa00240:Pyrimidine metabolism	20	1.7	1.0024e-05	5427, 654364, 23649, 5424, 7298, 5557, 6241, 7296, 953, 171568, 1841, 4830, 87178, 1503, 7371, 4860, 10622, 5440, 7083, 1633, 5433, 727761	337	95	5085	3.2	0.000332743
hsa03440:Homologous recombination	11	0.9	6.23404e-06	8438, 675, 5424, 7516, 146956, 5888, 6119, 7979, 25788, 5889, 641	337	28	5085	5.9	0.000344892
REACT_125:Processing of Capped Intron-Containing Pre-mRNA	24	2.1	9.82325e-05	8243, 100130289, 6637, 6635, 100130932, 6633, 100132425, 100129492, 5440, 84844, 100131693, 4809, 6432, 6627, 9939, 6629, 4686, 23450, 10907, 3187, 7884, 22916, 6428, 5433, 6632, 10189, 6427, 6426	311	110	3398	2.4	0.000916461
hsa03430:Mismatch repair	9	0.8	6.81151e-05	5424, 5984, 3978, 5985, 5983, 6119, 5982, 5111, 9156	337	23	5085	5.9	0.00161405
hsa03040:Spliceosome	22	1.9	6.30084e-05	100130289, 6637, 6635, 100130932, 6633, 100132425, 55110, 3312, 100129492, 84844, 4809, 6432, 6627, 9939, 6629, 22827, 4686, 23450, 51645, 10907, 22916, 6428, 6632, 10189, 6427, 6426	337	126	5085	2.6	0.00174177
hsa04115:p53 signaling pathway	15	1.3	0.000107811	8493, 11200, 637, 1111, 1017, 6241, 1019, 100133012, 983, 9134, 54205, 9133, 51512, 891, 898, 56475	337	68	5085	3.3	0.00223471
hsa04914:Progesterone-mediated oocyte maturation	16	1.4	0.000427499	890, 699, 9088, 1017, 3845, 983, 994, 9133, 995, 3320, 109, 993, 5347, 891, 4085, 51529	337	86	5085	2.8	0.00785565
Top Enriched chromosomes
Term	Count	%	PValue	Genes (Entrez ID)	List Total	Pop Hits	Pop Total	Fold Enrichment	Benjamini
20	62	5.3	1.90445e-08	79183, 4498, 1869, 55905, 26039, 5332, 11190, 7125, 22974, 54915, 1051, 55544, 27131, 730052, 6614, 84174, 11237, 51012, 85366, 79980, 5688, 4605, 200232, 140823, 9217, 5933, 11047, 81610, 1434, 51750, 387521, 149986, 387522, 55257, 6185, 6791, 1789, 6790, 6789, 7335, 3755, 8813, 8894, 5111, 84515, 8480, 514, 81027, 55734, 6629, 11065, 26090, 388799, 9837, 79133, 112858, 2778, 140809, 128869, 994…	1163	1045	43203	2.2	4.76112e-07
22	60	5.2	9.79529e-08	7290, 128977, 29796, 55687, 158, 8318, 23753, 7353, 727803, 64781, 129138, 100037417, 637, 29781, 26150, 140564, 80830, 1652, 171568, 284889, 63929, 57026, 645426, 79019, 9582, 728216, 728229, 10762, 23786, 150223, 57553, 727996, 11200, 23532, 4700, 84222, 7332, 728253, 80020, 25807, 200315, 51512, 200316, 84844, 65078, 4809, 11274, 79174, 373856, 4174, 27156, 728438, 100133012, 5902, 4282, 2781,…	1163	1043	43203	2.1	1.22441e-06
8	77	6.6	2.16695e-06	203054, 4796, 27161, 84933, 51571, 51001, 8767, 286052, 29028, 54512, 644934, 283523, 8836, 9791, 93594, 9650, 5440, 137682, 1978, 5885, 157378, 6921, 100131693, 8601, 79581, 78998, 55093, 25788, 9401, 26255, 4603, 56169, 734, 25879, 7381, 645979, 100128414, 84955, 9788, 92755, 81034, 51105, 27085, 54928, 56943, 79977, 84988, 28998, 157313, 5820, 7336, 157570, 29088, 55353, 10940, 728937, 51582, …	1163	1615	43203	1.8	1.80577e-05
17	95	8.2	4.79984e-06	124923, 84733, 55040, 332, 10481, 51081, 55181, 79902, 644934, 55379, 51087, 6357, 6355, 10615, 6354, 146956, 85464, 100131693, 60386, 654364, 8493, 83903, 672, 284186, 79915, 51096, 4591, 4830, 80179, 201254, 201255, 55065, 8557, 117246, 58488, 339175, 6945, 348235, 124565, 390806, 54478, 84923, 1468, 8851, 9618, 400629, 3838, 5245, 441795, 990, 10189, 2186, 7706, 116238, 25926, 729012, 729538, …	1163	2175	43203	1.6	2.99986e-05
22q11.21	19	1.6	3.62574e-09	150223, 727996, 57553, 128977, 373856, 728438, 8318, 5902, 84222, 6899, 7332, 23753, 728253, 7353, 389842, 645426, 727803, 728216, 728229, 6576, 11274, 65078	1162	117	42222	5.9	2.50176e-06
17q25.3	14	1.2	1.45437e-05	26502, 1468, 56270, 400629, 84733, 284186, 124565, 79058, 10189, 284184, 51529, 201254, 60386, 201255	1162	113	42222	4.5	0.00500503
Top enriched Up_tissues
Term	Count	%	PValue	Genes (Entrez ID)	List Total	Pop Hits	Pop Total	Fold Enrichment	Benjamini
Epithelium	256	22	5.79914e-20	79801, 5230, 29127, 51373, 332, 29028, 6491, 283523, 7167, 100133042, 10615, 7353, 146956, 3925, 29128, 85464, 1978, 11091, 2017, 23649, 84285, 83903, 54892, 57217, 79915, 7884, 4605, 51096, 9868, 10625, 4502, 2023, 8208, 7170, 23786, 11335, 55215, 8243, 23397, 51495, 16, 3840, 80856, 2597, 84790, 150468, 514, 388228, 8853, 55872, 5245, 3838, 3833, 3832, 9898, 2305, 157769, 1063, 1062, 25764, 282…	1053	2567	18201	1.7	1.50778e-17
Cajal-Retzius cell	40	3.4	3.69831e-12	3048, 3047, 5230, 7295, 10549, 3312, 6950, 5478, 39, 4001, 5683, 10381, 100133042, 7167, 3320, 2597, 3419, 729708, 3925, 84790, 5110, 654364, 10963, 5245, 10213, 399942, 22948, 5901, 10376, 400013, 3329, 56896, 9588, 3187, 5688, 10576, 57026, 908, 4830, 10096, 203068, 7534, 345041, 92609, 2023, 92755, 11335	1053	191	18201	3.6	4.80774e-10
Fetal brain cortex	39	3.4	2.96321e-10	3048, 3047, 5230, 7295, 10549, 29979, 3312, 5478, 39, 6421, 4001, 10381, 100133042, 7167, 3320, 2597, 3419, 729708, 3925, 26227, 5111, 5110, 84823, 654364, 5050, 10539, 10963, 5245, 399942, 5695, 22948, 10376, 3329, 9588, 56896, 3187, 10576, 57026, 4830, 7534, 345041, 203068, 2023, 92755, 6426	1053	210	18201	3.2	2.56812e-08
Skin	159	13.7	1.39578e-08	54516, 3148, 5230, 55040, 653820, 7298, 4105, 4103, 54512, 23309, 7167, 27338, 87178, 7353, 6611, 55027, 8601, 116028, 79581, 728833, 4199, 8493, 55759, 29781, 84285, 79718, 51016, 23450, 79980, 9868, 84899, 51096, 6698, 79017, 2023, 80178, 9156, 23786, 55215, 117246, 6183, 828, 58488, 79022, 55210, 23480, 54928, 3312, 51029, 1788, 6941, 727849, 54165, 646347, 84790, 26147, 11132, 84515, 514, 553…	1053	1772	18201	1.6	9.07259e-07
Cervix carcinoma	48	4.1	1.81773e-07	4796, 6596, 11190, 5634, 64946, 54512, 54915, 283523, 10615, 441228, 10055, 6732, 8544, 728860, 3187, 6877, 10622, 2023, 3265, 3607, 11073, 6633, 7516, 3845, 387893, 10635, 286826, 122769, 84515, 4809, 4174, 144097, 112950, 4869, 3838, 7153, 283643, 5901, 26586, 4171, 1870, 11168, 22916, 29117, 1213, 151507, 647076, 2547, 5433, 10189, 11260	1053	363	18201	2.3	9.45218e-06
Bone marrow	77	6.6	2.19207e-07	63967, 29796, 55840, 1763, 51571, 7298, 5478, 23518, 9824, 9928, 9700, 9695, 6491, 9791, 9833, 6355, 9650, 5885, 10440, 23305, 9690, 10539, 10962, 728860, 23450, 22948, 9918, 729020, 79915, 9735, 9588, 9057, 23169, 140823, 2665, 9787, 8359, 4085, 11335, 8243, 79723, 11073, 23397, 51203, 5557, 9768, 3312, 79866, 1032, 3070, 55835, 23198, 55839, 7336, 340348, 84790, 10635, 5111, 10940, 4869, 3838, …	1053	718	18201	1.9	9.49895e-06
Muscle	83	7.1	2.96054e-07	54516, 29899, 9601, 51001, 332, 3281, 200895, 7125, 8318, 24137, 84279, 27235, 1051, 285643, 9791, 100133042, 730052, 5985, 26227, 55502, 85465, 84823, 90381, 29781, 5708, 64434, 64785, 2617, 53944, 85366, 8624, 10376, 84900, 3187, 56169, 9212, 440, 116150, 23475, 92755, 4085, 5718, 11130, 79723, 11200, 56270, 51021, 29979, 6241, 387521, 387522, 91687, 6185, 6791, 6790, 1032, 1841, 124565, 55835,…	1053	801	18201	1.8	1.09962e-05
