# Supplementary material for: Genome and transcriptome delineation of two major oncogenic pathways governing invasive ductal breast cancer development
Source: Oncotarget. 2015 Oct 10;6(34):36652–74. doi: 10.18632/oncotarget.5543 (PMC4742202; doi:10.18632/oncotarget.5543)
Supplement: Supplementary file 9 [file oncotarget-06-36652-s009.xls]

## Sheet: Supp. Table S9
Supplementary Table S9: A list of differentially altered genes between HG1-like and HG3-like tumors. A list of 1,214 differentially altered genes between HG1-like and HG3-like tumors. The copy number intensity values were log2 transformed (diploid=1).
Gene	chromosome	Map location	Entrez ID	Gene Type	Gene Name	Median CNV of HG1-like tumors	Median CNV of HG3-like tumors	HG1-like versus HG3-like Wilcoxon test p-value
LINC01270	chr20	20q13.13	284751	ncRNA	long intergenic non-protein coding RNA 1270	1.07	1.28	1.59e-07
LINC01271	chr20	-	101927586	ncRNA	long intergenic non-protein coding RNA 1271	1.07	1.28	1.59e-07
LINC01272	chr20	-	100506115	protein-coding	long intergenic non-protein coding RNA 1272	1.07	1.28	2.25e-07
ADNP	chr20	20q13.13	23394	protein-coding	activity-dependent neuroprotector homeobox	1.07	1.27	2.28e-07
CEBPB	chr20	20q13.1	1051	protein-coding	CCAAT/enhancer binding protein (C/EBP), beta	1.07	1.28	2.39e-07
LINC01273	chr20	-	101927541	ncRNA	long intergenic non-protein coding RNA 1273	1.07	1.28	2.39e-07
MOCS3	chr20	20q13.13	27304	protein-coding	molybdenum cofactor synthesis 3	1.07	1.26	2.63e-07
UBE2V1	chr20	20q13.2	7335	protein-coding	ubiquitin-conjugating enzyme E2 variant 1	1.07	1.27	2.66e-07
LOC101927631	chr20	-	101927631	ncRNA	ADNP antisense RNA 1	1.07	1.28	2.81e-07
DPM1	chr20	20q13.13	8813	protein-coding	dolichyl-phosphate mannosyltransferase polypeptide 1, catalytic subunit	1.07	1.28	2.81e-07
TRERNA1	chr20	20q13	100887755	ncRNA	translation regulatory long non-coding RNA 1	1.07	1.27	3.43e-07
SNAI1	chr20	20q13.2	6615	protein-coding	snail family zinc finger 1	1.07	1.27	3.49e-07
TMEM189	chr20	20q13.2	387521	protein-coding	transmembrane protein 189	1.07	1.27	6.18e-07
TMEM189-UBE2V1	chr20	20q13.2	387522	protein-coding	TMEM189-UBE2V1 readthrough	1.07	1.27	9.91e-07
MIR645	chr20	20q13.13	693230	ncRNA	microRNA 645	1.07	1.25	1.55e-06
SALL4	chr20	20q13.2	57167	protein-coding	spalt-like transcription factor 4	1.08	1.26	2.53e-06
PARD6B	chr20	20q13.13	84612	protein-coding	par-6 family cell polarity regulator beta	1.07	1.26	3.79e-06
LOC101927678	chr20	-	101927678	ncRNA	long intergenic non-protein coding RNA 1429	1.08	1.26	3.92e-06
PPM1D	chr17	17q23.2	8493	protein-coding	protein phosphatase, Mg2+/Mn2+ dependent, 1D	1.05	1.25	3.94e-06
LOC101927770	chr20	-	101927770	ncRNA	-	1.07	1.26	1.15e-05
ZNF217	chr20	20q13.2	7764	protein-coding	zinc finger protein 217	1.07	1.26	1.15e-05
TUBD1	chr17	17q23.1	51174	protein-coding	tubulin, delta 1	1.05	1.28	1.77e-05
LOC101927755	chr17	17q23.1	101927755	ncRNA	-	1.05	1.26	2.02e-05
RNFT1	chr17	17q23.1	51136	protein-coding	ring finger protein, transmembrane 1	1.05	1.26	3.14e-05
SPNS3	chr17	17p13.2	201305	protein-coding	spinster homolog 3 (Drosophila)	0.95	0.68	3.54e-05
MIR21	chr17	17q23.1	406991	ncRNA	microRNA 21	1.05	1.26	3.55e-05
SPNS2	chr17	17p13.2	124976	protein-coding	spinster homolog 2 (Drosophila)	0.94	0.69	0.000105398
UBE2G1	chr17	17p13.2	7326	protein-coding	ubiquitin-conjugating enzyme E2G 1	0.96	0.69	0.000155854
ARRB2	chr17	17p13	409	protein-coding	arrestin, beta 2	0.94	0.7	0.000183665
CXCL16	chr17	17p13	58191	protein-coding	chemokine (C-X-C motif) ligand 16	0.94	0.7	0.000183665
LOC101559451	chr17	-	101559451	ncRNA	-	0.94	0.7	0.000183665
MED11	chr17	17p13.2	400569	protein-coding	mediator complex subunit 11	0.94	0.7	0.000183665
GGT6	chr17	17p13.2	124975	protein-coding	gamma-glutamyltransferase 6	0.94	0.7	0.000183665
SMTNL2	chr17	17p13.2	342527	protein-coding	smoothelin-like 2	0.94	0.7	0.000183665
ZMYND15	chr17	17p13.2	84225	protein-coding	zinc finger, MYND-type containing 15	0.94	0.7	0.000183665
ALOX15	chr17	17p13.3	246	protein-coding	arachidonate 15-lipoxygenase	0.94	0.7	0.000183665
MYBBP1A	chr17	17p13.3	10514	protein-coding	MYB binding protein (P160) 1a	0.94	0.7	0.000183665
PELP1	chr17	17p13.2	27043	protein-coding	proline, glutamate and leucine rich protein 1	0.94	0.7	0.000183665
OR1A2	chr17	17p13.3	26189	protein-coding	olfactory receptor, family 1, subfamily A, member 2	0.96	0.71	0.000199276
OR1G1	chr17	17p13.3	8390	protein-coding	olfactory receptor, family 1, subfamily G, member 1	0.96	0.71	0.000199276
OR1A1	chr17	17p13.3	8383	protein-coding	olfactory receptor, family 1, subfamily A, member 1	0.96	0.71	0.000199276
OR1D2	chr17	17p13.3	4991	protein-coding	olfactory receptor, family 1, subfamily D, member 2	0.96	0.71	0.000199276
TRPV3	chr17	17p13.2	162514	protein-coding	transient receptor potential cation channel, subfamily V, member 3	0.95	0.7	0.000210501
OR1D5	chr17	17p13.3	8386	protein-coding	olfactory receptor, family 1, subfamily D, member 5	0.96	0.71	0.000251024
P2RX5	chr17	17p13.3	5026	protein-coding	purinergic receptor P2X, ligand gated ion channel, 5	0.95	0.7	0.000259388
P2RX5-TAX1BP3	chr17	17p	100533970	ncRNA	P2RX5-TAX1BP3 readthrough (NMD candidate)	0.95	0.7	0.000259388
TEKT1	chr17	17p13.1	83659	protein-coding	tektin 1	0.93	0.68	0.000305387
CAMKK1	chr17	17p13.2	84254	protein-coding	calcium/calmodulin-dependent protein kinase kinase 1, alpha	0.94	0.69	0.000319145
ZZEF1	chr17	17p13.2	23140	protein-coding	zinc finger, ZZ-type with EF-hand domain 1	0.96	0.71	0.000329004
ASPA	chr17	17p13.3	443	protein-coding	aspartoacylase	0.95	0.69	0.000337112
LOC103021295	chr17	-	103021295	ncRNA	-	0.94	0.7	0.000337238
CYB5D2	chr17	17p13.2	124936	protein-coding	cytochrome b5 domain containing 2	0.94	0.7	0.000337238
ALOX12P2	chr17	17p13	245	pseudo	arachidonate 12-lipoxygenase pseudogene 2	0.93	0.68	0.000344906
EMC6	chr17	17p13.2	83460	protein-coding	ER membrane protein complex subunit 6	0.94	0.7	0.000360733
GSG2	chr17	17p13	83903	protein-coding	germ cell associated 2 (haspin)	0.94	0.7	0.000360733
OR1D4	chr17	17p13.3	653166	pseudo	olfactory receptor, family 1, subfamily D, member 4 (gene/pseudogene)	0.96	0.71	0.000360733
TAX1BP3	chr17	17p13	30851	protein-coding	Tax1 (human T-cell leukemia virus type I) binding protein 3	0.94	0.7	0.000360733
SHPK	chr17	17p13	23729	protein-coding	sedoheptulokinase	0.94	0.7	0.000360733
CTNS	chr17	17p13	1497	protein-coding	cystinosin, lysosomal cystine transporter	0.94	0.7	0.000360733
NUP88	chr17	17p13.2	4927	protein-coding	nucleoporin 88kDa	0.96	0.69	0.000367067
SLC13A5	chr17	17p13.1	284111	protein-coding	solute carrier family 13 (sodium-dependent citrate transporter), member 5	0.93	0.68	0.000368899
LOC286083	chr8	8p23.3	286083	ncRNA	-	0.97	0.59	0.000370967
FBXO39	chr17	17p13.1	162517	protein-coding	F-box protein 39	0.93	0.68	0.000373047
XAF1	chr17	17p13.1	54739	protein-coding	XIAP associated factor 1	0.93	0.68	0.000373047
OR3A3	chr17	17p13.3	8392	protein-coding	olfactory receptor, family 3, subfamily A, member 3	0.94	0.7	0.000377238
OR1E1	chr17	17p13.3	8387	protein-coding	olfactory receptor, family 1, subfamily E, member 1	0.94	0.71	0.000398861
OR3A1	chr17	17p13.3	4994	protein-coding	olfactory receptor, family 3, subfamily A, member 1	0.94	0.71	0.000398861
OR3A4P	chr17	17p13.3	390756	pseudo	olfactory receptor, family 3, subfamily A, member 4 pseudogene	0.94	0.71	0.000398861
C17orf85	chr17	17p13.2	55421	protein-coding	chromosome 17 open reading frame 85	0.94	0.68	0.000410627
PLD2	chr17	17p13.1	5338	protein-coding	phospholipase D2	0.94	0.7	0.000412386
LOC101927911	chr17	17p13.3	101927911	ncRNA	-	0.96	0.72	0.000431085
LOC339166	chr17	17p13.3-p13.2	339166	ncRNA	-	0.93	0.68	0.00043118
ITGAE	chr17	17p13	3682	protein-coding	integrin, alpha E (antigen CD103, human mucosal lymphocyte antigen 1; alpha polypeptide)	0.93	0.69	0.000455271
RAP1GAP2	chr17	17p13.3	23108	protein-coding	RAP1 GTPase activating protein 2	0.96	0.72	0.000486025
ANKFY1	chr17	17p13.3	51479	protein-coding	ankyrin repeat and FYVE domain containing 1	0.94	0.71	0.0004946
DERL2	chr17	17p13.2	51009	protein-coding	derlin 2	0.96	0.7	0.000502951
ALOX15P1	chr17	-	100652883	pseudo	arachidonate 15-lipoxygenase pseudogene 1	0.93	0.68	0.000511285
KIAA0753	chr17	17p13.1	9851	protein-coding	KIAA0753	0.93	0.68	0.000516963
RPAIN	chr17	17p13.2	84268	protein-coding	RPA interacting protein	0.93	0.69	0.000528494
OR3A2	chr17	17p13.3	4995	protein-coding	olfactory receptor, family 3, subfamily A, member 2	0.94	0.71	0.000548883
TRPV1	chr17	17p13.2	7442	protein-coding	transient receptor potential cation channel, subfamily V, member 1	0.94	0.71	0.000552279
ZNF232	chr17	17p13.2	7775	protein-coding	zinc finger protein 232	0.96	0.71	0.000554891
LOC728392	chr17	17p13.2	728392	protein-coding	-	0.96	0.7	0.000567093
DHX33	chr17	17p13.2	56919	protein-coding	DEAH (Asp-Glu-Ala-His) box polypeptide 33	0.96	0.7	0.000579544
MINK1	chr17	17p13.2	50488	protein-coding	misshapen-like kinase 1	0.94	0.71	0.000583413
RNU6-83P	chr8	-	100873782	snRNA	RNA, U6 small nuclear 83, pseudogene	1.12	1.46	0.000585868
DBIL5P	chr17	17p13.3	100131454	pseudo	diazepam binding inhibitor-like 5, pseudogene	0.93	0.72	0.000601943
FAM57A	chr17	17p13.3	79850	protein-coding	family with sequence similarity 57, member A	0.93	0.72	0.000601943
GEMIN4	chr17	17p13	50628	protein-coding	gem (nuclear organelle) associated protein 4	0.93	0.72	0.000601943
SPATA22	chr17	17p13.3	84690	protein-coding	spermatogenesis associated 22	0.94	0.71	0.00060646
P2RX1	chr17	17p13.3	5023	protein-coding	purinergic receptor P2X, ligand gated ion channel, 1	0.94	0.7	0.000611793
ATP2A3	chr17	17p13.3	489	protein-coding	ATPase, Ca++ transporting, ubiquitous	0.94	0.7	0.000611793
C17orf49	chr17	17p13.1	124944	protein-coding	chromosome 17 open reading frame 49	0.93	0.68	0.000625155
MIR195	chr17	17p13.1	406971	ncRNA	microRNA 195	0.93	0.68	0.000625155
MIR497	chr17	17p13.1	574456	ncRNA	microRNA 497	0.93	0.68	0.000625155
MIR497HG	chr17	17p13.1	100506755	ncRNA	mir-497-195 cluster host gene	0.93	0.68	0.000625155
RNASEK	chr17	17p13.1	440400	protein-coding	ribonuclease, RNase K	0.93	0.68	0.000625155
RNASEK-C17orf49	chr17	17p	100529209	ncRNA	RNASEK-C17orf49 readthrough	0.93	0.68	0.000625155
SLC16A11	chr17	17p13.1	162515	protein-coding	solute carrier family 16, member 11	0.93	0.68	0.000625155
SLC16A13	chr17	17p13.1	201232	protein-coding	solute carrier family 16, member 13	0.93	0.68	0.000625155
BCL6B	chr17	17p13.1	255877	protein-coding	B-cell CLL/lymphoma 6, member B	0.93	0.68	0.000625155
LOC100507435	chr8	-	100507435	ncRNA	DLGAP2 antisense RNA 1	0.97	0.59	0.000628537
GLOD4	chr17	17p13.3	51031	protein-coding	glyoxalase domain containing 4	0.93	0.72	0.000654711
NLRP1	chr17	17p13.2	22861	protein-coding	NLR family, pyrin domain containing 1	0.96	0.7	0.000657747
RNMTL1	chr17	17p13.3	55178	protein-coding	RNA methyltransferase like 1	0.93	0.72	0.000692405
ASGR2	chr17	17p	433	protein-coding	asialoglycoprotein receptor 2	0.93	0.68	0.000692454
GLTPD2	chr17	17p13.2	388323	protein-coding	glycolipid transfer protein domain containing 2	0.93	0.7	0.000703624
PSMB6	chr17	17p13	5694	protein-coding	proteasome (prosome, macropain) subunit, beta type, 6	0.93	0.7	0.000703624
VMO1	chr17	17p13.2	284013	protein-coding	vitelline membrane outer layer 1 homolog (chicken)	0.93	0.7	0.000703624
TM4SF5	chr17	17p13.3	9032	protein-coding	transmembrane 4 L six family member 5	0.93	0.7	0.000703624
ALOX12	chr17	17p13.1	239	protein-coding	arachidonate 12-lipoxygenase	0.91	0.68	0.000715566
LOC100506713	chr17	-	100506713	ncRNA	ALOX12 antisense RNA 1	0.91	0.68	0.000715566
VPS53	chr17	17p13.3	55275	protein-coding	vacuolar protein sorting 53 homolog (S. cerevisiae)	0.93	0.71	0.000730689
C17orf100	chr17	17p13.1	388327	protein-coding	chromosome 17 open reading frame 100	0.93	0.69	0.000758225
MIR4520A	chr17	-	100616401	ncRNA	microRNA 4520-1	0.93	0.69	0.000758225
MIR4520B	chr17	-	100616466	&ncRNA	microRNA 4520-2	0.93	0.69	0.000758225
TXNDC17	chr17	17p13.1	84817	protein-coding	thioredoxin domain containing 17	0.93	0.69	0.000758225
MED31	chr17	17p13.1	51003	protein-coding	mediator complex subunit 31	0.93	0.69	0.000758225
MIS12	chr17	17p13.2	79003	protein-coding	MIS12 kinetochore complex component	0.96	0.71	0.000773359
C1QBP	chr17	17p13.3	708	protein-coding	complement component 1, q subcomponent binding protein	0.94	0.7	0.000788176
MIR1253	chr17	-	100302208	ncRNA	microRNA 1253	0.96	0.72	0.000799606
WSCD1	chr17	17p13.2	23302	protein-coding	WSC domain containing 1	0.93	0.69	0.000805214
FAM64A	chr17	17p13.2	54478	protein-coding	family with sequence similarity 64, member A	0.93	0.69	0.000843076
AIPL1	chr17	17p13.1	23746	protein-coding	aryl hydrocarbon receptor interacting protein-like 1	0.93	0.69	0.000843076
USP6	chr17	17p13	9098	protein-coding	ubiquitin specific peptidase 6	0.96	0.71	0.000853477
C17orf107	chr17	17p13.2	100130311	protein-coding	chromosome 17 open reading frame 107	0.94	0.71	0.000870199
CHRNE	chr17	17p13.2	1145	protein-coding	cholinergic receptor, nicotinic, epsilon (muscle)	0.94	0.71	0.000870199
GP1BA	chr17	17p13.2	2811	protein-coding	glycoprotein Ib (platelet), alpha polypeptide	0.94	0.71	0.000870199
INCA1	chr17	17p13.2	388324	protein-coding	inhibitor of CDK, cyclin A1 interacting protein 1	0.94	0.71	0.000870199
MIR6864	chr17	-	102465521	ncRNA	microRNA 6864	0.94	0.71	0.000870199
MIR6865	chr17	-	102465522	ncRNA	microRNA 6865	0.94	0.71	0.000870199
PFN1	chr17	17p13.3	5216	protein-coding	profilin 1	0.94	0.71	0.000870199
RNF167	chr17	17p13.2	26001	protein-coding	ring finger protein 167	0.94	0.71	0.000870199
SLC25A11	chr17	17p13.3	8402	protein-coding	solute carrier family 25 (mitochondrial carrier; oxoglutarate carrier), member 11	0.94	0.71	0.000870199
SPAG7	chr17	17p13.2	9552	protein-coding	sperm associated antigen 7	0.94	0.71	0.000870199
ENO3	chr17	17p13.2	2027	protein-coding	enolase 3 (beta, muscle)	0.94	0.71	0.000870199
KIF1C	chr17	17p13.2	10749	protein-coding	kinesin family member 1C	0.94	0.71	0.000870199
CAMTA2	chr17	17p13.2	23125	protein-coding	calmodulin binding transcription activator 2	0.94	0.71	0.000870199
NXN	chr17	17p13.3	64359	protein-coding	nucleoredoxin	0.93	0.72	0.000870338
ZFP3	chr17	17p13.2	124961	protein-coding	ZFP3 zinc finger protein	0.94	0.71	0.00089813
PITPNM3	chr17	17p13	83394	protein-coding	PITPNM family member 3	0.93	0.69	0.000907604
OR1E2	chr17	17p13.3	8388	protein-coding	olfactory receptor, family 1, subfamily E, member 2	0.94	0.71	0.0009565
UBR5	chr8	8q22	51366	protein-coding	ubiquitin protein ligase E3 component n-recognin 5	1.12	1.44	0.000977729
IGSF9B	chr11	11q25	22997	protein-coding	immunoglobulin superfamily, member 9B	0.93	0.66	0.00100225
ASGR1	chr17	17p13.2	432	protein-coding	asialoglycoprotein receptor 1	0.89	0.68	0.00100781
CLDN7	chr17	17p13.1	1366	protein-coding	claudin 7	0.89	0.68	0.00100781
CTDNEP1	chr17	17p13	23399	protein-coding	CTD nuclear envelope phosphatase 1	0.89	0.68	0.00100781
DVL2	chr17	17p13.1	1856	protein-coding	dishevelled segment polarity protein 2	0.89	0.68	0.00100781
ELP5	chr17	17p13.1	23587	protein-coding	elongator acetyltransferase complex subunit 5	0.89	0.68	0.00100781
GABARAP	chr17	17p13.1	11337	protein-coding	GABA(A) receptor-associated protein	0.89	0.68	0.00100781
MIR324	chr17	17p13.1	442898	ncRNA	microRNA 324	0.89	0.68	0.00100781
PHF23	chr17	17p13.1	79142	protein-coding	PHD finger protein 23	0.89	0.68	0.00100781
SLC2A4	chr17	17p13	6517	protein-coding	solute carrier family 2 (facilitated glucose transporter), member 4	0.89	0.68	0.00100781
YBX2	chr17	17p13.1	51087	protein-coding	Y box binding protein 2	0.89	0.68	0.00100781
ACADVL	chr17	17p13.1	37	protein-coding	acyl-CoA dehydrogenase, very long chain	0.89	0.68	0.00100781
DLG4	chr17	17p13.1	1742	protein-coding	discs, large homolog 4 (Drosophila)	0.89	0.68	0.00100781
SLC52A1	chr17	17p13.2	55065	protein-coding	solute carrier family 52 (riboflavin transporter), member 1	0.95	0.72	0.00103463
FAM87A	chr8	8p23.3	157693	ncRNA	family with sequence similarity 87, member A	0.96	0.6	0.00103979
MIR6844	chr8	-	102466200	ncRNA	microRNA 6844	1.19	1.41	0.00109523
RABEP1	chr17	17p13.2	9135	protein-coding	rabaptin, RAB GTPase binding effector protein 1	0.94	0.7	0.00113465
MIR596	chr8	8p23.3	693181	ncRNA	microRNA 596	0.97	0.59	0.00118961
MIR7160	chr8	-	102465695	ncRNA	microRNA 7160	0.97	0.59	0.00118961
CLN8	chr8	8p23	2055	protein-coding	ceroid-lipofuscinosis, neuronal 8 (epilepsy, progressive with mental retardation)	0.97	0.59	0.00118961
KBTBD11	chr8	8p23.3	9920	protein-coding	kelch repeat and BTB (POZ) domain containing 11	0.97	0.59	0.00118961
SCIMP	chr17	17p13.2	388325	protein-coding	SLP adaptor and CSK interacting membrane protein	0.95	0.71	0.00129158
LOC100130950	chr17	17p13.2	100130950	ncRNA	-	0.95	0.71	0.00129158
ANXA13	chr8	8q24.13	312	protein-coding	annexin A13	1.19	1.42	0.00132924
CLEC10A	chr17	17p13.1	10462	protein-coding	C-type lectin domain family 10, member A	0.93	0.68	0.00133167
NACAP1	chr8	8q22.3	83955	pseudo	nascent-polypeptide-associated complex alpha polypeptide pseudogene 1	1.14	1.44	0.00133848
PVT1	chr8	8q24	5820	ncRNA	Pvt1 oncogene (non-protein coding)	1.18	1.41	0.00136446
KLHL38	chr8	8q24.13	340359	protein-coding	kelch-like family member 38	1.18	1.41	0.00137305
FAM83A-AS1	chr8	8q24.13	100131726	ncRNA	FAM83A antisense RNA 1	1.15	1.41	0.00143008
PABPC1	chr8	8q22.2-q23	26986	protein-coding	poly(A) binding protein, cytoplasmic 1	1.14	1.41	0.00143605
MIR4697	chr11	11q25	100616119	ncRNA	microRNA 4697	0.93	0.66	0.00144466
MIR4697HG	chr11	11q25	283174	ncRNA	MIR4697 host gene	0.93	0.66	0.00144466
DLGAP2	chr8	8p23	9228	protein-coding	discs, large (Drosophila) homolog-associated protein 2	0.97	0.6	0.00144841
FAM91A1	chr8	8q24.13	157769	protein-coding	family with sequence similarity 91, member A1	1.16	1.41	0.00149106
C17orf97	chr17	17p13.3	400566	protein-coding	chromosome 17 open reading frame 97	0.93	0.72	0.00151201
FAM101B	chr17	17p13	359845	protein-coding	family with sequence similarity 101, member B	0.93	0.72	0.00151201
TATDN1	chr8	8q24.13	83940	protein-coding	TatD DNase domain containing 1	1.19	1.41	0.0015173
TDRP	chr8	8p23.3	157695	protein-coding	testis development related protein	0.96	0.6	0.00159033
ERICH1	chr8	8p23.3	157697	protein-coding	glutamate-rich 1	0.96	0.6	0.00160609
KLF10	chr8	8q22.2	7071	protein-coding	Kruppel-like factor 10	1.14	1.42	0.0016226
ATP1B2	chr17	17p13.1	482	protein-coding	ATPase, Na+/K+ transporting, beta 2 polypeptide	0.89	0.68	0.00163077
ODF1	chr8	8q22.3	4956	protein-coding	outer dense fiber of sperm tails 1	1.14	1.42	0.00163899
ZNF596	chr8	8p23.3	169270	protein-coding	zinc finger protein 596	0.97	0.6	0.00163985
AZIN1	chr8	8q22.3	51582	protein-coding	antizyme inhibitor 1	1.14	1.42	0.00172325
MIR1204	chr8	-	100302185	ncRNA	microRNA 1204	1.21	1.41	0.00178458
C17orf74	chr17	17p13.1	201243	protein-coding	chromosome 17 open reading frame 74	0.89	0.68	0.00180247
CHRNB1	chr17	17p13.1	1140	protein-coding	cholinergic receptor, nicotinic, beta 1 (muscle)	0.89	0.68	0.00180247
EIF5A	chr17	17p13-p12	1984	protein-coding	eukaryotic translation initiation factor 5A	0.89	0.68	0.00180247
FGF11	chr17	17p13.1	2256	protein-coding	fibroblast growth factor 11	0.89	0.68	0.00180247
NLGN2	chr17	17p13.1	57555	protein-coding	neuroligin 2	0.89	0.68	0.00180247
PLSCR3	chr17	17p13.1	57048	protein-coding	phospholipid scramblase 3	0.89	0.68	0.00180247
SPEM1	chr17	17p13.1	374768	protein-coding	spermatid maturation 1	0.89	0.68	0.00180247
TMEM102	chr17	17p13.1	284114	protein-coding	transmembrane protein 102	0.89	0.68	0.00180247
TMEM256	chr17	17p13.1	254863	protein-coding	transmembrane protein 256	0.89	0.68	0.00180247
TMEM256-PLSCR3	chr17	17p	100529211	ncRNA	TMEM256-PLSCR3 readthrough (NMD candidate)	0.89	0.68	0.00180247
GPS2	chr17	17p13	2874	protein-coding	G protein pathway suppressor 2	0.89	0.68	0.00180247
NEURL4	chr17	17p13	84461	protein-coding	neuralized E3 ubiquitin protein ligase 4	0.89	0.68	0.00180247
TNK1	chr17	17p13.1	8711	protein-coding	tyrosine kinase, non-receptor, 1	0.89	0.68	0.00180247
FER1L6-AS1	chr8	8q24.13	439941	ncRNA	FER1L6 antisense RNA 1	1.18	1.41	0.00182053
MIR4663	chr8	-	100616260	ncRNA	microRNA 4663	1.18	1.41	0.00182054
CD68	chr17	17p13	968	protein-coding	CD68 molecule	0.89	0.68	0.00185713
EFNB3	chr17	17p13.1	1949	protein-coding	ephrin-B3	0.89	0.68	0.00185713
EIF4A1	chr17	17p13	1973	protein-coding	eukaryotic translation initiation factor 4A1	0.89	0.68	0.00185713
MPDU1	chr17	17p13.1-p12	9526	protein-coding	mannose-P-dolichol utilization defect 1	0.89	0.68	0.00185713
SAT2	chr17	17p13.1	112483	protein-coding	spermidine/spermine N1-acetyltransferase family member 2	0.89	0.68	0.00185713
SHBG	chr17	17p13.1	6462	protein-coding	sex hormone-binding globulin	0.89	0.68	0.00185713
SNORA48	chr17	17p13.1	652965	snoRNA	small nucleolar RNA, H/ACA box 48	0.89	0.68	0.00185713
SNORA67	chr17	17p13.1	26781	snoRNA	small nucleolar RNA, H/ACA box 67	0.89	0.68	0.00185713
SNORD10	chr17	17p13.1	652966	snoRNA	small nucleolar RNA, C/D box 10	0.89	0.68	0.00185713
SOX15	chr17	17p13.1	6665	protein-coding	SRY (sex determining region Y)-box 15	0.89	0.68	0.00185713
TNFSF13	chr17	17p13.1	8741	protein-coding	tumor necrosis factor (ligand) superfamily, member 13	0.89	0.68	0.00185713
TP53	chr17	17p13.1	7157	protein-coding	tumor protein p53	0.89	0.68	0.00185713
ZNF594	chr17	17p13	84622	protein-coding	zinc finger protein 594	0.94	0.71	0.00185713
TNFSF12	chr17	17p13	8742	protein-coding	tumor necrosis factor (ligand) superfamily, member 12	0.89	0.68	0.00185713
TNFSF12-TNFSF13	chr17	17p13.1	407977	protein-coding	TNFSF12-TNFSF13 readthrough	0.89	0.68	0.00185713
FXR2	chr17	17p13.1	9513	protein-coding	fragile X mental retardation, autosomal homolog 2	0.89	0.68	0.00185713
SENP3	chr17	17p13	26168	protein-coding	SUMO1/sentrin/SMT3 specific peptidase 3	0.89	0.68	0.00185713
SENP3-EIF4A1	chr17	17p	100533955	ncRNA	SENP3-EIF4A1 readthrough (NMD candidate)	0.89	0.68	0.00185713
WRAP53	chr17	17p13.1	55135	protein-coding	WD repeat containing, antisense to TP53	0.89	0.68	0.00185713
FBXO25	chr8	8p23.3	26260	protein-coding	F-box protein 25	0.96	0.61	0.00186244
MIR6776	chr17	-	102465465	ncRNA	microRNA 6776	0.96	0.73	0.00187568
CLUH	chr17	17p13.3	23277	protein-coding	clustered mitochondria (cluA/CLU1) homolog	0.96	0.73	0.00187568
MYC	chr8	8q24.21	4609	protein-coding	v-myc avian myelocytomatosis viral oncogene homolog	1.21	1.41	0.00193238
JAM3	chr11	11q25	83700	protein-coding	junctional adhesion molecule 3	0.94	0.66	0.00194811
ARHGEF10	chr8	8p23	9639	protein-coding	Rho guanine nucleotide exchange factor (GEF) 10	0.97	0.59	0.0019926
TIMM22	chr17	17p13	29928	protein-coding	translocase of inner mitochondrial membrane 22 homolog (yeast)	0.92	0.72	0.00199488
FLJ42969	chr8	8q22.3	441374	ncRNA	-	1.14	1.41	0.00201746
DNAH2	chr17	17p13.1	146754	protein-coding	dynein, axonemal, heavy chain 2	0.93	0.68	0.00201797
ABR	chr17	17p13.3	29	protein-coding	active BCR-related	0.93	0.72	0.0020186
MIR7705	chr8	-	102466854	ncRNA	microRNA 7705	1.14	1.41	0.00211204
MIR5680	chr8	-	100847001	ncRNA	microRNA 5680	1.14	1.42	0.00212244
C8orf76	chr8	8q24.13	84933	protein-coding	chromosome 8 open reading frame 76	1.18	1.41	0.00212825
ZHX1-C8orf76	chr8	8q	100533106	protein-coding	ZHX1-C8orf76 readthrough	1.18	1.41	0.00212825
PAFAH1B1	chr17	17p13.3	5048	protein-coding	platelet-activating factor acetylhydrolase 1b, regulatory subunit 1 (45kDa)	0.96	0.73	0.00213455
BAALCOS	chr8	8q22.3	157556	ncRNA	BAALC antisense RNA 2	1.14	1.42	0.00214342
MIR3183	chr17	-	100422835	ncRNA	microRNA 3183	0.92	0.72	0.00216457
TRMT12	chr8	8q24.13	55039	protein-coding	tRNA methyltransferase 12 homolog (S. cerevisiae)	1.19	1.41	0.00217525
MIR3150A	chr8	-	100422964	ncRNA	microRNA 3150a	1.12	1.4	0.00218594
MIR3150B	chr8	-	100500907	ncRNA	microRNA 3150b	1.12	1.4	0.00218594
RNF139	chr8	8q24	11236	protein-coding	ring finger protein 139	1.2	1.41	0.00219143
ZNF706	chr8	8q22.3	51123	protein-coding	zinc finger protein 706	1.14	1.41	0.0021967
NDUFB9	chr8	8q13.3	4715	protein-coding	NADH dehydrogenase (ubiquinone) 1 beta subcomplex, 9, 22kDa	1.19	1.41	0.00221834
POLR2A	chr17	17p13.1	5430	protein-coding	polymerase (RNA) II (DNA directed) polypeptide A, 220kDa	0.88	0.68	0.00222774
ACAP1	chr17	17p13.1	9744	protein-coding	ArfGAP with coiled-coil, ankyrin repeat and PH domains 1	0.88	0.68	0.00229463
YWHAZ	chr8	8q23.1	7534	protein-coding	tyrosine 3-monooxygenase/tryptophan 5-monooxygenase activation protein, zeta	1.14	1.4	0.00232695
CCAT1	chr8	8q24.21	100507056	ncRNA	colon cancer associated transcript 1 (non-protein coding)	1.21	1.41	0.00235236
MIR4471	chr8	-	100616451	ncRNA	microRNA 4471	1.14	1.41	0.002387
PCAT1	chr8	8q24.21	100750225	ncRNA	prostate cancer associated transcript 1 (non-protein coding)	1.21	1.41	0.00239866
PRNCR1	chr8	8q24.21	101867536	ncRNA	prostate cancer associated non-coding RNA 1	1.21	1.41	0.00239866
PLEKHF2	chr8	8q22.1	79666	protein-coding	pleckstrin homology domain containing, family F (with FYVE domain) member 2	1.12	1.41	0.00240787
CCAT2	chr8	8q24.21	101805488	ncRNA	colon cancer associated transcript 2 (non-protein coding)	1.21	1.41	0.00242212
POU5F1B	chr8	8q24.21	5462	protein-coding	POU class 5 homeobox 1B	1.21	1.41	0.00242212
LOC100506388	chr17	-	100506388	protein-coding	-	0.94	0.73	0.00248168
SPATA19	chr11	11q25	219938	protein-coding	spermatogenesis associated 19	0.93	0.66	0.00249378
ZHX1	chr8	8q24.13	11244	protein-coding	zinc fingers and homeoboxes 1	1.18	1.41	0.00249379
ATP6V1C1	chr8	8q22.3	528	protein-coding	ATPase, H+ transporting, lysosomal 42kDa, V1 subunit C1	1.14	1.42	0.00250423
NPAT	chr11	11q22-q23	4863	protein-coding	nuclear protein, ataxia-telangiectasia locus	0.91	0.66	0.00250912
LOC100128239	chr11	11q25	100128239	ncRNA	-	0.93	0.66	0.00251809
COX6C	chr8	8q22.2	1345	protein-coding	cytochrome c oxidase subunit VIc	1.19	1.41	0.00253031
C17orf59	chr17	17p13.1	54785	protein-coding	chromosome 17 open reading frame 59	0.93	0.69	0.00262046
AURKB	chr17	17p13.1	9212	protein-coding	aurora kinase B	0.93	0.69	0.00262046
CLMP	chr11	11q24.1	79827	protein-coding	CXADR-like membrane protein	0.93	0.68	0.00265538
PITPNA-AS1	chr17	17p13.3	100306951	ncRNA	PITPNA antisense RNA 1	0.92	0.72	0.00268143
INPP5K	chr17	17p13.3	51763	protein-coding	inositol polyphosphate-5-phosphatase K	0.92	0.72	0.00268143
MYO1C	chr17	17p13.3	4641	protein-coding	myosin IC	0.92	0.72	0.00268143
SQLE	chr8	8q24.1	6713	protein-coding	squalene epoxidase	1.19	1.41	0.00269446
SLC43A2	chr17	17p13.3	124935	protein-coding	solute carrier family 43 (amino acid system L transporter), member 2	0.93	0.72	0.00276978
THYN1	chr11	11q25	29087	protein-coding	thymocyte nuclear protein 1	0.93	0.66	0.00277338
ACAD8	chr11	11q25	27034	protein-coding	acyl-CoA dehydrogenase family, member 8	0.93	0.66	0.00277338
GLB1L3	chr11	11q25	112937	protein-coding	galactosidase, beta 1-like 3	0.93	0.66	0.00277338
VPS26B	chr11	11q25	112936	protein-coding	vacuolar protein sorting 26 homolog B (S. pombe)	0.93	0.66	0.00277338
MYH1	chr17	17p13.1	4619	protein-coding	myosin, heavy chain 1, skeletal muscle, adult	0.89	0.68	0.00277459
FAM83A	chr8	8q24.13	84985	protein-coding	family with sequence similarity 83, member A	1.17	1.41	0.00277867
FER1L6	chr8	8q24.1	654463	protein-coding	fer-1-like family member 6	1.16	1.41	0.00279447
LINC00964	chr8	8q24.13	157381	ncRNA	long intergenic non-protein coding RNA 964	1.2	1.41	0.00280595
FER1L6-AS2	chr8	8q24.13	157376	ncRNA	FER1L6 antisense RNA 2	1.19	1.4	0.0028335
MIR3151	chr8	-	100422992	ncRNA	microRNA 3151	1.17	1.42	0.00284078
LOC387810	chr11	11q23.1	387810	ncRNA	-	0.91	0.66	0.0028819
RRM2B	chr8	8q23.1	50484	protein-coding	ribonucleotide reductase M2 B (TP53 inducible)	1.13	1.42	0.00292111
RPL29P2	chr17	17p13	118432	pseudo	ribosomal protein L29 pseudogene 2	0.89	0.68	0.00293768
C11orf65	chr11	11q22.3	160140	protein-coding	chromosome 11 open reading frame 65	0.91	0.66	0.00297887
RNF19A	chr8	8q22	25897	protein-coding	ring finger protein 19A, RBR E3 ubiquitin protein ligase	1.19	1.41	0.00298298
PITPNA	chr17	17p13.3	5306	protein-coding	phosphatidylinositol transfer protein, alpha	0.92	0.72	0.00299414
ZNF572	chr8	8q24.13	137209	protein-coding	zinc finger protein 572	1.19	1.41	0.00299441
KCTD11	chr17	17p13.1	147040	protein-coding	potassium channel tetramerization domain containing 11	0.88	0.68	0.00302312
TMEM95	chr17	17p13.1	339168	protein-coding	transmembrane protein 95	0.88	0.68	0.00302312
CASC8	chr8	8q24.21	727677	ncRNA	cancer susceptibility candidate 8 (non-protein coding)	1.21	1.4	0.00302643
SLC35G6	chr17	17p13.1	643664	protein-coding	solute carrier family 35, member G6	0.88	0.68	0.00308134
ZBTB4	chr17	17p13.1	57659	protein-coding	zinc finger and BTB domain containing 4	0.88	0.68	0.00308134
BSX	chr11	11q24.1	390259	protein-coding	brain-specific homeobox	0.93	0.68	0.00312567
DERL1	chr8	8q24.13	79139	protein-coding	derlin 1	1.15	1.4	0.00313181
SNX31	chr8	8q22.3	169166	protein-coding	sorting nexin 31	1.14	1.4	0.00314513
KIAA0196	chr8	8q24.13	9897	protein-coding	KIAA0196	1.18	1.41	0.00315305
FAM49B	chr8	8q24.21	51571	protein-coding	family with sequence similarity 49, member B	1.18	1.4	0.00317544
BAALC	chr8	8q22.3	79870	protein-coding	brain and acute leukemia, cytoplasmic	1.15	1.41	0.00319926
ANKK1	chr11	11q23.2	255239	protein-coding	ankyrin repeat and kinase domain containing 1	0.9	0.65	0.00320581
NCAPD3	chr11	11q25	23310	protein-coding	non-SMC condensin II complex, subunit D3	0.94	0.66	0.00320588
DRD2	chr11	11q23	1813	protein-coding	dopamine receptor D2	0.9	0.66	0.00320762
MIR1205	chr8	-	100302161	ncRNA	microRNA 1205	1.21	1.41	0.00323138
TMEM75	chr8	8q24.21	641384	ncRNA	transmembrane protein 75	1.21	1.41	0.00323138
RCVRN	chr17	17p13.1	5957	protein-coding	recoverin	0.88	0.68	0.00326217
GLP2R	chr17	17p13.3	9340	protein-coding	glucagon-like peptide 2 receptor	0.88	0.68	0.00326217
LOC283177	chr11	11q25	283177	ncRNA	-	0.93	0.66	0.00326219
B3GAT1	chr11	11q25	27087	protein-coding	beta-1,3-glucuronyltransferase 1	0.93	0.66	0.00326219
RDX	chr11	11q23	5962	protein-coding	radixin	0.91	0.66	0.00327698
KDELC2	chr11	11q22.3	143888	protein-coding	KDEL (Lys-Asp-Glu-Leu) containing 2	0.91	0.66	0.0032932
TBC1D31	chr8	8q24.13	93594	protein-coding	TBC1 domain family, member 31	1.16	1.4	0.00330916
EXPH5	chr11	11q22.3	23086	protein-coding	exophilin 5	0.91	0.67	0.00331698
ZC3H12C	chr11	11q22.3	85463	protein-coding	zinc finger CCCH-type containing 12C	0.91	0.66	0.00332451
RNF139-AS1	chr8	8q24.13	101927612	ncRNA	RNF139 antisense RNA 1 (head to head)	1.2	1.41	0.00332458
USP28	chr11	11q23	57646	protein-coding	ubiquitin specific peptidase 28	0.88	0.66	0.00333731
MIR1206	chr8	-	100302170	ncRNA	microRNA 1206	1.21	1.41	0.00335617
LOC100499183	chr8	8q22.3	100499183	ncRNA	BAALC antisense RNA 1	1.17	1.4	0.00343637
ATAD2	chr8	8q24.13	29028	protein-coding	ATPase family, AAA domain containing 2	1.16	1.41	0.00344064
NXPE4	chr11	11q23.2	54827	protein-coding	neurexophilin and PC-esterase domain family, member 4	0.9	0.66	0.00346393
RGS22	chr8	8q22.2	26166	protein-coding	regulator of G-protein signaling 22	1.19	1.41	0.00348504
MIR6165	chr5	-	102465141	ncRNA	microRNA 6165	1.05	1.25	0.0035183
TRIB1	chr8	8q24.13	10221	protein-coding	tribbles pseudokinase 1	1.2	1.4	0.00351834
RPH3AL	chr17	17p13.3	9501	protein-coding	rabphilin 3A-like (without C2 domains)	0.93	0.73	0.0035377
LOC100506371	chr17	-	100506371	ncRNA	-	0.94	0.73	0.00356832
DOC2B	chr17	17p13.3	8447	protein-coding	double C2-like domains, beta	0.94	0.73	0.00356832
SLC25A32	chr8	8q22.3	81034	protein-coding	solute carrier family 25 (mitochondrial folate carrier), member 32	1.15	1.42	0.0035959
GAS7	chr17	17p13.1	8522	protein-coding	growth arrest-specific 7	0.88	0.68	0.00361296
C8orf69	chr8	8q22.1	619344	ncRNA	long intergenic non-protein coding RNA 1298	1.12	1.4	0.00377494
C8orf37	chr8	8q22.1	157657	protein-coding	chromosome 8 open reading frame 37	1.12	1.4	0.00377494
CTHRC1	chr8	8q22.3	115908	protein-coding	collagen triple helix repeat containing 1	1.17	1.41	0.0038227
SPAG1	chr8	8q22.2	6674	protein-coding	sperm associated antigen 1	1.16	1.4	0.00383815
CCDC42	chr17	17p13.1	146849	protein-coding	coiled-coil domain containing 42	0.89	0.69	0.00386419
MFSD6L	chr17	17p13.1	162387	protein-coding	major facilitator superfamily domain containing 6-like	0.89	0.69	0.00386419
PIK3R5	chr17	17p13.1	23533	protein-coding	phosphoinositide-3-kinase, regulatory subunit 5	0.89	0.69	0.00386419
PIK3R6	chr17	17p13.1	146850	protein-coding	phosphoinositide-3-kinase, regulatory subunit 6	0.89	0.69	0.00386419
DCAF13	chr8	8q22.3	25879	protein-coding	DDB1 and CUL4 associated factor 13	1.15	1.42	0.00387479
UQCRB	chr8	8q22	7381	protein-coding	ubiquinol-cytochrome c reductase binding protein	1.12	1.4	0.00388227
GDF6	chr8	8q22.1	392255	protein-coding	growth differentiation factor 6	1.12	1.4	0.00388227
ANKRD46	chr8	8q22.2	157567	protein-coding	ankyrin repeat domain 46	1.14	1.4	0.00388988
MTSS1	chr8	8p22	9788	protein-coding	metastasis suppressor 1	1.19	1.4	0.00389813
LOC101928266	chr17	17p13.1	101928266	ncRNA	-	0.88	0.68	0.00390043
POLR2K	chr8	8q22.2	5440	protein-coding	polymerase (RNA) II (DNA directed) polypeptide K, 7.0kDa	1.19	1.41	0.00391866
MYH13	chr17	17p13	8735	protein-coding	myosin, heavy chain 13, skeletal muscle	0.91	0.69	0.00393034
LRP12	chr8	8q22.2	29967	protein-coding	low density lipoprotein receptor-related protein 12	1.17	1.39	0.00393227
SAMD12-AS1	chr8	8q24.12	552860	ncRNA	SAMD12 antisense RNA 1	1.17	1.39	0.00393306
CRK	chr17	17p13.3	1398	protein-coding	v-crk avian sarcoma virus CT10 oncogene homolog	0.92	0.72	0.00396943
MIR5194	chr8	-	100847051	ncRNA	microRNA 5194	1.2	1.4	0.00397382
SORL1	chr11	11q23.2-q24.2	6653	protein-coding	sortilin-related receptor, L(DLR class) A repeats containing	0.93	0.67	0.00398424
MIR599	chr8	8q22.2	693184	ncRNA	microRNA 599	1.13	1.41	0.00399237
MIR875	chr8	8q22.2	100126309	ncRNA	microRNA 875	1.13	1.41	0.00399237
ZBTB16	chr11	11q23.1	7704	protein-coding	zinc finger and BTB domain containing 16	0.9	0.66	0.00400547
MTERFD1	chr8	8q22.1	51001	protein-coding	mitochondrial transcription termination factor 3	1.12	1.4	0.00400693
PLET1	chr11	11q23.1	349633	protein-coding	placenta expressed transcript 1	0.88	0.66	0.00401093
PTS	chr11	11q22.3	5805	protein-coding	6-pyruvoyltetrahydropterin synthase	0.88	0.66	0.00401093
TEX12	chr11	11q22	56158	protein-coding	testis expressed 12	0.88	0.66	0.00401093
BCO2	chr11	11q23.1	83875	protein-coding	beta-carotene oxygenase 2	0.88	0.66	0.00401093
FAM84B	chr8	8q24.21	157638	protein-coding	family with sequence similarity 84, member B	1.21	1.4	0.00401099
LOC100500773	chr8	-	100500773	pseudo	-	1.12	1.4	0.00402969
METTL16	chr17	17p13.3	79066	protein-coding	methyltransferase like 16	0.94	0.72	0.00403509
MIR1207	chr8	-	100302175	ncRNA	microRNA 1207	1.21	1.41	0.00408627
UBASH3B	chr11	11q24.1	84959	protein-coding	ubiquitin associated and SH3 domain containing B	0.93	0.68	0.00409964
FZD6	chr8	8q22.3-q23.1	8323	protein-coding	frizzled class receptor 6	1.17	1.4	0.00410529
NXPE2	chr11	11q23.3	120406	protein-coding	neurexophilin and PC-esterase domain family, member 2	0.88	0.66	0.00416276
LINC00861	chr8	8q24.13	100130231	ncRNA	long intergenic non-protein coding RNA 861	1.21	1.4	0.00427865
MYH8	chr17	17p13.1	4626	protein-coding	myosin, heavy chain 8, skeletal muscle, perinatal	0.89	0.68	0.0043387
DPYS	chr8	8q22	1807	protein-coding	dihydropyrimidinase	1.17	1.39	0.00433987
EIF3H	chr8	8q24.11	8667	protein-coding	eukaryotic translation initiation factor 3, subunit H	1.2	1.42	0.004376
USP17L1P	chr8	8p23.1	401447	protein-coding	ubiquitin specific peptidase 17-like family member 1	0.97	0.69	0.00437938
NDUFAF6	chr8	8q22.1	137682	protein-coding	NADH dehydrogenase (ubiquinone) complex I, assembly factor 6	1.12	1.39	0.00444091
FBXO43	chr8	8q22.2	286151	protein-coding	F-box protein 43	1.19	1.41	0.00450316
COLEC10	chr8	8q23-q24.1	10584	protein-coding	collectin sub-family member 10 (C-type lectin)	1.18	1.4	0.00452414
MIR100HG	chr11	11q24.1	399959	ncRNA	mir-100-let-7a-2 cluster host gene	0.93	0.68	0.00452694
NTN1	chr17	17p13.1	9423	protein-coding	netrin 1	0.88	0.69	0.00452931
C11orf63	chr11	11q24.1	79864	protein-coding	chromosome 11 open reading frame 63	0.93	0.68	0.00454455
CRTAM	chr11	11q24.1	56253	protein-coding	cytotoxic and regulatory T cell molecule	0.93	0.68	0.00454455
LINC00977	chr8	8q24.21	728724	ncRNA	long intergenic non-protein coding RNA 977	1.18	1.4	0.00454528
ASAP1-IT2	chr8	-	100507117	ncRNA	ASAP1 intronic transcript 2	1.2	1.4	0.0045655
BHLHA9	chr17	17p13.3	727857	protein-coding	basic helix-loop-helix family, member a9	0.92	0.72	0.00458651
TUSC5	chr17	17p13.3	286753	protein-coding	tumor suppressor candidate 5	0.92	0.72	0.00458651
NCAM1-AS1	chr11	11q23.2	100288346	ncRNA	NCAM1 antisense RNA1	0.88	0.66	0.00460758
TTC12	chr11	11q23.2	54970	protein-coding	tetratricopeptide repeat domain 12	0.88	0.66	0.00460758
OPCML	chr11	11q25	4978	protein-coding	opioid binding protein/cell adhesion molecule-like	0.94	0.67	0.00461566
DHRS7C	chr17	17p13.1	201140	protein-coding	dehydrogenase/reductase (SDR family) member 7C	0.88	0.68	0.0046304
TP53INP1	chr8	8q22	94241	protein-coding	tumor protein p53 inducible nuclear protein 1	1.12	1.39	0.00463402
ZHX2	chr8	8q24.13	22882	protein-coding	zinc fingers and homeoboxes 2	1.15	1.4	0.0046516
HSPA8	chr11	11q24.1	3312	protein-coding	heat shock 70kDa protein 8	0.93	0.68	0.00467153
LOC341056	chr11	11q24.1	341056	pseudo	-	0.93	0.68	0.00467153
LOC100288748	chr8	8q22.1	100288748	ncRNA	-	1.17	1.42	0.00467153
C11orf71	chr11	11q23.2	54494	protein-coding	chromosome 11 open reading frame 71	0.88	0.66	0.00469293
RBM7	chr11	11q23.1-q23.2	10179	protein-coding	RNA binding motif protein 7	0.88	0.66	0.00469293
REXO2	chr11	11q23.2	25996	protein-coding	RNA exonuclease 2	0.88	0.66	0.00469293
NNMT	chr11	11q23.1	4837	protein-coding	nicotinamide N-methyltransferase	0.88	0.66	0.00469293
EI24	chr11	11q24	9538	protein-coding	etoposide induced 2.4	0.93	0.68	0.00471456
STT3A	chr11	11q23.3	3703	protein-coding	STT3A, subunit of the oligosaccharyltransferase complex (catalytic)	0.93	0.68	0.00471456
CHEK1	chr11	11q24.2	1111	protein-coding	checkpoint kinase 1	0.93	0.68	0.00471456
SPDYE4	chr17	17p13.1	388333	protein-coding	speedy/RINGO cell cycle regulator family member E4	0.89	0.69	0.00473621
MAL2	chr8	8q23	114569	protein-coding	mal, T-cell differentiation protein 2 (gene/pseudogene)	1.18	1.4	0.00473626
PUS3	chr11	11q24.2	83480	protein-coding	pseudouridylate synthase 3	0.93	0.68	0.00478282
HYLS1	chr11	11q24.2	219844	protein-coding	hydrolethalus syndrome 1	0.93	0.68	0.00478282
MYH4	chr17	17p13.1	4622	protein-coding	myosin, heavy chain 4, skeletal muscle	0.88	0.68	0.00482655
MYH10	chr17	17p13	4628	protein-coding	myosin, heavy chain 10, non-muscle	0.88	0.68	0.004838
MIR4301	chr11	-	100422855	ncRNA	microRNA 4301	0.88	0.66	0.00489021
WDYHV1	chr8	8q24.13	55093	protein-coding	WDYHV motif containing 1	1.19	1.41	0.00491972
PATE1	chr11	11q24.2	160065	protein-coding	prostate and testis expressed 1	0.93	0.68	0.00493516
PATE2	chr11	11q24.2	399967	protein-coding	prostate and testis expressed 2	0.93	0.68	0.00493516
PATE3	chr11	11q24.2	100169851	protein-coding	prostate and testis expressed 3	0.93	0.68	0.00493516
ACRV1	chr11	11q24.2	56	protein-coding	acrosomal vesicle protein 1	0.93	0.68	0.00493516
HES7	chr17	17p13.1	84667	protein-coding	hes family bHLH transcription factor 7	0.89	0.69	0.00500313
MIR4521	chr17	-	100616406	ncRNA	microRNA 4521	0.89	0.69	0.00500313
MIR6883	chr17	-	102465532	ncRNA	microRNA 6883	0.89	0.69	0.00500313
PER1	chr17	17p13.1	5187	protein-coding	period circadian clock 1	0.89	0.69	0.00500313
TMEM107	chr17	17p13.1	84314	protein-coding	transmembrane protein 107	0.89	0.69	0.00500313
VAMP2	chr17	17p13.1	6844	protein-coding	vesicle-associated membrane protein 2 (synaptobrevin 2)	0.89	0.69	0.00500313
CTC1	chr17	17p13.1	80169	protein-coding	CTS telomere maintenance complex component 1	0.89	0.69	0.00500313
LINC00324	chr17	17p13.1	284029	ncRNA	long intergenic non-protein coding RNA 324	0.89	0.69	0.00500313
RANGRF	chr17	17p13.1	29098	protein-coding	RAN guanine nucleotide release factor	0.89	0.69	0.00500313
SLC25A35	chr17	17p13.1	399512	protein-coding	solute carrier family 25, member 35	0.89	0.69	0.00500313
PFAS	chr17	17p13.1	5198	protein-coding	phosphoribosylformylglycinamidine synthase	0.89	0.69	0.00500313
TMEM65	chr8	8q24.13	157378	protein-coding	transmembrane protein 65	1.19	1.4	0.00503154
TMPRSS5	chr11	11q	80975	protein-coding	transmembrane protease, serine 5	0.88	0.66	0.00504885
BLID	chr11	11q24.1	414899	protein-coding	BH3-like motif containing, cell death inducer	0.93	0.67	0.0050489
MIR100	chr11	11q24.1	406892	ncRNA	microRNA 100	0.93	0.67	0.0050489
MIRLET7A2	chr11	11q24.1	406882	ncRNA	microRNA let-7a-2	0.93	0.67	0.0050489
OR4F21	chr8	8p23.3	441308	protein-coding	olfactory receptor, family 4, subfamily F, member 21	0.96	0.69	0.0050489
KCNK9	chr8	8q24.3	51305	protein-coding	potassium channel, two pore domain subfamily K, member 9	1.11	1.35	0.00509001
ATM	chr11	11q22-q23	472	protein-coding	ATM serine/threonine kinase	0.9	0.66	0.00509374
MIR4314	chr17	-	100422983	ncRNA	microRNA 4314	0.89	0.69	0.00509509
ALOX12B	chr17	17p13.1	242	protein-coding	arachidonate 12-lipoxygenase, 12R type	0.89	0.69	0.00509509
INTS8	chr8	8q22.1	55656	protein-coding	integrator complex subunit 8	1.12	1.41	0.00516341
NXPE1	chr11	11q23.2	120400	protein-coding	neurexophilin and PC-esterase domain family, member 1	0.9	0.66	0.00519446
GLB1L2	chr11	11q25	89944	protein-coding	galactosidase, beta 1-like 2	0.93	0.67	0.00520451
CCNE2	chr8	8q22.1	9134	protein-coding	cyclin E2	1.12	1.4	0.00521835
TNFRSF11B	chr8	8q24	4982	protein-coding	tumor necrosis factor receptor superfamily, member 11b	1.18	1.4	0.00521972
KIRREL3-AS3	chr11	11q24.2	283165	ncRNA	KIRREL3 antisense RNA 3	0.93	0.68	0.0052359
SAMD12	chr8	8q24.12	401474	protein-coding	sterile alpha motif domain containing 12	1.17	1.39	0.00528671
KIRREL3-AS2	chr11	-	100874251	ncRNA	KIRREL3 antisense RNA 2	0.93	0.68	0.00529043
ARHGEF15	chr17	17p13.1	22899	protein-coding	Rho guanine nucleotide exchange factor (GEF) 15	0.89	0.68	0.00531611
DSCC1	chr8	8q24.12	79075	protein-coding	DNA replication and sister chromatid cohesion 1	1.2	1.4	0.00531617
MYH2	chr17	17p13.1	4620	protein-coding	myosin, heavy chain 2, skeletal muscle, adult	0.89	0.69	0.00538018
NCAM1	chr11	11q23.1	4684	protein-coding	neural cell adhesion molecule 1	0.88	0.66	0.00542509
SRR	chr17	17p13	63826	protein-coding	serine racemase	0.94	0.73	0.00543718
USP43	chr17	17p13.1	124739	protein-coding	ubiquitin specific peptidase 43	0.88	0.68	0.00550024
MIR1208	chr8	8q24.21	100302281	ncRNA	microRNA 1208	1.21	1.4	0.00552803
MCPH1	chr8	8p23.1	79648	protein-coding	microcephalin 1	0.9	0.61	0.00561458
KRBA2	chr17	17p13.1	124751	protein-coding	KRAB-A domain containing 2	0.89	0.69	0.00562867
LOC100128288	chr17	17p13.1	100128288	ncRNA	-	0.89	0.69	0.00562867
RNF222	chr17	17p13.1	643904	protein-coding	ring finger protein 222	0.89	0.69	0.00562867
RPL26	chr17	17p13	6154	protein-coding	ribosomal protein L26	0.89	0.69	0.00562867
NDEL1	chr17	17p13.1	81565	protein-coding	nudE neurodevelopment protein 1-like 1	0.89	0.69	0.00562867
YWHAE	chr17	17p13.3	7531	protein-coding	tyrosine 3-monooxygenase/tryptophan 5-monooxygenase activation protein, epsilon	0.92	0.72	0.00573069
SGSM2	chr17	17p13.3	9905	protein-coding	small G protein signaling modulator 2	0.93	0.73	0.00575701
MIR30B	chr8	8q24.22	407030	ncRNA	microRNA 30b	1.12	1.37	0.00578269
MIR30D	chr8	8q24.22	407033	ncRNA	microRNA 30d	1.12	1.37	0.00578269
UTP23	chr8	8q24.11	84294	protein-coding	UTP23, small subunit (SSU) processome component, homolog (yeast)	1.2	1.41	0.00583492
PTDSS1	chr8	8q22	9791	protein-coding	phosphatidylserine synthase 1	1.12	1.4	0.00590877
DSCAML1	chr11	11q23	57453	protein-coding	Down syndrome cell adhesion molecule like 1	0.9	0.67	0.00593691
CYB5D1	chr17	17p13.1	124637	protein-coding	cytochrome b5 domain containing 1	0.89	0.68	0.0059405
NAA38	chr17	17p13.1	84316	protein-coding	N(alpha)-acetyltransferase 38, NatC auxiliary subunit	0.89	0.68	0.0059405
TMEM88	chr17	17p13.1	92162	protein-coding	transmembrane protein 88	0.89	0.68	0.0059405
KDM6B	chr17	17p13.1	23135	protein-coding	lysine (K)-specific demethylase 6B	0.89	0.68	0.0059405
ZFAT-AS1	chr8	8q24.22	594840	ncRNA	ZFAT antisense RNA 1	1.12	1.37	0.00599396
ZFAT	chr8	8q24.22	57623	protein-coding	zinc finger and AT hook domain containing	1.12	1.37	0.00599396
CEP164	chr11	11q23.3	22897	protein-coding	centrosomal protein 164kDa	0.91	0.68	0.00604365
MIR125B1	chr11	11q24.1	406911	ncRNA	microRNA 125b-1	0.93	0.67	0.00604783
PKHD1L1	chr8	8q23	93035	protein-coding	polycystic kidney and hepatic disease 1 (autosomal recessive)-like 1	1.14	1.4	0.00608146
MIR3167	chr11	-	100422918	ncRNA	microRNA 3167	0.93	0.67	0.00610221
MGC12916	chr17	17p12	84815	ncRNA	-	0.94	0.7	0.00615695
ALOXE3	chr17	17p13.1	59344	protein-coding	arachidonate lipoxygenase 3	0.88	0.69	0.00617209
MYH3	chr17	17p13.1	4621	protein-coding	myosin, heavy chain 3, skeletal muscle, embryonic	0.89	0.69	0.00620312
CADM1	chr11	11q23.2	23705	protein-coding	cell adhesion molecule 1	0.88	0.67	0.00622416
COLCA1	chr11	11q23.1	399948	protein-coding	colorectal cancer associated 1	0.88	0.66	0.00632384
HTR3A	chr11	11q23.1	3359	protein-coding	5-hydroxytryptamine (serotonin) receptor 3A, ionotropic	0.88	0.67	0.00632384
C11orf53	chr11	11q23.1	341032	protein-coding	chromosome 11 open reading frame 53	0.88	0.66	0.00632384
ELAC2	chr17	17p11.2	60528	protein-coding	elaC ribonuclease Z 2	0.94	0.69	0.00637269
DCSTAMP	chr8	8q23	81501	protein-coding	dendrocyte expressed seven transmembrane protein	1.17	1.39	0.00646613
KCNV1	chr8	8q23.2	27012	protein-coding	potassium channel, voltage gated modifier subfamily V, member 1	1.14	1.39	0.00648827
MIR3610	chr8	-	100500914	ncRNA	microRNA 3610	1.2	1.4	0.00649498
RAD21-AS1	chr8	8q24.11	644660	ncRNA	RAD21 antisense RNA 1	1.2	1.4	0.00649498
RTN4RL1	chr17	17p13.3	146760	protein-coding	reticulon 4 receptor-like 1	0.92	0.73	0.00653949
USP17L4	chr8	8p23.1	645402	protein-coding	ubiquitin specific peptidase 17-like family member 4	0.97	0.69	0.00658199
LOC100132078	chr11	11q23.1	100132078	ncRNA	-	0.88	0.66	0.00661119
MIR4491	chr11	-	100616330	ncRNA	microRNA 4491	0.88	0.66	0.00661119
POU2AF1	chr11	11q23.1	5450	protein-coding	POU class 2 associating factor 1	0.88	0.66	0.00661119
LOC101928418	chr17	-	101928418	ncRNA	-	0.94	0.68	0.00665173
SNTB1	chr8	8q23-q24	6641	protein-coding	syntrophin, beta 1 (dystrophin-associated protein A1, 59kDa, basic component 1)	1.15	1.39	0.00671252
ESRP1	chr8	8q22.1	54845	protein-coding	epithelial splicing regulatory protein 1	1.18	1.41	0.00674915
COL14A1	chr8	8q23	7373	protein-coding	collagen, type XIV, alpha 1	1.16	1.39	0.00679689
SLC30A8	chr8	8q24.11	169026	protein-coding	solute carrier family 30 (zinc transporter), member 8	1.18	1.39	0.00689844
PATE4	chr11	11q24.2	399968	protein-coding	prostate and testis expressed 4	0.93	0.68	0.00696422
DDX10	chr11	11q22-q23	1662	protein-coding	DEAD (Asp-Glu-Ala-Asp) box polypeptide 10	0.91	0.66	0.00699232
RIMS2	chr8	8q22.3	9699	protein-coding	regulating synaptic membrane exocytosis 2	1.17	1.4	0.00700234
VPS13B	chr8	8q22.2	157680	protein-coding	vacuolar protein sorting 13 homolog B (yeast)	1.17	1.41	0.00702637
SNORD91B	chr17	17p13.3	692208	snoRNA	small nucleolar RNA, C/D box 91B	0.93	0.73	0.00703327
SNORD91A	chr17	17p13.3	692207	snoRNA	small nucleolar RNA, C/D box 91A	0.93	0.73	0.00703327
MED30	chr8	8q24.11	90390	protein-coding	mediator complex subunit 30	1.18	1.38	0.00708222
SMG6	chr17	17p13.3	23293	protein-coding	SMG6 nonsense mediated mRNA decay factor	0.93	0.73	0.00718864
COLCA2	chr11	11q23.1	120376	protein-coding	colorectal cancer associated 2	0.88	0.66	0.00737714
MNT	chr17	17p13.3	4335	protein-coding	MAX network transcriptional repressor	0.94	0.73	0.00741483
ELMOD1	chr11	11q22.3	55531	protein-coding	ELMO/CED-12 domain containing 1	0.91	0.66	0.00748111
C11orf87	chr11	11q22.3	399947	protein-coding	chromosome 11 open reading frame 87	0.91	0.66	0.00754502
AARD	chr8	8q24.11	441376	protein-coding	alanine and arginine rich domain containing protein	1.21	1.4	0.00764224
OXR1	chr8	8q23	55074	protein-coding	oxidation resistance 1	1.2	1.42	0.00764472
ARHGAP20	chr11	11q23.1	57569	protein-coding	Rho GTPase activating protein 20	0.88	0.66	0.00767322
HAS2	chr8	8q24.12	3037	protein-coding	hyaluronan synthase 2	1.15	1.4	0.00768575
DPY19L4	chr8	8q22.1	286148	protein-coding	dpy-19-like 4 (C. elegans)	1.12	1.41	0.00774028
FEZ1	chr11	11q24.2	9638	protein-coding	fasciculation and elongation protein zeta 1 (zygin I)	0.93	0.68	0.00784746
HIC1	chr17	17p13.3	3090	protein-coding	hypermethylated in cancer 1	0.92	0.73	0.00788172
MIR132	chr17	17p13.3	406921	ncRNA	microRNA 132	0.92	0.73	0.00788172
MIR212	chr17	17p13.3	406994	ncRNA	microRNA 212	0.92	0.73	0.00788172
CDON	chr11	11q24.2	50937	protein-coding	cell adhesion associated, oncogene regulated	0.93	0.68	0.00791611
MIR34B	chr11	11q23.1	407041	ncRNA	microRNA 34b	0.88	0.66	0.00795053
MIR34C	chr11	11q23.1	407042	ncRNA	microRNA 34c	0.88	0.66	0.00795053
C11orf88	chr11	11q23.1	399949	protein-coding	chromosome 11 open reading frame 88	0.88	0.66	0.00795053
LAYN	chr11	11q23.1	143903	protein-coding	layilin	0.88	0.66	0.00795053
BTG4	chr11	11q23	54766	protein-coding	B-cell translocation gene 4	0.88	0.66	0.00795053
HS3ST3A1	chr17	17p12	9955	protein-coding	heparan sulfate (glucosamine) 3-O-sulfotransferase 3A1	0.94	0.7	0.00796095
SLC39A4	chr8	8q24.3	55630	protein-coding	solute carrier family 39 (zinc transporter), member 4	1.12	1.34	0.00798526
CHD3	chr17	17p13.1	1107	protein-coding	chromodomain helicase DNA binding protein 3	0.89	0.68	0.00802767
OSR2	chr8	8q22.2	116039	protein-coding	odd-skipped related transciption factor 2	1.2	1.41	0.00805501
MIR744	chr17	17p12	100126313	ncRNA	microRNA 744	0.93	0.68	0.00808995
FDX1	chr11	11q22	2230	protein-coding	ferredoxin 1	0.91	0.66	0.00808998
DDX25	chr11	11q24	29118	protein-coding	DEAD (Asp-Glu-Ala-Asp) box helicase 25	0.93	0.68	0.00812528
KCNAB3	chr17	17p13.1	9196	protein-coding	potassium channel, voltage gated subfamily A regulatory beta subunit 3	0.89	0.69	0.00816062
LOC284023	chr17	17p13.1	284023	ncRNA	-	0.89	0.69	0.00816062
SCARNA21	chr17	17p13.1	677763	ncRNA	small Cajal body-specific RNA 21	0.89	0.69	0.00816062
TRAPPC1	chr17	17p13.1	58485	protein-coding	trafficking protein particle complex 1	0.89	0.69	0.00816062
CNTROB	chr17	17p13.1	116840	protein-coding	centrobin, centrosomal BRCA2 interacting protein	0.89	0.69	0.00816062
POU2F3	chr11	11q23.3	25833	protein-coding	POU class 2 homeobox 3	0.91	0.67	0.00821418
RILP	chr17	17p13.3	83547	protein-coding	Rab interacting lysosomal protein	0.92	0.72	0.00823171
PRPF8	chr17	17p13.3	10594	protein-coding	pre-mRNA processing factor 8	0.92	0.72	0.00823171
SCARF1	chr17	17p13.3	8578	protein-coding	scavenger receptor class F, member 1	0.92	0.72	0.00823171
HS3ST3B1	chr17	17p12	9953	protein-coding	heparan sulfate (glucosamine) 3-O-sulfotransferase 3B1	0.94	0.7	0.00834713
BACE1-AS	chr11	11q23.3	100379571	ncRNA	BACE1 antisense RNA	0.88	0.68	0.00841173
LOC100652768	chr11	-	100652768	ncRNA	-	0.88	0.68	0.00841173
TAGLN	chr11	11q23.2	6876	protein-coding	transgelin	0.88	0.68	0.00841173
SIDT2	chr11	11q23.3	51092	protein-coding	SID1 transmembrane family, member 2	0.88	0.68	0.00841173
BACE1	chr11	11q23.2-q23.3	23621	protein-coding	beta-site APP-cleaving enzyme 1	0.88	0.68	0.00841173
PCSK7	chr11	11q23-q24	9159	protein-coding	proprotein convertase subtilisin/kexin type 7	0.88	0.68	0.00841173
RNF214	chr11	11q23.3	257160	protein-coding	ring finger protein 214	0.88	0.68	0.00841173
ALOX15B	chr17	17p13.1	247	protein-coding	arachidonate 15-lipoxygenase, type B	0.89	0.69	0.00844832
NTM-IT	chr11	11q25	100874281	ncRNA	NTM intronic transcript	0.93	0.68	0.00844836
LINC00900	chr11	11q23.3	283143	ncRNA	long intergenic non-protein coding RNA 900	0.88	0.67	0.00852147
C8orf82	chr8	8q24	414919	protein-coding	chromosome 8 open reading frame 82	1.12	1.34	0.00860053
ACAT1	chr11	11q22.3	38	protein-coding	acetyl-CoA acetyltransferase 1	0.91	0.67	0.00860912
TSR1	chr17	17p13.3	55720	protein-coding	TSR1, 20S rRNA accumulation, homolog (S. cerevisiae)	0.93	0.73	0.00868443
NOV	chr8	8q24.1	4856	protein-coding	nephroblastoma overexpressed	1.18	1.39	0.00874513
HTR3B	chr11	11q23.1	9177	protein-coding	5-hydroxytryptamine (serotonin) receptor 3B, ionotropic	0.88	0.67	0.00876022
COMMD5	chr8	8q24.3	28991	protein-coding	COMM domain containing 5	1.12	1.35	0.00878276
MIR6850	chr8	-	102465978	ncRNA	microRNA 6850	1.12	1.35	0.00878276
ZNF34	chr8	8q24.3	80778	protein-coding	zinc finger protein 34	1.12	1.35	0.00878276
ZNF517	chr8	8q24.3	340385	protein-coding	zinc finger protein 517	1.12	1.35	0.00878276
ZNF7	chr8	8q24	7553	protein-coding	zinc finger protein 7	1.12	1.35	0.00878276
ZNF251	chr8	8q24.3	90987	protein-coding	zinc finger protein 251	1.12	1.35	0.00878276
ZNF250	chr8	8q24.3	58500	protein-coding	zinc finger protein 250	1.12	1.35	0.00878276
MYOCD	chr17	17p11.2	93649	protein-coding	myocardin	0.94	0.69	0.0088825
CPSF1	chr8	8q24.23	29894	protein-coding	cleavage and polyadenylation specific factor 1, 160kDa	1.12	1.33	0.00889781
SLC37A2	chr11	11q24.2	219855	protein-coding	solute carrier family 37 (glucose-6-phosphate transporter), member 2	0.93	0.68	0.00893525
ODF4	chr17	17p13.1	146852	protein-coding	outer dense fiber of sperm tails 4	0.88	0.68	0.00899149
DPH1	chr17	17p13.3	1801	protein-coding	diphthamide biosynthesis 1	0.92	0.73	0.00905108
OVCA2	chr17	17p13.3	124641	protein-coding	ovarian tumor suppressor candidate 2	0.92	0.73	0.00905108
HEPN1	chr11	11q24	641654	protein-coding	hepatocellular carcinoma, down-regulated 1	0.93	0.68	0.00909003
ROBO3	chr11	11q24.2	64221	protein-coding	roundabout, axon guidance receptor, homolog 3 (Drosophila)	0.93	0.68	0.00909003
ROBO4	chr11	11q24.2	54538	protein-coding	roundabout, axon guidance receptor, homolog 4 (Drosophila)	0.93	0.68	0.00909003
HEPACAM	chr11	11q24.2	220296	protein-coding	hepatic and glial cell adhesion molecule	0.93	0.68	0.00909003
LINC00670	chr17	17p12	284034	ncRNA	long intergenic non-protein coding RNA 670	0.91	0.68	0.00914728
SIK3	chr11	11q23.3	23387	protein-coding	SIK family kinase 3	0.88	0.68	0.00916225
MRPL13	chr8	8q22.1-q22.3	28998	protein-coding	mitochondrial ribosomal protein L13	1.16	1.39	0.00917828
MTBP	chr8	8q24.12	27085	protein-coding	MDM2 binding protein	1.16	1.39	0.00917828
BUD13	chr11	11q23.3	84811	protein-coding	BUD13 homolog (S. cerevisiae)	0.88	0.68	0.00918812
LOC100287098	chr8	8q24.3	100287098	ncRNA	TONSL antisense RNA 1	1.12	1.34	0.00940671
MIR6893	chr8	-	102466271	ncRNA	microRNA 6893	1.12	1.34	0.00940671
VPS28	chr8	8q24.3	51160	protein-coding	vacuolar protein sorting 28 homolog (S. cerevisiae)	1.12	1.34	0.00940671
TONSL	chr8	8q24.3	4796	protein-coding	tonsoku-like, DNA repair protein	1.12	1.34	0.00940671
MIR22	chr17	17p13.3	407004	ncRNA	microRNA 22	0.93	0.73	0.00944702
WDR81	chr17	17p13.3	124997	protein-coding	WD repeat domain 81	0.93	0.73	0.00944702
MIR22HG	chr17	17p13.3	84981	ncRNA	MIR22 host gene	0.93	0.73	0.00944702
SERPINF1	chr17	17p13.3	5176	protein-coding	serpin peptidase inhibitor, clade F (alpha-2 antiplasmin, pigment epithelium derived factor), member 1	0.93	0.73	0.00944702
SERPINF2	chr17	17p13	5345	protein-coding	serpin peptidase inhibitor, clade F (alpha-2 antiplasmin, pigment epithelium derived factor), member 2	0.93	0.73	0.00944702
IRX6	chr16	16q12.2	79190	protein-coding	iroquois homeobox 6	0.67	0.9	0.00944706
LOC100128006	chr17	17p12	100128006	ncRNA	-	0.93	0.68	0.00947006
MIR4493	chr11	-	100616319	ncRNA	microRNA 4493	0.93	0.68	0.00948746
C11orf1	chr11	11q23.1	64776	protein-coding	chromosome 11 open reading frame 1	0.88	0.66	0.00969182
CRYAB	chr11	11q22.3-q23.1	1410	protein-coding	crystallin, alpha B	0.88	0.66	0.00969182
FDXACB1	chr11	11q23.1	91893	protein-coding	ferredoxin-fold anticodon binding domain containing 1	0.88	0.66	0.00969182
HSPB2	chr11	11q22-q23	3316	protein-coding	heat shock 27kDa protein 2	0.88	0.66	0.00969182
TIMM8B	chr11	11q23.1-q23.2	26521	protein-coding	translocase of inner mitochondrial membrane 8 homolog B (yeast)	0.88	0.66	0.00969182
C11orf57	chr11	11q23.1	55216	protein-coding	chromosome 11 open reading frame 57	0.88	0.66	0.00969182
PIH1D2	chr11	11q23.1	120379	protein-coding	PIH1 domain containing 2	0.88	0.66	0.00969182
C11orf52	chr11	11q23.1	91894	protein-coding	chromosome 11 open reading frame 52	0.88	0.66	0.00969182
HSPB2-C11orf52	chr11	11q	100528019	ncRNA	HSPB2-C11orf52 readthrough (NMD candidate)	0.88	0.66	0.00969182
DIXDC1	chr11	11q23.1	85458	protein-coding	DIX domain containing 1	0.88	0.66	0.00969182
ALG9	chr11	11q23	79796	protein-coding	ALG9, alpha-1,2-mannosyltransferase	0.88	0.66	0.00969182
SBSPON	chr8	8q21.11	157869	protein-coding	somatomedin B and thrombospondin, type 1 domain containing	1.12	1.38	0.00971388
SC5D	chr11	11q23.3	6309	protein-coding	sterol-C5-desaturase	0.92	0.67	0.00973331
YAP1	chr11	11q13	10413	protein-coding	Yes-associated protein 1	0.91	0.66	0.00973723
CUL5	chr11	11q22.3	8065	protein-coding	cullin 5	0.91	0.67	0.00977192
FBXO32	chr8	8q24.13	114907	protein-coding	F-box protein 32	1.19	1.38	0.00979147
TSPYL5	chr8	8q22.1	85453	protein-coding	TSPY-like 5	1.12	1.39	0.00981651
ZNF16	chr8	8q24	7564	protein-coding	zinc finger protein 16	1.15	1.36	0.0099003
NIPAL2	chr8	8q22.2	79815	protein-coding	NIPA-like domain containing 2	1.19	1.4	0.00992888
MIR6090	chr11	-	102466104	ncRNA	microRNA 6090	0.92	0.66	0.0100274
LINC00675	chr17	17p13.1-p12	100289255	ncRNA	long intergenic non-protein coding RNA 675	0.89	0.7	0.0101127
MAGOH2	chr17	-	100506898	pseudo	mago-nashi homolog 2, pseudogene	0.89	0.7	0.0101127
ADPRM	chr17	17p13.1	56985	protein-coding	ADP-ribose/CDP-alcohol diphosphatase, manganese-dependent	0.89	0.7	0.0101127
TMEM220	chr17	17p13.1	388335	protein-coding	transmembrane protein 220	0.89	0.7	0.0101127
SCO1	chr17	17p13.1	6341	protein-coding	SCO1 cytochrome c oxidase assembly protein	0.89	0.7	0.0101127
PIRT	chr17	17p12	644139	protein-coding	phosphoinositide-interacting regulator of transient receptor potential channels	0.89	0.7	0.0101127
TMEM220-AS1	chr17	17p13.1-p12	101101775	ncRNA	TMEM220 antisense RNA 1	0.89	0.7	0.0101127
TMED10P1	chr8	8q24.3	286102	pseudo	transmembrane emp24-like trafficking protein 10 (yeast) pseudogene 1	1.15	1.36	0.0102421
ZNF252P-AS1	chr8	8q24.3	286103	ncRNA	ZNF252P antisense RNA 1	1.15	1.36	0.0102421
IL18	chr11	11q22.2-q22.3	3606	protein-coding	interleukin 18	0.88	0.66	0.0103211
MIR1234	chr8	-	100302196	ncRNA	microRNA 1234	1.12	1.34	0.0103291
MIR6849	chr8	-	102466749	ncRNA	microRNA 6849	1.12	1.34	0.0103291
MIR939	chr8	8q24.3	100126351	ncRNA	microRNA 939	1.12	1.34	0.0103291
GRIK4	chr11	11q22.3	2900	protein-coding	glutamate receptor, ionotropic, kainate 4	0.92	0.67	0.0103461
DEFA10P	chr8	8p23.1	449493	pseudo	defensin, alpha 10 pseudogene	0.94	0.62	0.0103805
ZW10	chr11	11q23.2	9183	protein-coding	zw10 kinetochore protein	0.88	0.67	0.0104267
WDR16	chr17	17p13.1	146845	protein-coding	cilia and flagella associated protein 52	0.88	0.69	0.010432
C8orf87	chr8	8q22.1	389676	protein-coding	chromosome 8 open reading frame 87	1.14	1.39	0.0104829
TOX3	chr16	16q12.1	27324	protein-coding	TOX high mobility group box family member 3	0.7	0.92	0.0105314
LOC284009	chr17	17p13.3	284009	ncRNA	-	0.94	0.74	0.01054
LOC101927839	chr17	-	101927839	ncRNA	-	0.93	0.73	0.0106391
ASAP1-IT1	chr8	8q24.21	29065	ncRNA	ASAP1 intronic transcript 1	1.21	1.39	0.0106391
PKNOX2	chr11	11q24.2	63876	protein-coding	PBX/knotted 1 homeobox 2	0.93	0.68	0.01071
CLDN25	chr11	11q23.2	644672	protein-coding	claudin 25	0.88	0.67	0.010729
PPP2R1B	chr11	11q23.2	5519	protein-coding	protein phosphatase 2, regulatory subunit A, beta	0.87	0.66	0.0107974
ZNF202	chr11	11q24	7753	protein-coding	zinc finger protein 202	0.93	0.68	0.0108439
PVRL1	chr11	11q23.3	5818	protein-coding	poliovirus receptor-related 1 (herpesvirus entry mediator C)	0.91	0.67	0.0108993
EFR3A	chr8	8q24.22	23167	protein-coding	EFR3 homolog A (S. cerevisiae)	1.2	1.38	0.0109716
TMEM218	chr11	11q24.2	219854	protein-coding	transmembrane protein 218	0.93	0.68	0.011031
SDHD	chr11	11q23	6392	protein-coding	succinate dehydrogenase complex, subunit D, integral membrane protein	0.88	0.66	0.0110455
GRAMD1B	chr11	11q24.1	57476	protein-coding	GRAM domain containing 1B	0.93	0.68	0.0110925
CYHR1	chr8	8q24.3	50626	protein-coding	cysteine/histidine-rich 1	1.12	1.34	0.0111428
FOXH1	chr8	8q24.3	8928	protein-coding	forkhead box H1	1.12	1.34	0.0111428
LRRC14	chr8	8q24.3	9684	protein-coding	leucine rich repeat containing 14	1.12	1.34	0.0111428
LRRC24	chr8	8q24.3	441381	protein-coding	leucine rich repeat containing 24	1.12	1.34	0.0111428
MFSD3	chr8	8q24.3	113655	protein-coding	major facilitator superfamily domain containing 3	1.12	1.34	0.0111428
PPP1R16A	chr8	8q24.3	84988	protein-coding	protein phosphatase 1, regulatory subunit 16A	1.12	1.34	0.0111428
RECQL4	chr8	8q24.3	9401	protein-coding	RecQ protein-like 4	1.12	1.34	0.0111428
GPT	chr8	8q24.3	2875	protein-coding	glutamic-pyruvate transaminase (alanine aminotransferase)	1.12	1.34	0.0111428
KIFC2	chr8	8q24.3	90990	protein-coding	kinesin family member C2	1.12	1.34	0.0111428
SYBU	chr8	8q23.2	55638	protein-coding	syntabulin (syntaxin-interacting)	1.15	1.39	0.0112409
OC90	chr8	8q24.22	729330	protein-coding	otoconin 90	1.18	1.37	0.011323
FAM118B	chr11	11q24.2	79607	protein-coding	family with sequence similarity 118, member B	0.93	0.7	0.0113925
KCNQ3	chr8	8q24	3786	protein-coding	potassium channel, voltage gated KQT-like subfamily Q, member 3	1.18	1.37	0.0114209
ZNF18	chr17	17p11.2	7566	protein-coding	zinc finger protein 18	0.93	0.68	0.0114257
GUCY2D	chr17	17p13.1	3000	protein-coding	guanylate cyclase 2D, membrane (retina-specific)	0.88	0.68	0.0114624
DCUN1D5	chr11	11q22.3	84259	protein-coding	DCN1, defective in cullin neddylation 1, domain containing 5	0.92	0.66	0.0114624
EMC2	chr8	8q23.1	9694	protein-coding	ER membrane protein complex subunit 2	1.14	1.39	0.0116191
LOC101929653	chr11	-	101929653	ncRNA	-	0.93	0.67	0.0117373
PAFAH1B2	chr11	11q23	5049	protein-coding	platelet-activating factor acetylhydrolase 1b, catalytic subunit 2 (30kDa)	0.88	0.68	0.0118003
SLC52A2	chr8	8q24.3	79581	protein-coding	solute carrier family 52 (riboflavin transporter), member 2	1.12	1.35	0.0118674
FSBP	chr8	8q	100861412	protein-coding	fibrinogen silencer binding protein	1.17	1.4	0.0119134
RAD54B	chr8	8q22.1	25788	protein-coding	RAD54 homolog B (S. cerevisiae)	1.17	1.4	0.0119134
TLCD2	chr17	17p13.3	727910	protein-coding	TLC domain containing 2	0.93	0.73	0.01195
HAS2-AS1	chr8	8q24.13	594842	ncRNA	HAS2 antisense RNA 1	1.15	1.38	0.0119632
PI15	chr8	8q21.11	51050	protein-coding	peptidase inhibitor 15	1.12	1.36	0.0120609
LOC643923	chr11	11q22.3	643923	ncRNA	-	0.91	0.66	0.0120629
ALKBH8	chr11	11q22.3	91801	protein-coding	alkB, alkylation repair homolog 8 (E. coli)	0.91	0.66	0.0120629
DENND3	chr8	8q24.3	22898	protein-coding	DENN/MADD domain containing 3	1.15	1.38	0.0120728
ADCK5	chr8	8q24.3	203054	protein-coding	aarF domain containing kinase 5	1.12	1.34	0.0121218
TRIQK	chr8	8q22.1	286144	protein-coding	triple QxxK/R motif containing	1.16	1.39	0.012156
EBAG9	chr8	8q23	9166	protein-coding	estrogen receptor binding site associated, antigen, 9	1.15	1.39	0.0122542
CASC16	chr16	16q12.1	643714	ncRNA	cancer susceptibility candidate 16 (non-protein coding)	0.7	0.91	0.0122665
RPL8	chr8	8q24.3	6132	protein-coding	ribosomal protein L8	1.12	1.35	0.0124797
TMEM74	chr8	8q23.1	157753	protein-coding	transmembrane protein 74	1.14	1.39	0.012522
RAD21	chr8	8q24	5885	protein-coding	RAD21 homolog (S. pombe)	1.21	1.4	0.0125955
TRHR	chr8	8q23	7201	protein-coding	thyrotropin-releasing hormone receptor	1.14	1.39	0.0126261
SIK2	chr11	11q23.1	23235	protein-coding	salt-inducible kinase 2	0.87	0.66	0.0126869
MIR2053	chr8	-	100302225	ncRNA	microRNA 2053	1.14	1.37	0.0127309
TERF1	chr8	8q21.11	7013	protein-coding	telomeric repeat binding factor (NIMA-interacting) 1	1.12	1.38	0.0127309
ARHGAP44	chr17	17p12	9912	protein-coding	Rho GTPase activating protein 44	0.93	0.7	0.0128109
CDRT15	chr17	17p12	146822	protein-coding	CMT1A duplicated region transcript 15	0.94	0.71	0.0131039
CDRT15P1	chr17	17p12	94158	pseudo	CMT1A duplicated region transcript 15 pseudogene 1	0.94	0.71	0.0131039
KCNJ5	chr11	11q24	3762	protein-coding	potassium channel, inwardly rectifying subfamily J, member 5	0.93	0.67	0.0132307
RIPK2	chr8	8q21	8767	protein-coding	receptor-interacting serine-threonine kinase 2	1.14	1.41	0.013286
TP53AIP1	chr11	11q24	63970	protein-coding	tumor protein p53 regulated apoptosis inducing protein 1	0.93	0.68	0.0133214
RAB39A	chr11	11q22.3	54734	protein-coding	RAB39A, member RAS oncogene family	0.9	0.67	0.0133731
FXYD6	chr11	11q23.3	53826	protein-coding	FXYD domain containing ion transport regulator 6	0.88	0.68	0.0133948
FXYD6-FXYD2	chr11	11q23	100533181	protein-coding	FXYD6-FXYD2 readthrough	0.88	0.68	0.0133948
SRPR	chr11	11q24.2	6734	protein-coding	signal recognition particle receptor (docking protein)	0.93	0.7	0.0134224
NCALD	chr8	8q22.2	83988	protein-coding	neurocalcin delta	1.15	1.39	0.0134859
MIR8084	chr8	-	102467005	ncRNA	microRNA 8084	1.16	1.39	0.0134865
LOC649133	chr11	11q23.3	649133	ncRNA	-	0.91	0.68	0.0135626
LOC100507283	chr11	-	100507283	ncRNA	-	0.93	0.7	0.0135964
ENY2	chr8	8q23.1	56943	protein-coding	enhancer of yellow 2 homolog (Drosophila)	1.14	1.39	0.0135976
KCNS2	chr8	8q22	3788	protein-coding	potassium voltage-gated channel, modifier subfamily S, member 2	1.19	1.4	0.0135976
LINC00534	chr8	-	100874052	ncRNA	long intergenic non-protein coding RNA 534	1.16	1.39	0.0137372
TMEM67	chr8	8q22.1	91147	protein-coding	transmembrane protein 67	1.16	1.39	0.0137888
DLAT	chr11	11q23.1	1737	protein-coding	dihydrolipoamide S-acetyltransferase	0.88	0.66	0.0138458
SENCR	chr11	-	100507392	ncRNA	smooth muscle and endothelial cell enriched migration/differentiation-associated long non-coding RNA	0.92	0.68	0.013993
ZNF252P	chr8	8q24.3	286101	pseudo	zinc finger protein 252, pseudogene	1.15	1.35	0.0140184
FLJ39080	chr8	8q21.11	441355	ncRNA	MIR2052 host gene	1.13	1.38	0.014083
PDP1	chr8	8q22.1	54704	protein-coding	pyruvate dehyrogenase phosphatase catalytic subunit 1	1.16	1.39	0.0141344
ABRA	chr8	8q23.1	137735	protein-coding	actin binding Rho activating protein	1.2	1.4	0.0141654
VWA5A	chr11	11q24.1	4013	protein-coding	von Willebrand factor A domain containing 5A	0.93	0.69	0.0142515
RPA1	chr17	17p13.3	6117	protein-coding	replication protein A1, 70kDa	0.92	0.73	0.014261
OR8A1	chr11	11q24.2	390275	protein-coding	olfactory receptor, family 8, subfamily A, member 1	0.93	0.7	0.0143983
OR8B12	chr11	11q24.2	219858	protein-coding	olfactory receptor, family 8, subfamily B, member 12	0.93	0.7	0.0143983
OR8B2	chr11	11q24.1	26595	protein-coding	olfactory receptor, family 8, subfamily B, member 2	0.93	0.7	0.0143983
OR8B4	chr11	11q24.2	283162	protein-coding	olfactory receptor, family 8, subfamily B, member 4 (gene/pseudogene)	0.93	0.7	0.0143983
OR8B8	chr11	11q24.2	26493	protein-coding	olfactory receptor, family 8, subfamily B, member 8	0.93	0.7	0.0143983
OR8D1	chr11	11q24.2	283159	protein-coding	olfactory receptor, family 8, subfamily D, member 1	0.93	0.7	0.0143983
OR8D2	chr11	11q24.2	283160	protein-coding	olfactory receptor, family 8, subfamily D, member 2 (gene/pseudogene)	0.93	0.7	0.0143983
OR8B3	chr11	11q24.2	390271	protein-coding	olfactory receptor, family 8, subfamily B, member 3	0.93	0.7	0.0143983
ST3GAL4	chr11	11q24.2	6484	protein-coding	ST3 beta-galactoside alpha-2,3-sialyltransferase 4	0.93	0.7	0.0144571
TMPRSS4-AS1	chr11	-	100526771	ncRNA	TMPRSS4 antisense RNA 1	0.9	0.68	0.0144991
TMPRSS4	chr11	11q23.3	56649	protein-coding	transmembrane protease, serine 4	0.9	0.68	0.0144991
ESAM	chr11	11q24.2	90952	protein-coding	endothelial cell adhesion molecule	0.93	0.7	0.0145161
NRGN	chr11	11q24	4900	protein-coding	neurogranin (protein kinase C substrate, RC3)	0.93	0.7	0.0145161
TBRG1	chr11	11q24.2	84897	protein-coding	transforming growth factor beta regulator 1	0.93	0.7	0.0145161
VSIG2	chr11	11q24	23584	protein-coding	V-set and immunoglobulin domain containing 2	0.93	0.7	0.0145161
PANX3	chr11	11q24.2	116337	protein-coding	pannexin 3	0.93	0.7	0.0145161
MSANTD2	chr11	11q24.2	79684	protein-coding	Myb/SANT-like DNA-binding domain containing 2	0.93	0.7	0.0145161
SIAE	chr11	11q24	54414	protein-coding	sialic acid acetylesterase	0.93	0.7	0.0145161
SPA17	chr11	11q24.2	53340	protein-coding	sperm autoantigenic protein 17	0.93	0.7	0.0145161
COX10-AS1	chr17	-	100874058	ncRNA	COX10 antisense RNA 1	0.94	0.71	0.0145474
TBCEL	chr11	11q23.3	219899	protein-coding	tubulin folding cofactor E-like	0.92	0.68	0.0145595
DKFZP434H168	chr16	16q12.2	26077	ncRNA	-	0.64	0.86	0.0145753
RPUSD4	chr11	11q24.2	84881	protein-coding	RNA pseudouridylate synthase domain containing 4	0.93	0.7	0.0146346
EIF3E	chr8	8q22-q23	3646	protein-coding	eukaryotic translation initiation factor 3, subunit E	1.15	1.39	0.0146417
ANKRD49	chr11	11q21	54851	protein-coding	ankyrin repeat domain 49	0.95	0.7	0.0146943
C11orf97	chr11	11q21	643037	protein-coding	chromosome 11 open reading frame 97	0.95	0.7	0.0146943
SNORA72	chr8	8q22	26775	snoRNA	small nucleolar RNA, H/ACA box 72	1.2	1.4	0.014754
RPL30	chr8	8q22	6156	protein-coding	ribosomal protein L30	1.2	1.4	0.014754
ERICH5	chr8	8q22.2	203111	protein-coding	glutamate-rich 5	1.2	1.4	0.014754
RAI1	chr17	17p11.2	10743	protein-coding	retinoic acid induced 1	0.96	0.73	0.014856
APOA1	chr11	11q23-q24	335	protein-coding	apolipoprotein A-I	0.88	0.68	0.0149952
APOA4	chr11	11q23	337	protein-coding	apolipoprotein A-IV	0.88	0.68	0.0149952
APOA5	chr11	11q23	116519	protein-coding	apolipoprotein A-V	0.88	0.68	0.0149952
APOC3	chr11	11q23.3	345	protein-coding	apolipoprotein C-III	0.88	0.68	0.0149952
ZPR1	chr11	11q23.3	8882	protein-coding	ZPR1 zinc finger	0.88	0.68	0.0149952
TVP23C	chr17	17p12	201158	protein-coding	trans-golgi network vesicle protein 23 homolog C (S. cerevisiae)	0.94	0.7	0.0150322
ENPP2	chr8	8q24.1	5168	protein-coding	ectonucleotide pyrophosphatase/phosphodiesterase 2	1.18	1.38	0.0152562
GRIA4	chr11	11q22	2893	protein-coding	glutamate receptor, ionotropic, AMPA 4	0.91	0.66	0.0153532
TMEM136	chr11	11q23.3	219902	protein-coding	transmembrane protein 136	0.91	0.68	0.0153641
OR6M1	chr11	11q24.1	390261	protein-coding	olfactory receptor, family 6, subfamily M, member 1	0.93	0.68	0.0154887
MATN2	chr8	8q22	4147	protein-coding	matrilin 2	1.2	1.4	0.015503
FAM92A1	chr8	8q22.1	137392	protein-coding	family with sequence similarity 92, member A1	1.16	1.39	0.0156142
CES1	chr16	16q22.2	1066	protein-coding	carboxylesterase 1	0.67	0.9	0.015618
OAF	chr11	11q23.3	220323	protein-coding	OAF homolog (Drosophila)	0.91	0.68	0.0157407
HRSP12	chr8	8q22	10247	protein-coding	heat-responsive protein 12	1.2	1.4	0.0157407
FLI1	chr11	11q24.1-q24.3	2313	protein-coding	Fli-1 proto-oncogene, ETS transcription factor	0.92	0.67	0.015816
MIR4693	chr11	-	100616457	ncRNA	microRNA 4693	0.91	0.66	0.0159962
PIWIL4	chr11	11q21	143689	protein-coding	piwi-like RNA-mediated gene silencing 4	0.95	0.7	0.016045
MIR6716	chr11	-	102466719	ncRNA	microRNA 6716	0.91	0.69	0.0160606
MMP8	chr11	11q22.3	4317	protein-coding	matrix metallopeptidase 8	0.92	0.67	0.0160607
TAF2	chr8	8q24.12	6873	protein-coding	TAF2 RNA polymerase II, TATA box binding protein (TBP)-associated factor, 150kDa	1.18	1.38	0.016117
TMEM225	chr11	11q24.1	338661	protein-coding	transmembrane protein 225	0.93	0.68	0.0161254
TVP23C-CDRT4	chr17	17p	100533496	protein-coding	TVP23C-CDRT4 readthrough	0.94	0.7	0.0162344
FXYD2	chr11	11q23	486	protein-coding	FXYD domain containing ion transport regulator 2	0.88	0.68	0.0163205
LOC101927364	chr16	16q12.1	101927364	ncRNA	long intergenic non-protein coding RNA 1571	0.7	0.92	0.016475
DNAH9	chr17	17p12	1770	protein-coding	dynein, axonemal, heavy chain 9	0.93	0.69	0.0165954
PDGFD	chr11	11q22.3	80310	protein-coding	platelet derived growth factor D	0.91	0.67	0.0166019
CHRAC1	chr8	8q24.3	54108	protein-coding	chromatin accessibility complex 1	1.15	1.37	0.0169195
TIRAP	chr11	11q24.2	114609	protein-coding	toll-interleukin 1 receptor (TIR) domain containing adaptor protein	0.93	0.7	0.0170151
SMYD4	chr17	17p13.3	114826	protein-coding	SET and MYND domain containing 4	0.92	0.73	0.0170523
SCN3B	chr11	11q23.3	55800	protein-coding	sodium channel, voltage gated, type III beta subunit	0.93	0.68	0.0170553
DEFB4A	chr8	8p23.1	1673	protein-coding	defensin, beta 4A	0.96	0.69	0.0172217
LOC100287015	chr8	8p23.1	100287015	ncRNA	-	0.9	0.62	0.017433
MSANTD4	chr11	11q22	84437	protein-coding	Myb/SANT-like DNA-binding domain containing 4 with coiled-coils	0.91	0.66	0.0175375
AASDHPPT	chr11	11q22	60496	protein-coding	aminoadipate-semialdehyde dehydrogenase-phosphopantetheinyl transferase	0.91	0.66	0.0175375
KBTBD3	chr11	11q22.3	143879	protein-coding	kelch repeat and BTB (POZ) domain containing 3	0.91	0.66	0.0175375
MROH5	chr8	8q24.3	389690	protein-coding	maestro heat-like repeat family member 5	1.13	1.34	0.0178665
FOXRED1	chr11	11q24.2	55572	protein-coding	FAD-dependent oxidoreductase domain containing 1	0.93	0.7	0.0179607
LOC286094	chr8	8q24.22	286094	ncRNA	long intergenic non-protein coding RNA 1591	1.11	1.35	0.0179975
SCARNA9	chr11	11q21	619383	ncRNA	small Cajal body-specific RNA 9	0.95	0.7	0.0182476
LINC00599	chr8	8p23.1	157627	ncRNA	long intergenic non-protein coding RNA 599	0.93	0.62	0.0182516
FUT4	chr11	11q21	2526	protein-coding	fucosyltransferase 4 (alpha (1,3) fucosyltransferase, myeloid-specific)	0.95	0.7	0.0182873
CES5A	chr16	16q12.2	221223	protein-coding	carboxylesterase 5A	0.66	0.86	0.0182873
GEM	chr8	8q13-q21	2669	protein-coding	GTP binding protein overexpressed in skeletal muscle	1.18	1.4	0.0183601
MTDH	chr8	8q22.1	92140	protein-coding	metadherin	1.2	1.39	0.0184543
CDH17	chr8	8q22.1	1015	protein-coding	cadherin 17, LI cadherin (liver-intestine)	1.16	1.39	0.018476
FLJ46284	chr8	8q22.1	441369	ncRNA	-	1.16	1.39	0.0185435
MIR7848	chr8	-	102466865	ncRNA	microRNA 7848	1.16	1.35	0.0186854
SLA	chr8	8q24	6503	protein-coding	Src-like-adaptor	1.16	1.35	0.0186854
CES1P2	chr16	16q12.2	390732	pseudo	carboxylesterase 1 pseudogene 2	0.68	0.88	0.0186854
TECTA	chr11	11q22-q24	7007	protein-coding	tectorin alpha	0.9	0.67	0.0188039
C16orf97	chr16	16q12.1	388276	protein-coding	chromosome 16 open reading frame 97	0.7	0.91	0.0188202
C11orf70	chr11	11q22.1	85016	protein-coding	chromosome 11 open reading frame 70	0.91	0.67	0.0188334
SCN2B	chr11	11q23	6327	protein-coding	sodium channel, voltage gated, type II beta subunit	0.88	0.68	0.018843
FBXL6	chr8	8q24.3	26233	protein-coding	F-box and leucine-rich repeat protein 6	1.12	1.34	0.0189077
MIR6848	chr8	-	102465511	ncRNA	microRNA 6848	1.12	1.34	0.0189077
RBM12B-AS1	chr8	8q22.1	55472	ncRNA	RBM12B antisense RNA 1	1.16	1.39	0.0189077
SCRT1	chr8	8q24.3	83482	protein-coding	scratch family zinc finger 1	1.12	1.34	0.0189077
TMEM249	chr8	8q24.3	340393	protein-coding	transmembrane protein 249	1.12	1.34	0.0189077
DGAT1	chr8	8q24.3	8694	protein-coding	diacylglycerol O-acyltransferase 1	1.12	1.34	0.0189077
HSF1	chr8	8q24.3	3297	protein-coding	heat shock transcription factor 1	1.12	1.34	0.0189077
OR6X1	chr11	11q24.1	390260	protein-coding	olfactory receptor, family 6, subfamily X, member 1	0.93	0.68	0.0189077
PAPD5	chr16	16q12.1	64282	protein-coding	PAP associated domain containing 5	0.7	0.92	0.0189259
SNORA25	chr11	11q21	684959	snoRNA	small nucleolar RNA, H/ACA box 25	0.95	0.7	0.0192836
SNORA32	chr11	11q21	692063	snoRNA	small nucleolar RNA, H/ACA box 32	0.95	0.7	0.0192836
SNORD6	chr11	11q21	692075	snoRNA	small nucleolar RNA, C/D box 6	0.95	0.7	0.0192836
MIR378D2	chr8	-	100616169	ncRNA	microRNA 378d-2	1.16	1.39	0.0193593
OR10S1	chr11	11q24.1	219873	protein-coding	olfactory receptor, family 10, subfamily S, member 1	0.93	0.68	0.0193594
TRIM29	chr11	11q23.3	23650	protein-coding	tripartite motif containing 29	0.9	0.68	0.0194101
DEFA11P	chr8	8p23.1	724068	pseudo	defensin, alpha 11 pseudogene	0.9	0.61	0.0197429
DEFA4	chr8	8p23	1669	protein-coding	defensin, alpha 4, corticostatin	0.9	0.61	0.0197429
DEFA5	chr8	8p23.1	1670	protein-coding	defensin, alpha 5, Paneth cell-specific	0.9	0.61	0.0197429
DEFA6	chr8	8p23.1	1671	protein-coding	defensin, alpha 6, Paneth cell-specific	0.9	0.61	0.0197429
DEFA8P	chr8	8p23.1	449491	pseudo	defensin, alpha 8 pseudogene	0.9	0.61	0.0197429
HPYR1	chr8	8q24.22	93668	ncRNA	Helicobacter pylori responsive 1 (non-protein coding)	1.18	1.35	0.019743
C11orf45	chr11	11q24.3	219833	protein-coding	chromosome 11 open reading frame 45	0.93	0.68	0.0197431
GFRA2	chr8	8p21.3	2675	protein-coding	GDNF family receptor alpha 2	0.91	0.64	0.0197897
HHLA1	chr8	8q24	10086	protein-coding	HERV-H LTR-associating 1	1.18	1.35	0.0199378
LINC00919	chr16	-	100505619	ncRNA	long intergenic non-protein coding RNA 919	0.7	0.9	0.0200546
LOC102467079	chr16	-	102467079	ncRNA	-	0.7	0.9	0.0200546
MIR597	chr8	8p23.1	693182	ncRNA	microRNA 597	0.95	0.63	0.0200546
C8orf33	chr8	8q24.3	65265	protein-coding	chromosome 8 open reading frame 33	1.15	1.35	0.0201331
POP1	chr8	8q22.1	10940	protein-coding	processing of precursor 1, ribonuclease P/MRP subunit (S. cerevisiae)	1.19	1.39	0.020465
SMCO4	chr11	11q21	56935	protein-coding	single-pass membrane protein with coiled-coil domains 4	0.95	0.7	0.0204974
CALB1	chr8	8q21.3	793	protein-coding	calbindin 1, 28kDa	1.16	1.39	0.020512
MIR2052	chr8	-	100302260	ncRNA	microRNA 2052	1.12	1.33	0.02053
C8orf44-SGK3	chr8	-	100533105	protein-coding	C8orf44-SGK3 readthrough	1.1	1.33	0.0205757
MIR5681A	chr8	-	100847058	ncRNA	microRNA 5681a	1.12	1.33	0.0206907
MIR5681B	chr8	-	100847091	ncRNA	microRNA 5681b	1.12	1.33	0.0206907
MMP13	chr11	11q22.3	4322	protein-coding	matrix metallopeptidase 13	0.91	0.67	0.0208525
DDI1	chr11	11q22.3	414301	protein-coding	DNA-damage inducible 1 homolog 1 (S. cerevisiae)	0.91	0.67	0.0209337
ANGPT2	chr8	8p23.1	285	protein-coding	angiopoietin 2	0.9	0.61	0.0210684
DCPS	chr11	11q24.2	28960	protein-coding	decapping enzyme, scavenger	0.93	0.7	0.0210792
CDRT7	chr17	17p12	94150	ncRNA	CMT1A duplicated region transcript 7 (non-protein coding)	0.93	0.71	0.0211793
MMP1	chr11	11q22.3	4312	protein-coding	matrix metallopeptidase 1	0.91	0.67	0.0211794
MMP12	chr11	11q22.3	4321	protein-coding	matrix metallopeptidase 12	0.91	0.67	0.0211794
MMP3	chr11	11q22.3	4314	protein-coding	matrix metallopeptidase 3	0.91	0.67	0.0211794
MMP10	chr11	11q22.3	4319	protein-coding	matrix metallopeptidase 10	0.91	0.67	0.0211794
WTAPP1	chr11	11q22.2	100288077	pseudo	Wilms tumor 1 associated protein pseudogene 1	0.91	0.67	0.0211794
RBM12B	chr8	8q22.1	389677	protein-coding	RNA binding motif protein 12B	1.16	1.39	0.0212965
TMPRSS13	chr11	11q23	84000	protein-coding	transmembrane protease, serine 13	0.9	0.68	0.0214154
SLN	chr11	11q22.3	6588	protein-coding	sarcolipin	0.91	0.66	0.0214637
BIRC2	chr11	11q22	329	protein-coding	baculoviral IAP repeat containing 2	0.91	0.67	0.0218464
EXOSC4	chr8	8q24.3	54512	protein-coding	exosome component 4	1.12	1.34	0.0219309
GPAA1	chr8	8q24.3	8733	protein-coding	glycosylphosphatidylinositol anchor attachment 1	1.12	1.34	0.0219309
GRINA	chr8	8q24.3	2907	protein-coding	glutamate receptor, ionotropic, N-methyl D-aspartate-associated protein 1 (glutamate binding)	1.12	1.34	0.0219309
MIR6846	chr8	-	102465509	ncRNA	microRNA 6846	1.12	1.34	0.0219309
MIR6847	chr8	-	102465510	ncRNA	microRNA 6847	1.12	1.34	0.0219309
PARP10	chr8	8q24.3	84875	protein-coding	poly (ADP-ribose) polymerase family, member 10	1.12	1.34	0.0219309
SPATC1	chr8	8q24.3	375686	protein-coding	spermatogenesis and centriole associated 1	1.12	1.34	0.0219309
OPLAH	chr8	8q24.3	26873	protein-coding	5-oxoprolinase (ATP-hydrolysing)	1.12	1.34	0.0219309
PHF20L1	chr8	8q24.22	51105	protein-coding	PHD finger protein 20-like 1	1.18	1.35	0.0220159
RP1L1	chr8	8p23.1	94137	protein-coding	retinitis pigmentosa 1-like 1	0.97	0.63	0.022016
PRSS55	chr8	8p23.1	203074	protein-coding	protease, serine, 55	0.97	0.63	0.022016
SOX7	chr8	8p23.1	83595	protein-coding	SRY (sex determining region Y)-box 7	0.97	0.63	0.022016
C8orf74	chr8	8p23.1	203076	protein-coding	chromosome 8 open reading frame 74	0.97	0.63	0.022016
NUDCD1	chr8	8q23	84955	protein-coding	NudC domain containing 1	1.14	1.39	0.02203
NT5M	chr17	17p11.2	56953	protein-coding	5',3'-nucleotidase, mitochondrial	0.97	0.74	0.0222724
C2CD2L	chr11	11q23.3	9854	protein-coding	C2CD2-like	0.91	0.7	0.0223585
DPAGT1	chr11	11q23.3	1798	protein-coding	dolichyl-phosphate (UDP-N-acetylglucosamine) N-acetylglucosaminephosphotransferase 1 (GlcNAc-1-P transferase)	0.91	0.7	0.0223585
H2AFX	chr11	11q23.3	3014	protein-coding	H2A histone family, member X	0.91	0.7	0.0223585
HMBS	chr11	11q23.3	3145	protein-coding	hydroxymethylbilane synthase	0.91	0.7	0.0223585
HINFP	chr11	11q23.3	25988	protein-coding	histone H4 transcription factor	0.91	0.7	0.0223585
WISP1	chr8	8q24.22	8840	protein-coding	WNT1 inducible signaling pathway protein 1	1.16	1.33	0.0223585
NBPF8	chr1	1q21.1	728841	protein-coding	neuroblastoma breakpoint family, member 8	1.25	1.32	0.022445
MIR3935	chr16	-	100500891	ncRNA	microRNA 3935	0.64	0.84	0.0225317
LOC643733	chr11	11q22.3	643733	pseudo	-	0.91	0.66	0.0226184
CASP12	chr11	11q22.3	100506742	protein-coding	caspase 12 (gene/pseudogene)	0.91	0.66	0.0226184
PLD6	chr17	17p11.2	201164	protein-coding	phospholipase D family, member 6	0.97	0.74	0.0226185
OSGIN2	chr8	8q21	734	protein-coding	oxidative stress induced growth inhibitor family member 2	1.17	1.39	0.0226185
LOC392232	chr8	8q13.3	392232	pseudo	-	1.1	1.3	0.0226684
ST3GAL4-AS1	chr11	11q24.2	399972	ncRNA	ST3GAL4 antisense RNA 1 (head to head)	0.93	0.7	0.0227059
ARHGAP39	chr8	8q24.3	80728	protein-coding	Rho GTPase activating protein 39	1.12	1.33	0.0227173
MIR661	chr8	8q24.3	724031	ncRNA	microRNA 661	1.12	1.34	0.0227933
PLEC	chr8	8q24	5339	protein-coding	plectin	1.12	1.34	0.0227933
SLC45A4	chr8	8q24.3	57210	protein-coding	solute carrier family 45, member 4	1.15	1.35	0.0230577
MMP27	chr11	11q24	64066	protein-coding	matrix metallopeptidase 27	0.92	0.67	0.0231218
ARHGEF12	chr11	11q23.3	23365	protein-coding	Rho guanine nucleotide exchange factor (GEF) 12	0.91	0.68	0.0231794
BOP1	chr8	8q24.3	23246	protein-coding	block of proliferation 1	1.14	1.34	0.0232376
MIR6845	chr8	-	102466748	ncRNA	microRNA 6845	1.12	1.34	0.0233247
NRBP2	chr8	8q24.3	340371	protein-coding	nuclear receptor binding protein 2	1.12	1.34	0.0233247
STAU2-AS1	chr8	8q21.11	100128126	ncRNA	STAU2 antisense RNA 1	1.12	1.33	0.0233248
RSPO2	chr8	8q23.1	340419	protein-coding	R-spondin 2	1.17	1.39	0.0233825
AGO2	chr8	8q24	27161	protein-coding	argonaute RISC catalytic component 2	1.15	1.36	0.023747
DEFA9P	chr8	8p23.1	449492	pseudo	defensin, alpha 9 pseudogene	0.9	0.61	0.0237757
GML	chr8	8q24.3	2765	protein-coding	glycosylphosphatidylinositol anchored molecule like	1.15	1.34	0.0237758
TMEM71	chr8	8q24.22	137835	protein-coding	transmembrane protein 71	1.18	1.35	0.0237982
TTC36	chr11	11q23.3	143941	protein-coding	tetratricopeptide repeat domain 36	0.91	0.7	0.0239583
IFT46	chr11	11q23.3	56912	protein-coding	intraflagellar transport 46	0.91	0.7	0.0239583
TMEM25	chr11	11q23.3	84866	protein-coding	transmembrane protein 25	0.91	0.7	0.0239583
ARCN1	chr11	11q23.3	372	protein-coding	archain 1	0.91	0.7	0.0239583
IL10RA	chr11	11q23	3587	protein-coding	interleukin 10 receptor, alpha	0.88	0.68	0.0241417
SCN4B	chr11	11q23.3	6330	protein-coding	sodium channel, voltage gated, type IV beta subunit	0.88	0.68	0.0243266
MIR8055	chr8	-	102465861	ncRNA	microRNA 8055	0.9	0.61	0.02442
CDC42P3	chr8	8q24.3	100128627	pseudo	cell division cycle 42 pseudogene 3	1.15	1.34	0.0245132
CYP11B2	chr8	8q21-q22	1585	protein-coding	cytochrome P450, family 11, subfamily B, polypeptide 2	1.15	1.34	0.0245132
LY6E	chr8	8q24.3	4061	protein-coding	lymphocyte antigen 6 complex, locus E	1.15	1.34	0.0245132
LY6H	chr8	8q24.3	4062	protein-coding	lymphocyte antigen 6 complex, locus H	1.15	1.34	0.0245132
CYP11B1	chr8	8q21	1584	protein-coding	cytochrome P450, family 11, subfamily B, polypeptide 1	1.15	1.34	0.0245132
C8orf31	chr8	8q24.3	286122	protein-coding	chromosome 8 open reading frame 31	1.15	1.34	0.0245132
LOC100133669	chr8	8q24.3	100133669	ncRNA	-	1.15	1.34	0.0245132
DEFB1	chr8	8p23.1	1672	protein-coding	defensin, beta 1	0.9	0.62	0.0247006
GS1-24F4.2	chr8	8p23.1	100652791	ncRNA	-	0.9	0.62	0.0247006
MIR124-1	chr8	8p23.1	406907	ncRNA	microRNA 124-1	0.93	0.63	0.0247007
PINX1	chr8	8p23	54984	protein-coding	PIN2/TERF1 interacting, telomerase inhibitor 1	0.97	0.63	0.0248208
USP2-AS1	chr11	11q23	100499227	ncRNA	USP2 antisense RNA 1 (head to head)	0.91	0.68	0.0248484
NCOR1	chr17	17p11.2	9611	protein-coding	nuclear receptor corepressor 1	0.94	0.71	0.0250659
COX10	chr17	17p12	1352	protein-coding	COX10 heme A:farnesyltransferase cytochrome c oxidase assembly factor	0.93	0.71	0.0251739
SALL1	chr16	16q12.1	6299	protein-coding	spalt-like transcription factor 1	0.7	0.92	0.0252891
BIRC3	chr11	11q22	330	protein-coding	baculoviral IAP repeat containing 3	0.91	0.67	0.0253861
CCDC15	chr11	11q24.2	80071	protein-coding	coiled-coil domain containing 15	0.93	0.71	0.025432
TREH	chr11	11q23.3	11181	protein-coding	trehalase (brush-border membrane glycoprotein)	0.91	0.7	0.0254627
MROH1	chr8	8q24.3	727957	protein-coding	maestro heat-like repeat family member 1	1.12	1.33	0.0255631
ANGPTL5	chr11	11q22.1	253935	protein-coding	angiopoietin-like 5	0.92	0.67	0.0255808
C1QTNF5	chr11	11q23.3	114902	protein-coding	C1q and tumor necrosis factor related protein 5	0.91	0.69	0.0256564
MCAM	chr11	11q23.3	4162	protein-coding	melanoma cell adhesion molecule	0.91	0.69	0.0256564
MFRP	chr11	11q23	83552	protein-coding	membrane frizzled-related protein	0.91	0.69	0.0256564
MIR6756	chr11	-	102465453	ncRNA	microRNA 6756	0.91	0.69	0.0256564
RNF26	chr11	11q23	79102	protein-coding	ring finger protein 26	0.91	0.69	0.0256564
THY1	chr11	11q23.3	7070	protein-coding	Thy-1 cell surface antigen	0.91	0.69	0.0256564
USP2	chr11	11q23.3	9099	protein-coding	ubiquitin specific peptidase 2	0.91	0.69	0.0256564
GLI4	chr8	8q24.3	2738	protein-coding	GLI family zinc finger 4	1.12	1.34	0.0256565
MAFA	chr8	8q24.3	389692	protein-coding	v-maf avian musculoaponeurotic fibrosarcoma oncogene homolog A	1.12	1.34	0.0256565
RHPN1-AS1	chr8	8q24	78998	ncRNA	RHPN1 antisense RNA 1 (head to head)	1.12	1.34	0.0256565
ZNF696	chr8	8q24.3	79943	protein-coding	zinc finger protein 696	1.12	1.34	0.0256565
ZFP41	chr8	8q24.3	286128	protein-coding	ZFP41 zinc finger protein	1.12	1.34	0.0256565
TOP1MT	chr8	8q24.3	116447	protein-coding	topoisomerase (DNA) I, mitochondrial	1.12	1.34	0.0256565
RHPN1	chr8	8q24.3	114822	protein-coding	rhophilin, Rho GTPase binding protein 1	1.12	1.34	0.0256565
SMCR5	chr17	-	140771	ncRNA	Smith-Magenis syndrome chromosome region, candidate 5 (non-protein coding)	0.96	0.73	0.0258514
SCXB	chr8	8q24.3	642658	protein-coding	scleraxis basic helix-loop-helix transcription factor	1.15	1.34	0.0259493
MIR7112-2	chr8	-	102465906	ncRNA	microRNA 7112	1.15	1.34	0.0259493
SCXA	chr8	8q24.3	642658	protein-coding	scleraxis basic helix-loop-helix transcription factor	1.15	1.34	0.0259493
SLC6A2	chr16	16q12.2	6530	protein-coding	solute carrier family 6 (neurotransmitter transporter), member 2	0.68	0.86	0.0261384
CDRT8	chr17	17p12	94151	ncRNA	CMT1A duplicated region transcript 8	0.93	0.71	0.026444
MIR1322	chr8	-	100302166	ncRNA	microRNA 1322	0.97	0.63	0.0266442
KCNJ1	chr11	11q24	3758	protein-coding	potassium channel, inwardly rectifying subfamily J, member 1	0.92	0.68	0.0266443
FAM135B	chr8	8q24.23	51059	protein-coding	family with sequence similarity 135, member B	1.12	1.33	0.0267087
FAM203A	chr8	8q24.3	51236	protein-coding	HGH1 homolog (S. cerevisiae)	1.15	1.34	0.0267446
MPZL2	chr11	11q24	10205	protein-coding	myelin protein zero-like 2	0.88	0.68	0.0270481
AMICA1	chr11	11q23.3	120425	protein-coding	adhesion molecule, interacts with CXADR antigen 1	0.88	0.68	0.0270481
MPZL3	chr11	11q23.3	196264	protein-coding	myelin protein zero-like 3	0.88	0.68	0.0270481
LOC100288181	chr8	8q24.3	100288181	ncRNA	-	1.15	1.33	0.0270483
LY6K	chr8	8q24.3	54742	protein-coding	lymphocyte antigen 6 complex, locus K	1.15	1.33	0.0270483
LYPD2	chr8	8q24.3	137797	protein-coding	LY6/PLAUR domain containing 2	1.15	1.33	0.0270483
PSCA	chr8	8q24.2	8000	protein-coding	prostate stem cell antigen	1.15	1.33	0.0270483
THEM6	chr8	8q24.3	51337	protein-coding	thioesterase superfamily member 6	1.15	1.33	0.0270483
SLURP1	chr8	8q24.3	57152	protein-coding	secreted LY6/PLAUR domain containing 1	1.15	1.33	0.0270483
JRK	chr8	8q24.3	8629	protein-coding	Jrk homolog (mouse)	1.15	1.33	0.0270483
BRD7	chr16	16q12	29117	protein-coding	bromodomain containing 7	0.7	0.92	0.0270825
MED9	chr17	17p11.2	55090	protein-coding	mediator complex subunit 9	0.97	0.74	0.0272883
TCEB1	chr8	8q21.11	6921	protein-coding	transcription elongation factor B (SIII), polypeptide 1 (15kDa, elongin C)	1.14	1.38	0.0274289
MIR33B	chr17	17p11.2	693120	ncRNA	microRNA 33b	0.96	0.73	0.0274577
MIR6777	chr17	-	102465466	ncRNA	microRNA 6777	0.96	0.73	0.0274577
SREBF1	chr17	17p11.2	6720	protein-coding	sterol regulatory element binding transcription factor 1	0.96	0.73	0.0274577
PTP4A3	chr8	8q24.3	11156	protein-coding	protein tyrosine phosphatase type IVA, member 3	1.15	1.34	0.0274577
LOC731779	chr8	8q24.3	731779	ncRNA	long intergenic non-protein coding RNA 1300	1.15	1.34	0.0274577
EPPK1	chr8	8q24.3	83481	protein-coding	epiplakin 1	1.14	1.34	0.0274956
MIR937	chr8	8q24.3	100126338	ncRNA	microRNA 937	1.12	1.34	0.0275608
SCRIB	chr8	8q24.3	23513	protein-coding	scribbled planar cell polarity protein	1.12	1.34	0.0275608
C8orf49	chr8	8p23.1	606553	ncRNA	chromosome 8 open reading frame 49	0.95	0.63	0.0275609
NEIL2	chr8	8p23.1	252969	protein-coding	nei endonuclease VIII-like 2 (E. coli)	0.95	0.63	0.0275609
CTSB	chr8	8p22	1508	protein-coding	cathepsin B	0.95	0.63	0.0275609
FDFT1	chr8	8p23.1-p22	2222	protein-coding	farnesyl-diphosphate farnesyltransferase 1	0.95	0.63	0.0275609
OR8G2	chr11	11q24.2	26492	protein-coding	olfactory receptor, family 8, subfamily G, member 2	0.93	0.7	0.027561
NEFL	chr8	8p21	4747	protein-coding	neurofilament, light polypeptide	0.91	0.63	0.0275999
PHLDB1	chr11	11q23.3	23187	protein-coding	pleckstrin homology-like domain, family B, member 1	0.91	0.7	0.0276747
MMP20	chr11	11q22.3	9313	protein-coding	matrix metallopeptidase 20	0.91	0.66	0.0277756
GDAP1	chr8	8q21.11	54332	protein-coding	ganglioside induced differentiation associated protein 1	1.12	1.33	0.0280819
NBN	chr8	8q21	4683	protein-coding	nibrin	1.17	1.39	0.0283049
OR8G1	chr11	11q24.2	26494	protein-coding	olfactory receptor, family 8, subfamily G, member 1 (gene/pseudogene)	0.93	0.7	0.0283986
OR8G5	chr11	11q24.2	219865	protein-coding	olfactory receptor, family 8, subfamily G, member 5	0.93	0.7	0.0283986
AGPAT5	chr8	8p23.1	55326	protein-coding	1-acylglycerol-3-phosphate O-acyltransferase 5	0.9	0.62	0.0286267
TMEM123	chr11	11q22.1	114908	protein-coding	transmembrane protein 123	0.91	0.66	0.0286851
MIR4659A	chr8	-	100616348	ncRNA	microRNA 4659a	0.9	0.62	0.028933
MIR4659B	chr8	-	100616372	ncRNA	microRNA 4659b	0.9	0.62	0.028933
LOC101929172	chr8	-	101929172	ncRNA	-	0.91	0.63	0.0293671
MRE11A	chr11	11q21	4361	protein-coding	MRE11 meiotic recombination 11 homolog A (S. cerevisiae)	0.95	0.75	0.0293748
DUSP4	chr8	8p12-p11	1846	protein-coding	dual specificity phosphatase 4	0.97	0.67	0.0294225
CBL	chr11	11q23.3	867	protein-coding	Cbl proto-oncogene, E3 ubiquitin protein ligase	0.91	0.69	0.0295003
PUF60	chr8	8q24.3	22827	protein-coding	poly-U binding splicing factor 60KDa	1.14	1.34	0.0296436
DEFB136	chr8	8p23.1	613210	protein-coding	defensin, beta 136	0.93	0.63	0.0296961
TMEM70	chr8	8q21.11	54968	protein-coding	transmembrane protein 70	1.14	1.38	0.0299173
LY96	chr8	8q21.11	23643	protein-coding	lymphocyte antigen 96	1.14	1.38	0.0299173
LACTB2	chr8	8q13.3	51110	protein-coding	lactamase, beta 2	1.1	1.28	0.0299781
LOC286190	chr8	8q13.2	286190	ncRNA	LACTB2 antisense RNA 1	1.1	1.28	0.0299781
TSNARE1	chr8	8q24.3	203062	protein-coding	t-SNARE domain containing 1	1.13	1.31	0.0300169
MIR8052	chr11	-	102466873	ncRNA	microRNA 8052	0.94	0.72	0.0300285
C11orf44	chr11	11q24.3	283171	protein-coding	chromosome 11 open reading frame 44	0.94	0.72	0.0300285
NKX2-6	chr8	8p21.2	137814	protein-coding	NK2 homeobox 6	0.91	0.64	0.0302836
ZC3H3	chr8	8q24.3	23144	protein-coding	zinc finger CCCH-type containing 3	1.12	1.34	0.03038
MTNR1B	chr11	11q21-q22	4544	protein-coding	melatonin receptor 1B	0.96	0.75	0.0304763
LY6D	chr8	8q24	8581	protein-coding	lymphocyte antigen 6 complex, locus D	1.15	1.33	0.0304763
LYNX1	chr8	8q24.3	66004	protein-coding	Ly6/neurotoxin 1	1.15	1.33	0.0304763
SNX19	chr11	11q25	399979	protein-coding	sorting nexin 19	0.94	0.72	0.0304765
TG	chr8	8q24	7038	protein-coding	thyroglobulin	1.15	1.32	0.0305142
BREA2	chr8	8q24.3	286076	ncRNA	-	1.15	1.34	0.0305891
ZNF623	chr8	8q24.3	9831	protein-coding	zinc finger protein 623	1.15	1.34	0.0305891
ZNF707	chr8	8q24.3	286075	protein-coding	zinc finger protein 707	1.15	1.34	0.0305891
NDRG1	chr8	8q24.3	10397	protein-coding	N-myc downstream regulated 1	1.16	1.32	0.0306246
ST3GAL1	chr8	8q24.22	6482	protein-coding	ST3 beta-galactoside alpha-2,3-sialyltransferase 1	1.16	1.32	0.0306246
MIR4660	chr8	-	100616350	ncRNA	microRNA 4660	0.93	0.63	0.0307025
PPP1R3B	chr8	8p23.1	79660	protein-coding	protein phosphatase 1, regulatory subunit 3B	0.93	0.63	0.0307025
ERI1	chr8	8p23.1	90459	protein-coding	exoribonuclease 1	0.93	0.63	0.0307025
NFRKB	chr11	11q24-q25	4798	protein-coding	nuclear factor related to kappaB binding protein	0.94	0.72	0.0307026
PRDM10	chr11	11q25	56980	protein-coding	PR domain containing 10	0.94	0.72	0.0307026
PRDM14	chr8	8q13.3	63978	protein-coding	PR domain containing 14	1.1	1.29	0.0309397
LOC101926908	chr8	-	101926908	ncRNA	-	1.11	1.31	0.0310443
XKR5	chr8	8p23.1	389610	protein-coding	XK, Kell blood group complex subunit-related family, member 5	0.9	0.62	0.0310844
PANX1	chr11	11q21	24145	protein-coding	pannexin 1	0.95	0.75	0.0311592
HEPHL1	chr11	11q21	341208	protein-coding	hephaestin-like 1	0.95	0.75	0.0311592
TRAM1	chr8	8q13.3	23471	protein-coding	translocation associated membrane protein 1	1.1	1.28	0.0313481
FOLR4	chr11	11q21	390243	protein-coding	IZUMO1 receptor, JUNO	0.95	0.75	0.0313896
TPD52	chr8	8q21.13	7163	protein-coding	tumor protein D52	1.12	1.39	0.0314757
PYCRL	chr8	8q24.3	65263	protein-coding	pyrroline-5-carboxylate reductase-like	1.14	1.34	0.0315815
NOB1	chr16	16q22.3	28987	protein-coding	NIN1/RPN12 binding protein 1 homolog (S. cerevisiae)	0.65	0.84	0.0316214
SGK3	chr8	8q12	23678	protein-coding	serum/glucocorticoid regulated kinase family, member 3	1.1	1.31	0.0317255
KIAA1731	chr11	11q21	85459	protein-coding	centrosomal protein 295kDa	0.95	0.75	0.0319131
NQO1	chr16	16q22.1	1728	protein-coding	NAD(P)H dehydrogenase, quinone 1	0.65	0.84	0.0320529
LOC157273	chr8	8p23.1	157273	ncRNA	-	0.93	0.63	0.0320897
CYC1	chr8	8q24.3	1537	protein-coding	cytochrome c-1	1.12	1.33	0.0322075
MAF1	chr8	8q24.3	84232	protein-coding	MAF1 homolog (S. cerevisiae)	1.12	1.33	0.0322075
KIAA1875	chr8	8q24.3	340390	ncRNA	KIAA1875	1.12	1.33	0.0322075
SHARPIN	chr8	8q24.3	81858	protein-coding	SHANK-associated RH domain interactor	1.12	1.33	0.0322075
TMEM45B	chr11	11q24.3	120224	protein-coding	transmembrane protein 45B	0.93	0.72	0.0322911
ANGPT1	chr8	8q23.1	284	protein-coding	angiopoietin 1	1.2	1.39	0.0325246
CCDC153	chr11	11q23.3	283152	protein-coding	coiled-coil domain containing 153	0.91	0.7	0.0325637
PDZD3	chr11	11q23.3	79849	protein-coding	PDZ domain containing 3	0.91	0.7	0.0325637
VSTM5	chr11	11q21	387804	protein-coding	V-set and transmembrane domain containing 5	0.95	0.75	0.032564
TAF1D	chr11	11q21	79101	protein-coding	TATA box binding protein (TBP)-associated factor, RNA polymerase I, D, 41kDa	0.95	0.73	0.0327412
CRISPLD1	chr8	8q21.11	83690	protein-coding	cysteine-rich secretory protein LCCL domain containing 1	1.11	1.3	0.0328925
LAPTM4B	chr8	8q22.1	55353	protein-coding	lysosomal protein transmembrane 4 beta	1.2	1.39	0.0329391
DDX6	chr11	11q23.3	1656	protein-coding	DEAD (Asp-Glu-Ala-Asp) box helicase 6	0.91	0.7	0.0329837
ARHGAP32	chr11	11q24.3	9743	protein-coding	Rho GTPase activating protein 32	0.93	0.72	0.0330416
TMEM55A	chr8	8q21.3	55529	protein-coding	transmembrane protein 55A	1.16	1.39	0.0331356
MEIS3P1	chr17	17p12	4213	pseudo	Meis homeobox 3 pseudogene 1	0.94	0.72	0.0332279
LINC00535	chr8	8q22.1	642924	ncRNA	long intergenic non-protein coding RNA 535	1.16	1.39	0.0332616
LOC286059	chr8	8p21.2	286059	pseudo	-	0.91	0.63	0.0332863
TNFRSF10B	chr8	8p22-p21	8795	protein-coding	tumor necrosis factor receptor superfamily, member 10b	0.91	0.63	0.0332863
CAPNS2	chr16	16q12.2	84290	protein-coding	calpain, small subunit 2	0.67	0.84	0.0332865
MMP2	chr16	16q12.2	4313	protein-coding	matrix metallopeptidase 2	0.67	0.84	0.0332865
IRX3	chr16	16q12.2	79191	protein-coding	iroquois homeobox 3	0.7	0.9	0.0335302
OR4D5	chr11	11q24.1	219875	protein-coding	olfactory receptor, family 4, subfamily D, member 5	0.93	0.7	0.0336527
OR6T1	chr11	11q24.1	219874	protein-coding	olfactory receptor, family 6, subfamily T, member 1	0.93	0.7	0.0336527
OR8D4	chr11	11q24.1	338662	protein-coding	olfactory receptor, family 8, subfamily D, member 4	0.93	0.7	0.0336527
MIR598	chr8	8p23.1	693183	ncRNA	microRNA 598	0.97	0.63	0.0336527
DCTN6	chr8	8p12	10671	protein-coding	dynactin 6	0.97	0.67	0.0336527
MBOAT4	chr8	8p12	619373	protein-coding	membrane bound O-acyltransferase domain containing 4	0.97	0.67	0.0336527
OR10G4	chr11	11q24.1	390264	protein-coding	olfactory receptor, family 10, subfamily G, member 4	0.93	0.7	0.0336528
OR10G7	chr11	11q24.2	390265	protein-coding	olfactory receptor, family 10, subfamily G, member 7	0.93	0.7	0.0336528
OR10G8	chr11	11q24.2	219869	protein-coding	olfactory receptor, family 10, subfamily G, member 8	0.93	0.7	0.0336528
OR10G9	chr11	11q24.1	219870	protein-coding	olfactory receptor, family 10, subfamily G, member 9	0.93	0.7	0.0336528
MIR1972-1	chr16	-	100302243	ncRNA	microRNA 1972-1	0.67	0.84	0.0337756
MIR1972-2	chr16	-	100422922	ncRNA	microRNA 1972-2	0.67	0.84	0.0337756
MIR4731	chr17	-	100616125	ncRNA	microRNA 4731	0.94	0.71	0.0337756
PMP22	chr17	17p12	5376	protein-coding	peripheral myelin protein 22	0.94	0.71	0.0337756
VPS11	chr11	11q23	55823	protein-coding	vacuolar protein sorting 11 homolog (S. cerevisiae)	0.91	0.7	0.0338544
DEFB135	chr8	8p23.1	613209	protein-coding	defensin, beta 135	0.92	0.63	0.0338749
LOC100507156	chr8	-	100507156	ncRNA	-	0.88	0.63	0.0339105
NLRX1	chr11	11q23.3	79671	protein-coding	NLR family member X1	0.92	0.7	0.0339993
CASP1	chr11	11q23	834	protein-coding	caspase 1, apoptosis-related cysteine peptidase	0.91	0.66	0.0340224
BIN3	chr8	8p21.3	55909	protein-coding	bridging integrator 3	0.91	0.63	0.0342205
BAI1	chr8	8q24.3	575	protein-coding	adhesion G protein-coupled receptor B1	1.15	1.31	0.0342206
CD3D	chr11	11q23	915	protein-coding	CD3d molecule, delta (CD3-TCR complex)	0.88	0.68	0.0342709
CD3G	chr11	11q23	917	protein-coding	CD3g molecule, gamma (CD3-TCR complex)	0.88	0.68	0.0342709
ATP5L	chr11	11q23.3	10632	protein-coding	ATP synthase, H+ transporting, mitochondrial Fo complex, subunit G	0.88	0.68	0.0342709
UBE4A	chr11	11q23.3	9354	protein-coding	ubiquitination factor E4A	0.88	0.68	0.0342709
CD3E	chr11	11q23	916	protein-coding	CD3e molecule, epsilon (CD3-TCR complex)	0.88	0.68	0.0342709
LOC100131626	chr11	11q23.3	100131626	ncRNA	-	0.88	0.68	0.0342709
MCMDC2	chr8	8q13.1	157777	protein-coding	minichromosome maintenance domain containing 2	1.1	1.31	0.0344726
CCAR2	chr8	8p22	57805	protein-coding	cell cycle and apoptosis regulator 2	0.91	0.63	0.0345015
LINC00051	chr8	8q24.3	619434	ncRNA	long intergenic non-protein coding RNA 51	1.15	1.33	0.0345211
MPRIP	chr17	17p11.2	23164	protein-coding	myosin phosphatase Rho interacting protein	0.96	0.74	0.034565
MMP7	chr11	11q22.2	4316	protein-coding	matrix metallopeptidase 7	0.92	0.67	0.0347551
DEFB134	chr8	8p23.1	613211	protein-coding	defensin, beta 134	0.93	0.63	0.0348537
SULF1	chr8	8q13.2	23213	protein-coding	sulfatase 1	1.1	1.29	0.034969
CDRT4	chr17	17p12	284040	protein-coding	CMT1A duplicated region transcript 4	0.94	0.71	0.0350257
GSDMD	chr8	8q24.3	79792	protein-coding	gasdermin D	1.15	1.34	0.0350258
MROH6	chr8	8q24.3	642475	protein-coding	maestro heat-like repeat family member 6	1.15	1.34	0.0350258
NAPRT1	chr8	8q24.3	93100	protein-coding	nicotinate phosphoribosyltransferase	1.15	1.34	0.0350258
TIGD5	chr8	8q24.3	84948	protein-coding	tigger transposable element derived 5	1.15	1.34	0.0350258
EEF1D	chr8	8q24.3	1936	protein-coding	eukaryotic translation elongation factor 1 delta (guanine nucleotide exchange protein)	1.15	1.34	0.0350258
MIR5708	chr8	-	100847056	ncRNA	microRNA 5708	1.14	1.39	0.035026
NCOA2	chr8	8q13.3	10499	protein-coding	nuclear receptor coactivator 2	1.1	1.29	0.0350758
LOC286189	chr8	8q13.1	286189	ncRNA	C8orf34 antisense RNA 1	1.1	1.27	0.0352667
ARC	chr8	8q24.3	23237	protein-coding	activity-regulated cytoskeleton-associated protein	1.15	1.3	0.0352805
SGK223	chr8	8p23.1	157285	protein-coding	-	0.94	0.63	0.0354621
ST14	chr11	11q24-q25	6768	protein-coding	suppression of tumorigenicity 14 (colon carcinoma)	0.94	0.73	0.035497
GNAO1	chr16	16q13	2775	protein-coding	guanine nucleotide binding protein (G protein), alpha activating activity polypeptide O	0.64	0.84	0.0356712
DEFT1P	chr8	8p23.1	170949	pseudo	defensin, theta 1 pseudogene	0.9	0.63	0.0357946
DEFT1P2	chr8	8p23.1	100287083	pseudo	defensin, theta 1 pseudogene 2	0.9	0.63	0.0357946
MIR4472-1	chr8	-	100616268	ncRNA	microRNA 4472-1	1.15	1.33	0.0357947
LOC101926892	chr8	-	101926892	ncRNA	-	1.1	1.28	0.0357948
PEX2	chr8	8q21.1	5828	protein-coding	peroxisomal biogenesis factor 2	1.11	1.33	0.0357949
SLC26A7	chr8	8q23	115111	protein-coding	solute carrier family 26 (anion exchanger), member 7	1.16	1.39	0.0360207
CCDC166	chr8	8q24.3	100130274	protein-coding	coiled-coil domain containing 166	1.15	1.34	0.0361844
FAM83H	chr8	8q24.3	286077	protein-coding	family with sequence similarity 83, member H	1.15	1.34	0.0361844
MAPK15	chr8	-	225689	protein-coding	mitogen-activated protein kinase 15	1.15	1.34	0.0361844
MIR4664	chr8	-	100616318	ncRNA	microRNA 4664	1.15	1.34	0.0361844
FAM83H-AS1	chr8	8q24.3	100128338	ncRNA	FAM83H antisense RNA 1 (head to head)	1.15	1.34	0.0361844
CYLD	chr16	16q12.1	1540	protein-coding	cylindromatosis (turban tumor syndrome)	0.7	0.91	0.0362861
KIF13B	chr8	8p12	23303	protein-coding	kinesin family member 13B	0.95	0.65	0.0363945
DOK2	chr8	8p21.3	9046	protein-coding	docking protein 2, 56kDa	0.91	0.63	0.0364462
LINC00589	chr8	8p12	619351	ncRNA	long intergenic non-protein coding RNA 589	0.98	0.67	0.0365466
UBE2W	chr8	8q21.11	55284	protein-coding	ubiquitin-conjugating enzyme E2W (putative)	1.14	1.36	0.0366919
CPNE2	chr16	16q13	221184	protein-coding	copine II	0.64	0.82	0.03671
FAM192A	chr16	16q13	80011	protein-coding	family with sequence similarity 192, member A	0.64	0.82	0.03671
CDRT1	chr17	17p12	374286	protein-coding	CMT1A duplicated region transcript 1	0.94	0.71	0.0368133
LINC00208	chr8	8p23.1	83655	ncRNA	long intergenic non-protein coding RNA 208	0.93	0.63	0.036975
BLK	chr8	8p23-p22	640	protein-coding	BLK proto-oncogene, Src family tyrosine kinase	0.93	0.63	0.036975
PDXDC2P	chr16	16q22.1	283970	pseudo	pyridoxal-dependent decarboxylase domain containing 2, pseudogene	0.67	0.84	0.0370817
CASP4	chr11	11q22.2-q22.3	837	protein-coding	caspase 4, apoptosis-related cysteine peptidase	0.91	0.66	0.037108
CARD16	chr11	11q22	114769	protein-coding	caspase recruitment domain family, member 16	0.91	0.66	0.037108
CASP5	chr11	11q22.2-q22.3	838	protein-coding	caspase 5, apoptosis-related cysteine peptidase	0.91	0.66	0.037108
TRPC6	chr11	11q22.1	7225	protein-coding	transient receptor potential cation channel, subfamily C, member 6	0.92	0.71	0.0372105
RDH10	chr8	8q21.11	157506	protein-coding	retinol dehydrogenase 10 (all-trans)	1.12	1.32	0.0372164
LOC653513	chr1	1q21.1	653513	pseudo	-	1.12	1.25	0.0373757
PFN1P2	chr1	1q21	767846	pseudo	profilin 1 pseudogene 2	1.12	1.25	0.0373757
ZBTB10	chr8	8q13-q21.1	65986	protein-coding	zinc finger and BTB domain containing 10	1.15	1.39	0.0373781
CCDC82	chr11	11q21	79780	protein-coding	coiled-coil domain containing 82	0.94	0.73	0.037468
GPR20	chr8	8q24.3	2843	protein-coding	G protein-coupled receptor 20	1.15	1.32	0.0376232
RASD1	chr17	17p11.2	51655	protein-coding	RAS, dexamethasone-induced 1	0.97	0.74	0.0377801
RHOBTB2	chr8	8p21.3	23221	protein-coding	Rho-related BTB domain containing 2	0.91	0.64	0.0381713
MIR6841	chr8	-	102465506	ncRNA	microRNA 6841	0.91	0.63	0.0381885
SLC35F2	chr11	11q22.3	54733	protein-coding	solute carrier family 35, member F2	0.91	0.67	0.0382093
ADAMTS15	chr11	11q25	170689	protein-coding	ADAM metallopeptidase with thrombospondin type 1 motif, 15	0.94	0.72	0.0384307
MIR1304	chr11	-	100302240	ncRNA	microRNA 1304	0.95	0.75	0.0384627
SNORA1	chr11	11q21	677792	snoRNA	small nucleolar RNA, H/ACA box 1	0.95	0.75	0.0384627
SNORA18	chr11	11q21	677805	snoRNA	small nucleolar RNA, H/ACA box 18	0.95	0.75	0.0384627
SNORA8	chr11	11q21	654320	snoRNA	small nucleolar RNA, H/ACA box 8	0.95	0.75	0.0384627
SNORD5	chr11	11q21	692072	snoRNA	small nucleolar RNA, C/D box 5	0.95	0.75	0.0384627
LOC100130301	chr8	8q21.11	100130301	protein-coding	chromosome 8 open reading frame 89	1.13	1.33	0.0386121
TMEM64	chr8	8q21.3	169200	protein-coding	transmembrane protein 64	1.17	1.39	0.0388768
BARX2	chr11	11q25	8538	protein-coding	BARX homeobox 2	0.93	0.72	0.0390313
SLC36A4	chr11	11q21	120103	protein-coding	solute carrier family 36 (proton/amino acid symporter), member 4	0.96	0.75	0.0390726
ADCY7	chr16	16q12.1	113	protein-coding	adenylate cyclase 7	0.7	0.91	0.039147
LOXL2	chr8	8p21.3	4017	protein-coding	lysyl oxidase-like 2	0.88	0.63	0.0391677
NOD2	chr16	16q21	64127	protein-coding	nucleotide-binding oligomerization domain containing 2	0.7	0.92	0.0394352
SLC35G5	chr8	8p23.1	83650	protein-coding	solute carrier family 35, member G5	0.95	0.63	0.0394353
TDH	chr8	8p23.1	157739	pseudo	L-threonine dehydrogenase (pseudogene)	0.95	0.63	0.0394353
MTMR9	chr8	8p23-p22	66036	protein-coding	myotubularin related protein 9	0.95	0.63	0.0394353
LOC100505739	chr8	-	100505739	ncRNA	long intergenic non-protein coding RNA 1603	1.1	1.28	0.0395761
ZSWIM7	chr17	17p12	125150	protein-coding	zinc finger, SWIM-type containing 7	0.94	0.71	0.0395957
ADORA2B	chr17	17p12	136	protein-coding	adenosine A2b receptor	0.94	0.71	0.0395957
C8orf88	chr8	8q21.3	100127983	protein-coding	chromosome 8 open reading frame 88	1.17	1.39	0.0397169
LOC100129203	chr11	11q21	100129203	ncRNA	-	0.94	0.75	0.0398588
AKTIP	chr16	16q12.2	64400	protein-coding	AKT interacting protein	0.7	0.9	0.0400001
SLC25A37	chr8	8p21.2	51312	protein-coding	solute carrier family 25 (mitochondrial iron transporter), member 37	0.91	0.64	0.0401375
LCE1D	chr1	1q21.3	353134	protein-coding	late cornified envelope 1D	1.24	1.34	0.0401427
KIAA1377	chr11	11q22.1	57562	protein-coding	centrosomal protein 126kDa	0.91	0.67	0.0404824
XKR9	chr8	8q13.3	389668	protein-coding	XK, Kell blood group complex subunit-related family, member 9	1.1	1.28	0.0405083
FAM167A	chr8	8p23-p22	83648	protein-coding	family with sequence similarity 167, member A	0.94	0.63	0.0406007
JRKL	chr11	11q21	8690	protein-coding	JRK-like	0.93	0.7	0.0407169
LOC643802	chr16	16q12.2	643802	protein-coding	-	0.7	0.9	0.0410062
JRKL-AS1	chr11	-	100874053	ncRNA	JRKL antisense RNA 1	0.93	0.73	0.0413256
TTC19	chr17	17p12	54902	protein-coding	tetratricopeptide repeat domain 19	0.94	0.72	0.0416052
SMCR9	chr17	#N/A	140776	protein-coding	#N/A	0.96	0.74	0.0417755
LPCAT2	chr16	16q12.2	54947	protein-coding	lysophosphatidylcholine acyltransferase 2	0.67	0.84	0.041903
MSRA	chr8	8p23.1	4482	protein-coding	methionine sulfoxide reductase A	0.97	0.63	0.0419246
ZFHX4-AS1	chr8	8q21.11	100192378	ncRNA	ZFHX4 antisense RNA 1	1.12	1.33	0.0419247
INTS9	chr8	8p21.1	55756	protein-coding	integrator complex subunit 9	0.94	0.65	0.0420331
LOC254896	chr8	8p21.2	254896	ncRNA	-	0.9	0.63	0.0422234
LINC01111	chr8	-	101926978	ncRNA	long intergenic non-protein coding RNA 1111	1.11	1.33	0.0422485
C11orf54	chr11	11q21	28970	protein-coding	chromosome 11 open reading frame 54	0.95	0.75	0.0422876
CYB5B	chr16	16q22.1	80777	protein-coding	cytochrome b5 type B (outer mitochondrial membrane)	0.64	0.82	0.0423307
LRRC6	chr8	8q24.22	23639	protein-coding	leucine rich repeat containing 6	1.18	1.32	0.042543
MIR6771	chr16	-	102465462	ncRNA	microRNA 6771	0.7	0.9	0.0426296
APLP2	chr11	11q24	334	protein-coding	amyloid beta (A4) precursor-like protein 2	0.93	0.73	0.0427134
DECR1	chr8	8q21.3	1666	protein-coding	2,4-dienoyl CoA reductase 1, mitochondrial	1.16	1.39	0.0427485
KHDRBS3	chr8	8q24.2	10656	protein-coding	KH domain containing, RNA binding, signal transduction associated 3	1.12	1.32	0.0428773
TEKT3	chr17	17p12	64518	protein-coding	tektin 3	0.94	0.7	0.042926
LINC01030	chr8	8q21.3	101937451	ncRNA	long intergenic non-protein coding RNA 1030	1.17	1.39	0.0429586
SNORA40	chr11	11q21	677822	snoRNA	small nucleolar RNA, H/ACA box 40	0.95	0.75	0.0430821
TRIM16	chr17	17p11.2	10626	protein-coding	tripartite motif containing 16	0.94	0.71	0.0431384
GS1-251I9.4	chr8	-	100506365	ncRNA	OTUD6B antisense RNA 1 (head to head)	1.17	1.39	0.0432334
PEBP4	chr8	8p21.3	157310	protein-coding	phosphatidylethanolamine-binding protein 4	0.91	0.64	0.0433614
MIR3148	chr8	-	100422876	ncRNA	microRNA 3148	0.97	0.67	0.0433853
FAM183CP	chr8	8p12	286135	ncRNA	family with sequence similarity 183, member C, pseudogene	0.97	0.67	0.0433853
CDRT15P2	chr17	17p12	644694	pseudo	CMT1A duplicated region transcript 15 pseudogene 2	0.94	0.71	0.0433854
TBC1D26	chr17	17p11.2	353149	protein-coding	TBC1 domain family, member 26	0.94	0.71	0.0433854
ZNF286A	chr17	17p11.2	57335	protein-coding	zinc finger protein 286A	0.94	0.71	0.0433854
CCDC67	chr11	11q21	159989	protein-coding	coiled-coil domain containing 67	0.96	0.73	0.0434376
PTTG3P	chr8	8q13.1	26255	pseudo	pituitary tumor-transforming 3, pseudogene	1.1	1.29	0.043691
COL22A1	chr8	8q24.3	169044	protein-coding	collagen, type XXII, alpha 1	1.11	1.32	0.0440039
CRNDE	chr16	16q12.2	643911	ncRNA	colorectal neoplasia differentially expressed (non-protein coding)	0.7	0.9	0.0448393
C8orf12	chr8	8p23.1	83656	ncRNA	FAM167A antisense RNA 1	0.94	0.63	0.0448393
C8orf58	chr8	8p21	541565	protein-coding	chromosome 8 open reading frame 58	0.91	0.63	0.0449309
PDLIM2	chr8	8p21.3	64236	protein-coding	PDZ and LIM domain 2 (mystique)	0.91	0.63	0.0449309
RBPMS	chr8	8p12	11030	protein-coding	RNA binding protein with multiple splicing	0.98	0.67	0.0451889
CIAPIN1	chr16	16q21	57019	protein-coding	cytokine induced apoptosis inhibitor 1	0.64	0.81	0.0453148
LOC101927334	chr16	16q12.1	101927334	ncRNA	-	0.7	0.9	0.0454036
RBPMS-AS1	chr8	8p12	100128750	ncRNA	RBPMS antisense RNA 1	0.98	0.67	0.0454037
SNX20	chr16	16q12.1	124460	protein-coding	sorting nexin 20	0.7	0.91	0.0454567
OGFOD1	chr16	16q12.2	55239	protein-coding	2-oxoglutarate and iron-dependent oxygenase domain containing 1	0.64	0.83	0.0455412
GPIHBP1	chr8	8q24.3	338328	protein-coding	glycosylphosphatidylinositol anchored high density lipoprotein binding protein 1	1.13	1.3	0.0456341
RSPRY1	chr16	16q13	89970	protein-coding	ring finger and SPRY domain containing 1	0.64	0.81	0.0457776
LOC389641	chr8	8p21.3	389641	ncRNA	-	0.89	0.63	0.0458804
TNFRSF10C	chr8	8p22-p21	8794	protein-coding	tumor necrosis factor receptor superfamily, member 10c, decoy without an intracellular domain	0.89	0.63	0.0458804
CHMP7	chr8	8p21.3	91782	protein-coding	charged multivesicular body protein 7	0.89	0.63	0.0458804
TNFRSF10D	chr8	8p21	8793	protein-coding	tumor necrosis factor receptor superfamily, member 10d, decoy with truncated death domain	0.89	0.63	0.0458804
TNFRSF10A	chr8	8p21	8797	protein-coding	tumor necrosis factor receptor superfamily, member 10a	0.89	0.63	0.0458804
XPO7	chr8	8p21	23039	protein-coding	exportin 7	0.91	0.63	0.0461165
USP17L3	chr8	8p23.1	645836	protein-coding	ubiquitin specific peptidase 17-like family member 3	0.89	0.65	0.0462009
TMEM66	chr8	8p12	51669	protein-coding	store-operated calcium entry-associated regulatory factor	0.97	0.67	0.0465203
ABCG4	chr11	11q23.3	64137	protein-coding	ATP-binding cassette, sub-family G (WHITE), member 4	0.91	0.7	0.0465226
EXTL3	chr8	8p21	2137	protein-coding	exostosin-like glycosyltransferase 3	0.94	0.65	0.0467667
NEFM	chr8	8p21	4741	protein-coding	neurofilament, medium polypeptide	0.91	0.64	0.046847
CARD17	chr11	11q22.3	440068	protein-coding	caspase recruitment domain family, member 17	0.9	0.66	0.0475901
TRPA1	chr8	8q13	8989	protein-coding	transient receptor potential cation channel, subfamily A, member 1	1.1	1.29	0.0476159
DEFA1	chr8	8p23.1	1667	protein-coding	defensin, alpha 1	0.9	0.63	0.0478299
DEFA1B	chr8	8p23.1	728358	protein-coding	defensin, alpha 1B	0.9	0.63	0.0478299
DEFA3	chr8	8p23.1	1668	protein-coding	defensin, alpha 3, neutrophil-specific	0.9	0.63	0.0478299
EGR3	chr8	8p23-p21	1960	protein-coding	early growth response 3	0.91	0.63	0.0478299
CETP	chr16	16q21	1071	protein-coding	cholesteryl ester transfer protein, plasma	0.64	0.79	0.0479957
NLRC5	chr16	16q13	84166	protein-coding	NLR family, CARD domain containing 5	0.64	0.79	0.0479957
FTO-IT1	chr16	16q12.2	100505692	ncRNA	FTO intronic transcript 1	0.7	0.9	0.0481617
CXCR5	chr11	11q23.3	643	protein-coding	chemokine (C-X-C motif) receptor 5	0.91	0.7	0.0484951
MIR4492	chr11	-	100616376	ncRNA	microRNA 4492	0.91	0.7	0.0484951
BCL9L	chr11	11q23.3	283149	protein-coding	B-cell CLL/lymphoma 9-like	0.91	0.7	0.0484951
MIR3920	chr11	-	100500823	ncRNA	microRNA 3920	0.91	0.71	0.0486626
HEATR3	chr16	16q12.1	55027	protein-coding	HEAT repeat containing 3	0.7	0.91	0.0490907
MIR3656	chr11	-	100500840	ncRNA	microRNA 3656	0.91	0.7	0.049168
RPS25	chr11	11q23.3	6230	protein-coding	ribosomal protein S25	0.91	0.7	0.049168
SLC37A4	chr11	11q23.3	2542	protein-coding	solute carrier family 37 (glucose-6-phosphate transporter), member 4	0.91	0.7	0.049168
TRAPPC4	chr11	11q23.3	51399	protein-coding	trafficking protein particle complex 4	0.91	0.7	0.049168
NECAB1	chr8	8q21.3	64168	protein-coding	N-terminal EF-hand calcium binding protein 1	1.14	1.39	0.0492335
CARD18	chr11	11q22.3	59082	protein-coding	caspase recruitment domain family, member 18	0.91	0.66	0.0495072
LINC00965	chr8	8p23.1	349196	ncRNA	long intergenic non-protein coding RNA 965	0.92	0.69	0.0495073
DEFB4B	chr8	8p23.1	100289462	protein-coding	defensin, beta 4B	0.9	0.68	0.0496779
