# Supplementary material for: Genome and transcriptome delineation of two major oncogenic pathways governing invasive ductal breast cancer development
Source: Oncotarget. 2015 Oct 10;6(34):36652–74. doi: 10.18632/oncotarget.5543 (PMC4742202; doi:10.18632/oncotarget.5543)
Supplement: Supplementary file 10 [file oncotarget-06-36652-s010.xls]

## Sheet: Supp. Table S11
Supplementary Table S11: lists of genes that were differentially expressed between LGG and HGG tumors. List of 3,073 and 2,618 genes that were up- and down-regulated in HGG tumors relative to LGG tumors. Each gene could be represented by more than one probeset or one probeset could represent multiple genes.
Probsets_ID	Entrez ID	Gene symbol	Gene name	expression in HGG	Type of gene	Fold Changes	FDR LGG versus HGG
NM_000662_3_580	9	NAT1	N-acetyltransferase 1 (arylamine N-acetyltransferase)	down	protein-coding	0.19	7.99e-20
A_23_P95596	9	NAT1	N-acetyltransferase 1 (arylamine N-acetyltransferase)	down	protein-coding	0.11	2.64e-20
A_23_P95594	9	NAT1	N-acetyltransferase 1 (arylamine N-acetyltransferase)	down	protein-coding	0.09	2.55e-20
NM_000662_3_640	9	NAT1	N-acetyltransferase 1 (arylamine N-acetyltransferase)	down	protein-coding	0.13	9.97e-19
A_23_P112904	9	NAT1	N-acetyltransferase 1 (arylamine N-acetyltransferase)	down	protein-coding	0.08	3.65e-20
A_23_P31793	10	NAT2	N-acetyltransferase 2 (arylamine N-acetyltransferase)	down	protein-coding	0.55	5.17e-05
NM_000015_1_848	10	NAT2	N-acetyltransferase 2 (arylamine N-acetyltransferase)	down	protein-coding	0.68	0.000367971
A_23_P31798	10	NAT2	N-acetyltransferase 2 (arylamine N-acetyltransferase)	down	protein-coding	0.16	1.27e-16
A_23_P162916	12	SERPINA3	serpin peptidase inhibitor, clade A (alpha-1 antiproteinase, antitrypsin), member 3	down	protein-coding	0.4	1.89e-08
A_32_P151937	12	SERPINA3	serpin peptidase inhibitor, clade A (alpha-1 antiproteinase, antitrypsin), member 3	down	protein-coding	0.57	1.17e-05
A_32_P124727	12	SERPINA3	serpin peptidase inhibitor, clade A (alpha-1 antiproteinase, antitrypsin), member 3	down	protein-coding	0.56	1.73e-05
A_32_P124718	12	SERPINA3	serpin peptidase inhibitor, clade A (alpha-1 antiproteinase, antitrypsin), member 3	down	protein-coding	0.6	2.67e-06
A_32_P151936	12	SERPINA3	serpin peptidase inhibitor, clade A (alpha-1 antiproteinase, antitrypsin), member 3	down	protein-coding	0.51	4.29e-06
NM_001085_2_713	12	SERPINA3	serpin peptidase inhibitor, clade A (alpha-1 antiproteinase, antitrypsin), member 3	down	protein-coding	0.39	7.63e-09
A_23_P2920	12	SERPINA3	serpin peptidase inhibitor, clade A (alpha-1 antiproteinase, antitrypsin), member 3	down	protein-coding	0.4	1.09e-08
A_24_P155684	12	SERPINA3	serpin peptidase inhibitor, clade A (alpha-1 antiproteinase, antitrypsin), member 3	down	protein-coding	0.43	1.04e-08
A_23_P162917	12	SERPINA3	serpin peptidase inhibitor, clade A (alpha-1 antiproteinase, antitrypsin), member 3	down	protein-coding	0.4	1.78e-08
A_23_P162918	12	SERPINA3	serpin peptidase inhibitor, clade A (alpha-1 antiproteinase, antitrypsin), member 3	down	protein-coding	0.42	7.62e-09
A_24_P330685	18	ABAT	4-aminobutyrate aminotransferase	down	protein-coding	0.42	1.59e-14
A_24_P330684	18	ABAT	4-aminobutyrate aminotransferase	down	protein-coding	0.42	1.89e-14
A_23_P152506	18	ABAT	4-aminobutyrate aminotransferase	down	protein-coding	0.25	2.53e-22
A_24_P918640	18	ABAT	4-aminobutyrate aminotransferase	down	protein-coding	0.48	2.54e-16
A_23_P152505	18	ABAT	4-aminobutyrate aminotransferase	down	protein-coding	0.24	2.1e-22
A_23_P141114	18	ABAT	4-aminobutyrate aminotransferase	down	protein-coding	0.32	1e-13
NM_001089_1_6034	21	ABCA3	ATP-binding cassette, sub-family A (ABC1), member 3	down	protein-coding	0.74	1.27e-08
A_23_P140875	21	ABCA3	ATP-binding cassette, sub-family A (ABC1), member 3	down	protein-coding	0.75	1.15e-08
A_23_P140876	21	ABCA3	ATP-binding cassette, sub-family A (ABC1), member 3	down	protein-coding	0.73	3.46e-09
NM_001089_1_5849	21	ABCA3	ATP-binding cassette, sub-family A (ABC1), member 3	down	protein-coding	0.73	8.29e-09
NM_000350_1_6505	24	ABCA4	ATP-binding cassette, sub-family A (ABC1), member 4	down	protein-coding	0.74	0.002369
A_23_P65021	35	ACADS	acyl-CoA dehydrogenase, C-2 to C-3 short chain	down	protein-coding	0.72	2.86e-06
NM_000017_1_1396	35	ACADS	acyl-CoA dehydrogenase, C-2 to C-3 short chain	down	protein-coding	0.73	1.38e-05
A_23_P65022	35	ACADS	acyl-CoA dehydrogenase, C-2 to C-3 short chain	down	protein-coding	0.73	3.06e-06
A_32_P31945	36	ACADSB	acyl-CoA dehydrogenase, short/branched chain	down	protein-coding	0.5	4.05e-13
A_24_P410673	36	ACADSB	acyl-CoA dehydrogenase, short/branched chain	down	protein-coding	0.46	1.49e-16
NM_001609_1_2501	36	ACADSB	acyl-CoA dehydrogenase, short/branched chain	down	protein-coding	0.51	2.83e-13
A_24_P189516	36	ACADSB	acyl-CoA dehydrogenase, short/branched chain	down	protein-coding	0.47	1.91e-14
A_23_P158570	36	ACADSB	acyl-CoA dehydrogenase, short/branched chain	down	protein-coding	0.6	5.79e-09
A_24_P189517	36	ACADSB	acyl-CoA dehydrogenase, short/branched chain	down	protein-coding	0.53	2.52e-15
A_23_P158571	36	ACADSB	acyl-CoA dehydrogenase, short/branched chain	down	protein-coding	0.59	3.54e-09
NM_001609_1_2028	36	ACADSB	acyl-CoA dehydrogenase, short/branched chain	down	protein-coding	0.52	5.45e-12
NM_001609_1_2461	36	ACADSB	acyl-CoA dehydrogenase, short/branched chain	down	protein-coding	0.48	1.74e-13
A_24_P577694	107	ADCY1	adenylate cyclase 1 (brain)	down	protein-coding	0.36	5.49e-08
A_24_P919249	111	ADCY5	adenylate cyclase 5	down	protein-coding	0.66	0.000812579
A_23_P136630	111	ADCY5	adenylate cyclase 5	down	protein-coding	0.68	0.00611231
A_23_P136623	111	ADCY5	adenylate cyclase 5	down	protein-coding	0.7	0.00186881
A_24_P935103	115	ADCY9	adenylate cyclase 9	down	protein-coding	0.58	2.89e-14
A_24_P940469	125	ADH1B	alcohol dehydrogenase 1B (class I), beta polypeptide	down	protein-coding	0.71	0.00432911
NM_000681_2_3528	150	ADRA2A	adrenoceptor alpha 2A	down	protein-coding	0.48	1.97e-16
A_23_P138704	150	ADRA2A	adrenoceptor alpha 2A	down	protein-coding	0.45	1.31e-16
A_23_P138706	150	ADRA2A	adrenoceptor alpha 2A	down	protein-coding	0.6	1.82e-17
A_23_P145025	154	ADRB2	adrenoceptor beta 2, surface	down	protein-coding	0.65	9.94e-06
A_23_P145024	154	ADRB2	adrenoceptor beta 2, surface	down	protein-coding	0.7	1.6e-05
A_23_P373564	160	AP2A1	adaptor-related protein complex 2, alpha 1 subunit	down	protein-coding	0.75	5.12e-07
A_23_P145916	165	AEBP1	AE binding protein 1	down	protein-coding	0.63	9.96e-06
A_23_P157299	165	AEBP1	AE binding protein 1	down	protein-coding	0.68	1.2e-07
A_23_P145918	165	AEBP1	AE binding protein 1	down	protein-coding	0.64	2.12e-05
A_23_P157297	165	AEBP1	AE binding protein 1	down	protein-coding	0.68	5.65e-08
A_23_P211835	185	AGTR1	angiotensin II receptor, type 1	down	protein-coding	0.48	7.61e-16
A_23_P166616	185	AGTR1	angiotensin II receptor, type 1	down	protein-coding	0.26	4.73e-16
NM_031850_1_2149	185	AGTR1	angiotensin II receptor, type 1	down	protein-coding	0.25	1.55e-17
A_23_P211830	185	AGTR1	angiotensin II receptor, type 1	down	protein-coding	0.3	1.19e-16
A_23_P217114	210	ALAD	aminolevulinate dehydratase	down	protein-coding	0.73	5.43e-13
AL833702_1_4544	214	ALCAM	activated leukocyte cell adhesion molecule	down	protein-coding	0.63	2.44e-07
A_23_P41226	214	ALCAM	activated leukocyte cell adhesion molecule	down	protein-coding	0.7	8.04e-05
AL833702_1_4449	214	ALCAM	activated leukocyte cell adhesion molecule	down	protein-coding	0.62	3.88e-07
A_23_P36745	217	ALDH2	aldehyde dehydrogenase 2 family (mitochondrial)	down	protein-coding	0.71	0.00858498
NM_000382_1_2893	224	ALDH3A2	aldehyde dehydrogenase 3 family, member A2	down	protein-coding	0.75	0.00017357
A_23_P129896	224	ALDH3A2	aldehyde dehydrogenase 3 family, member A2	down	protein-coding	0.71	3.07e-05
A_23_P129897	224	ALDH3A2	aldehyde dehydrogenase 3 family, member A2	down	protein-coding	0.7	3.73e-05
A_23_P141006	267	AMFR	autocrine motility factor receptor, E3 ubiquitin protein ligase	down	protein-coding	0.71	0.00188427
NM_001144_3_2954	267	AMFR	autocrine motility factor receptor, E3 ubiquitin protein ligase	down	protein-coding	0.66	0.00138113
A_23_P141005	267	AMFR	autocrine motility factor receptor, E3 ubiquitin protein ligase	down	protein-coding	0.66	0.000933727
A_24_P218048	273	AMPH	amphiphysin	down	protein-coding	0.62	7.29e-05
A_23_P31273	273	AMPH	amphiphysin	down	protein-coding	0.62	7.11e-06
A_23_P428739	283	ANG	angiogenin, ribonuclease, RNase A family, 5	down	protein-coding	0.61	1.28e-08
A_23_P428738	283	ANG	angiogenin, ribonuclease, RNase A family, 5	down	protein-coding	0.58	1.17e-08
A_32_P33310	288	ANK3	ankyrin 3, node of Ranvier (ankyrin G)	down	protein-coding	0.72	4.71e-05
A_32_P33304	288	ANK3	ankyrin 3, node of Ranvier (ankyrin G)	down	protein-coding	0.72	0.000232042
A_23_P60009	312	ANXA13	annexin A13	down	protein-coding	0.65	1.58e-07
A_23_P60006	312	ANXA13	annexin A13	down	protein-coding	0.69	7.72e-06
A_23_P154035	316	AOX1	aldehyde oxidase 1	down	protein-coding	0.74	0.00812805
A_24_P193027	319	APOF	apolipoprotein F	down	protein-coding	0.65	5.64e-05
A_23_P87491	319	APOF	apolipoprotein F	down	protein-coding	0.51	5.3e-07
A_23_P87490	319	APOF	apolipoprotein F	down	protein-coding	0.45	3.07e-08
A_23_P1998	322	APBB1	amyloid beta (A4) precursor protein-binding, family B, member 1 (Fe65)	down	protein-coding	0.72	2.44e-07
A_23_P1991	322	APBB1	amyloid beta (A4) precursor protein-binding, family B, member 1 (Fe65)	down	protein-coding	0.71	3.19e-07
A_24_P372613	322	APBB1	amyloid beta (A4) precursor protein-binding, family B, member 1 (Fe65)	down	protein-coding	0.73	8.61e-08
A_24_P77616	323	APBB2	amyloid beta (A4) precursor protein-binding, family B, member 2	down	protein-coding	0.71	4.84e-10
AL080130_1_3189	323	APBB2	amyloid beta (A4) precursor protein-binding, family B, member 2	down	protein-coding	0.62	2.39e-10
A_24_P234696	323	APBB2	amyloid beta (A4) precursor protein-binding, family B, member 2	down	protein-coding	0.68	6.75e-10
A_24_P234701	323	APBB2	amyloid beta (A4) precursor protein-binding, family B, member 2	down	protein-coding	0.69	9.28e-11
A_23_P10701	323	APBB2	amyloid beta (A4) precursor protein-binding, family B, member 2	down	protein-coding	0.72	2.29e-09
AL080130_1_3119	323	APBB2	amyloid beta (A4) precursor protein-binding, family B, member 2	down	protein-coding	0.72	8.53e-09
A_23_P136778	347	APOD	apolipoprotein D	down	protein-coding	0.71	0.00889155
BC022486_1_2437	358	AQP1	aquaporin 1 (Colton blood group)	down	protein-coding	0.75	1.24e-07
A_23_P113111	367	AR	androgen receptor	down	protein-coding	0.55	2.76e-11
A_23_P113119	367	AR	androgen receptor	down	protein-coding	0.54	6.23e-11
A_23_P100534	368	ABCC6	ATP-binding cassette, sub-family C (CFTR/MRP), member 6	down	protein-coding	0.72	0.000357709
A_23_P167384	373	TRIM23	tripartite motif containing 23	down	protein-coding	0.73	4.61e-05
A_23_P167377	373	TRIM23	tripartite motif containing 23	down	protein-coding	0.73	1.47e-06
A_23_P217428	395	ARHGAP6	Rho GTPase activating protein 6	down	protein-coding	0.61	3.98e-12
A_23_P255573	395	ARHGAP6	Rho GTPase activating protein 6	down	protein-coding	0.64	1.79e-11
A_23_P374102	395	ARHGAP6	Rho GTPase activating protein 6	down	protein-coding	0.62	2.44e-10
NM_001175_1_489	397	ARHGDIB	Rho GDP dissociation inhibitor (GDI) beta	down	protein-coding	0.74	1.29e-05
A_23_P151075	397	ARHGDIB	Rho GDP dissociation inhibitor (GDI) beta	down	protein-coding	0.72	2.55e-06
A_23_P58126	399	RHOH	ras homolog family member H	down	protein-coding	0.67	0.0024942
A_23_P63711	403	ARL3	ADP-ribosylation factor-like 3	down	protein-coding	0.74	2.49e-09
A_23_P63713	403	ARL3	ADP-ribosylation factor-like 3	down	protein-coding	0.73	6.48e-09
A_23_P256085	415	ARSE	arylsulfatase E (chondrodysplasia punctata 1)	down	protein-coding	0.72	1.91e-08
A_23_P256084	415	ARSE	arylsulfatase E (chondrodysplasia punctata 1)	down	protein-coding	0.68	6.93e-05
A_24_P62440	415	ARSE	arylsulfatase E (chondrodysplasia punctata 1)	down	protein-coding	0.72	1.5e-08
NM_004315_2_2371	427	ASAH1	N-acylsphingosine amidohydrolase (acid ceramidase) 1	down	protein-coding	0.52	1.66e-13
A_32_P75111	427	ASAH1	N-acylsphingosine amidohydrolase (acid ceramidase) 1	down	protein-coding	0.67	1.08e-07
A_23_P216325	427	ASAH1	N-acylsphingosine amidohydrolase (acid ceramidase) 1	down	protein-coding	0.61	1.68e-09
A_23_P376244	427	ASAH1	N-acylsphingosine amidohydrolase (acid ceramidase) 1	down	protein-coding	0.62	5.59e-09
A_32_P75115	427	ASAH1	N-acylsphingosine amidohydrolase (acid ceramidase) 1	down	protein-coding	0.61	3.86e-10
NM_004315_2_1753	427	ASAH1	N-acylsphingosine amidohydrolase (acid ceramidase) 1	down	protein-coding	0.55	5.38e-13
A_24_P928637	427	ASAH1	N-acylsphingosine amidohydrolase (acid ceramidase) 1	down	protein-coding	0.71	6.9e-08
A_23_P164436	443	ASPA	aspartoacylase	down	protein-coding	0.59	6.43e-09
A_23_P164437	443	ASPA	aspartoacylase	down	protein-coding	0.6	1.78e-08
A_24_P373475	443	ASPA	aspartoacylase	down	protein-coding	0.66	6.14e-08
A_23_P216090	444	ASPH	aspartate beta-hydroxylase	down	protein-coding	0.72	0.000251932
A_23_P216094	444	ASPH	aspartate beta-hydroxylase	down	protein-coding	0.72	0.00147567
A_23_P148881	477	ATP1A2	ATPase, Na+/K+ transporting, alpha 2 polypeptide	down	protein-coding	0.39	8.45e-14
A_23_P148879	477	ATP1A2	ATPase, Na+/K+ transporting, alpha 2 polypeptide	down	protein-coding	0.37	3.06e-14
A_24_P333420	480	ATP1A4	ATPase, Na+/K+ transporting, alpha 4 polypeptide	down	protein-coding	0.16	6.95e-12
A_23_P146943	481	ATP1B1	ATPase, Na+/K+ transporting, beta 1 polypeptide	down	protein-coding	0.56	8.24e-07
A_23_P62933	481	ATP1B1	ATPase, Na+/K+ transporting, beta 1 polypeptide	down	protein-coding	0.63	3.61e-06
A_23_P62932	481	ATP1B1	ATPase, Na+/K+ transporting, beta 1 polypeptide	down	protein-coding	0.63	4.61e-06
A_24_P31276	482	ATP1B2	ATPase, Na+/K+ transporting, beta 2 polypeptide	down	protein-coding	0.73	7.44e-08
A_24_P31275	482	ATP1B2	ATPase, Na+/K+ transporting, beta 2 polypeptide	down	protein-coding	0.73	1.73e-07
A_23_P217737	538	ATP7A	ATPase, Cu++ transporting, alpha polypeptide	down	protein-coding	0.71	5.7e-12
A_23_P217731	538	ATP7A	ATPase, Cu++ transporting, alpha polypeptide	down	protein-coding	0.68	3.12e-12
NM_000053_1_5757	540	ATP7B	ATPase, Cu++ transporting, beta polypeptide	down	protein-coding	0.45	8.09e-11
A_23_P205220	540	ATP7B	ATPase, Cu++ transporting, beta polypeptide	down	protein-coding	0.45	3.59e-11
A_23_P205228	540	ATP7B	ATPase, Cu++ transporting, beta polypeptide	down	protein-coding	0.57	7.79e-12
A_32_P228625	563	AZGP1	alpha-2-glycoprotein 1, zinc-binding	down	protein-coding	0.72	1.71e-05
A_32_P228627	563	AZGP1	alpha-2-glycoprotein 1, zinc-binding	down	protein-coding	0.71	1.16e-05
A_23_P71270	563	AZGP1	alpha-2-glycoprotein 1, zinc-binding	down	protein-coding	0.74	1.23e-09
NM_001185_1_329	563	AZGP1	alpha-2-glycoprotein 1, zinc-binding	down	protein-coding	0.56	5.66e-11
A_23_P146655	573	BAG1	BCL2-associated athanogene	down	protein-coding	0.58	2.95e-17
A_23_P146654	573	BAG1	BCL2-associated athanogene	down	protein-coding	0.58	4.2e-17
A_23_P136448	575	BAI1	adhesion G protein-coupled receptor B1	down	protein-coding	0.61	6.18e-12
A_23_P149021	576	BAI2	adhesion G protein-coupled receptor B2	down	protein-coding	0.48	1.09e-13
A_23_P149019	576	BAI2	adhesion G protein-coupled receptor B2	down	protein-coding	0.46	1.61e-14
A_23_P113309	577	BAI3	adhesion G protein-coupled receptor B3	down	protein-coding	0.71	2.36e-09
A_23_P150267	582	BBS1	Bardet-Biedl syndrome 1	down	protein-coding	0.7	2e-16
A_23_P150265	582	BBS1	Bardet-Biedl syndrome 1	down	protein-coding	0.68	9.26e-18
A_24_P184305	582	BBS1	Bardet-Biedl syndrome 1	down	protein-coding	0.67	3.29e-16
A_23_P99969	585	BBS4	Bardet-Biedl syndrome 4	down	protein-coding	0.68	5.41e-14
A_24_P176284	585	BBS4	Bardet-Biedl syndrome 4	down	protein-coding	0.69	1.48e-12
A_24_P176286	585	BBS4	Bardet-Biedl syndrome 4	down	protein-coding	0.7	4.87e-11
A_23_P99967	585	BBS4	Bardet-Biedl syndrome 4	down	protein-coding	0.67	7.96e-15
NM_000633_1_5909	596	BCL2	B-cell CLL/lymphoma 2	down	protein-coding	0.37	2.69e-17
NM_000633_1_5864	596	BCL2	B-cell CLL/lymphoma 2	down	protein-coding	0.38	4.4e-17
A_23_P352266	596	BCL2	B-cell CLL/lymphoma 2	down	protein-coding	0.38	6.73e-17
A_23_P352264	596	BCL2	B-cell CLL/lymphoma 2	down	protein-coding	0.36	4.53e-17
A_23_P382602	607	BCL9	B-cell CLL/lymphoma 9	down	protein-coding	0.74	3.29e-06
A_23_P156687	629	CFB	complement factor B	down	protein-coding	0.33	2.16e-12
NM_001710_2_2259	629	CFB	complement factor B	down	protein-coding	0.35	8.14e-13
NM_001710_2_1865	629	CFB	complement factor B	down	protein-coding	0.33	3.52e-12
A_24_P392249	629	CFB	complement factor B	down	protein-coding	0.38	1.94e-12
A_23_P34126	633	BGN	biglycan	down	protein-coding	0.74	4.38e-06
NM_005180_4_2827	648	BMI1	BMI1 proto-oncogene, polycomb ring finger	down	protein-coding	0.73	1.35e-07
A_23_P314115	648	BMI1	BMI1 proto-oncogene, polycomb ring finger	down	protein-coding	0.71	2.17e-07
A_24_P303989	648	BMI1	BMI1 proto-oncogene, polycomb ring finger	down	protein-coding	0.73	2.47e-05
A_23_P115732	648	BMI1	BMI1 proto-oncogene, polycomb ring finger	down	protein-coding	0.7	1.52e-07
A_24_P303987	648	BMI1	BMI1 proto-oncogene, polycomb ring finger	down	protein-coding	0.7	6.2e-06
A_23_P115738	648	BMI1	BMI1 proto-oncogene, polycomb ring finger	down	protein-coding	0.68	7.54e-08
A_23_P54138	652	BMP4	bone morphogenetic protein 4	down	protein-coding	0.7	0.00398104
A_23_P54144	652	BMP4	bone morphogenetic protein 4	down	protein-coding	0.65	0.000843621
NM_001202_2_1159	652	BMP4	bone morphogenetic protein 4	down	protein-coding	0.69	0.00252175
A_32_P24939	658	BMPR1B	bone morphogenetic protein receptor, type IB	down	protein-coding	0.13	7.59e-07
A_32_P229447	658	BMPR1B	bone morphogenetic protein receptor, type IB	down	protein-coding	0.2	1.49e-06
A_32_P217901	658	BMPR1B	bone morphogenetic protein receptor, type IB	down	protein-coding	0.13	2.58e-08
A_32_P24938	658	BMPR1B	bone morphogenetic protein receptor, type IB	down	protein-coding	0.09	1.03e-06
A_23_P58223	658	BMPR1B	bone morphogenetic protein receptor, type IB	down	protein-coding	0.23	5.88e-05
A_32_P217904	658	BMPR1B	bone morphogenetic protein receptor, type IB	down	protein-coding	0.13	3.2e-08
A_24_P63381	658	BMPR1B	bone morphogenetic protein receptor, type IB	down	protein-coding	0.22	2.68e-05
A_24_P63380	658	BMPR1B	bone morphogenetic protein receptor, type IB	down	protein-coding	0.18	4.54e-05
A_32_P229445	658	BMPR1B	bone morphogenetic protein receptor, type IB	down	protein-coding	0.15	5.94e-07
A_24_P263145	660	BMX	BMX non-receptor tyrosine kinase	down	protein-coding	0.71	0.000691391
A_23_P253602	660	BMX	BMX non-receptor tyrosine kinase	down	protein-coding	0.64	6.29e-05
A_23_P253601	660	BMX	BMX non-receptor tyrosine kinase	down	protein-coding	0.7	5.68e-05
A_23_P134925	665	BNIP3L	BCL2/adenovirus E1B 19kDa interacting protein 3-like	down	protein-coding	0.63	1.58e-14
A_23_P134923	665	BNIP3L	BCL2/adenovirus E1B 19kDa interacting protein 3-like	down	protein-coding	0.6	9.59e-15
A_23_P408708	665	BNIP3L	BCL2/adenovirus E1B 19kDa interacting protein 3-like	down	protein-coding	0.75	1.58e-07
A_24_P336895	666	BOK	BCL2-related ovarian killer	down	protein-coding	0.72	1.69e-08
A_23_P348159	667	DST	dystonin	down	protein-coding	0.75	3.34e-05
A_23_P155349	686	BTD	biotinidase	down	protein-coding	0.65	1.26e-13
A_23_P155348	686	BTD	biotinidase	down	protein-coding	0.62	5.52e-17
A_23_P155351	686	BTD	biotinidase	down	protein-coding	0.61	2.9e-14
A_23_P415401	687	KLF9	Kruppel-like factor 9	down	protein-coding	0.74	5.38e-06
NM_001206_1_4791	687	KLF9	Kruppel-like factor 9	down	protein-coding	0.74	2.19e-06
A_23_P213453	689	BTF3	basic transcription factor 3	down	protein-coding	0.66	1.41e-17
A_24_P183264	689	BTF3	basic transcription factor 3	down	protein-coding	0.66	2.79e-16
A_23_P213458	689	BTF3	basic transcription factor 3	down	protein-coding	0.65	1.62e-16
A_32_P108505	689	BTF3	basic transcription factor 3	down	protein-coding	0.67	1.15e-16
A_23_P105897	690	BTF3L1	basic transcription factor 3 pseudogene 11	down	pseudo	0.66	3.73e-17
A_23_P105900	690	BTF3L1	basic transcription factor 3 pseudogene 11	down	pseudo	0.65	2.93e-17
A_23_P156687	717	C2	complement component 2	down	protein-coding	0.33	2.16e-12
NM_001710_2_2259	717	C2	complement component 2	down	protein-coding	0.35	8.14e-13
NM_001710_2_1865	717	C2	complement component 2	down	protein-coding	0.33	3.52e-12
A_24_P392249	717	C2	complement component 2	down	protein-coding	0.38	1.94e-12
A_23_P101400	718	C3	complement component 3	down	protein-coding	0.69	0.00029101
A_23_P101405	718	C3	complement component 3	down	protein-coding	0.72	0.000738679
A_23_P101407	718	C3	complement component 3	down	protein-coding	0.74	0.00135768
A_23_P42282	720	C4A	complement component 4A (Rodgers blood group)	down	protein-coding	0.33	7.62e-18
A_23_P30873	720	C4A	complement component 4A (Rodgers blood group)	down	protein-coding	0.3	2.81e-17
A_23_P42279	720	C4A	complement component 4A (Rodgers blood group)	down	protein-coding	0.35	3.08e-17
A_23_P42282	721	C4B	complement component 4B (Chido blood group)	down	protein-coding	0.33	7.62e-18
A_23_P30873	721	C4B	complement component 4B (Chido blood group)	down	protein-coding	0.3	2.81e-17
A_23_P42279	721	C4B	complement component 4B (Chido blood group)	down	protein-coding	0.35	3.08e-17
A_23_P71855	727	C5	complement component 5	down	protein-coding	0.72	2.7e-06
A_23_P92925	729	C6	complement component 6	down	protein-coding	0.53	1.23e-05
A_23_P92920	729	C6	complement component 6	down	protein-coding	0.53	0.000250314
A_23_P92928	729	C6	complement component 6	down	protein-coding	0.68	0.000971611
A_32_P384246	730	C7	complement component 7	down	protein-coding	0.58	0.000105037
NM_000587_1_3552	730	C7	complement component 7	down	protein-coding	0.55	0.000139439
A_23_P213850	730	C7	complement component 7	down	protein-coding	0.48	0.000307181
A_23_P52888	744	MPPED2	metallophosphoesterase domain containing 2	down	protein-coding	0.67	4.83e-07
A_23_P52887	744	MPPED2	metallophosphoesterase domain containing 2	down	protein-coding	0.61	1.55e-07
A_24_P130363	753	C18orf1	low density lipoprotein receptor class A domain containing 4	down	protein-coding	0.66	4.51e-07
A_32_P96181	753	C18orf1	low density lipoprotein receptor class A domain containing 4	down	protein-coding	0.63	6.24e-05
A_23_P211163	755	C21orf2	chromosome 21 open reading frame 2	down	protein-coding	0.7	2.18e-10
A_23_P211167	755	C21orf2	chromosome 21 open reading frame 2	down	protein-coding	0.68	7.3e-12
A_23_P78779	770	CA11	carbonic anhydrase XI	down	protein-coding	0.75	0.000974455
A_23_P78778	770	CA11	carbonic anhydrase XI	down	protein-coding	0.73	0.000868824
NM_001218_2_2391	771	CA12	carbonic anhydrase XII	down	protein-coding	0.56	1.6e-10
A_23_P151956	771	CA12	carbonic anhydrase XII	down	protein-coding	0.58	4.27e-10
A_23_P372234	771	CA12	carbonic anhydrase XII	down	protein-coding	0.54	5.33e-11
A_24_P330518	771	CA12	carbonic anhydrase XII	down	protein-coding	0.55	7.43e-10
A_24_P330511	771	CA12	carbonic anhydrase XII	down	protein-coding	0.6	3.58e-10
NM_001218_2_2547	771	CA12	carbonic anhydrase XII	down	protein-coding	0.57	6.32e-11
A_23_P373028	775	CACNA1C	calcium channel, voltage-dependent, L type, alpha 1C subunit	down	protein-coding	0.71	5.25e-09
A_23_P373027	775	CACNA1C	calcium channel, voltage-dependent, L type, alpha 1C subunit	down	protein-coding	0.69	2.37e-10
A_23_P373025	775	CACNA1C	calcium channel, voltage-dependent, L type, alpha 1C subunit	down	protein-coding	0.74	1.55e-08
A_23_P365767	776	CACNA1D	calcium channel, voltage-dependent, L type, alpha 1D subunit	down	protein-coding	0.44	1.54e-14
A_23_P365765	776	CACNA1D	calcium channel, voltage-dependent, L type, alpha 1D subunit	down	protein-coding	0.52	1.71e-14
NM_000720_1_6356	776	CACNA1D	calcium channel, voltage-dependent, L type, alpha 1D subunit	down	protein-coding	0.48	3.19e-13
A_23_P250936	776	CACNA1D	calcium channel, voltage-dependent, L type, alpha 1D subunit	down	protein-coding	0.66	5.13e-10
A_23_P148326	778	CACNA1F	calcium channel, voltage-dependent, L type, alpha 1F subunit	down	protein-coding	0.74	6.9e-11
A_23_P209227	785	CACNB4	calcium channel, voltage-dependent, beta 4 subunit	down	protein-coding	0.67	8.45e-06
A_23_P89302	786	CACNG1	calcium channel, voltage-dependent, gamma subunit 1	down	protein-coding	0.45	3.85e-05
A_23_P42880	816	CAMK2B	calcium/calmodulin-dependent protein kinase II beta	down	protein-coding	0.7	0.000514594
A_23_P42882	816	CAMK2B	calcium/calmodulin-dependent protein kinase II beta	down	protein-coding	0.61	5.13e-05
A_23_P213518	831	CAST	calpastatin	down	protein-coding	0.66	1.92e-14
A_23_P126580	845	CASQ2	calsequestrin 2 (cardiac muscle)	down	protein-coding	0.75	3.32e-05
A_23_P126573	845	CASQ2	calsequestrin 2 (cardiac muscle)	down	protein-coding	0.61	2.61e-05
NM_001753_3_1818	857	CAV1	caveolin 1, caveolae protein, 22kDa	down	protein-coding	0.75	1.22e-06
NM_001753_3_2138	857	CAV1	caveolin 1, caveolae protein, 22kDa	down	protein-coding	0.63	3.6e-08
A_24_P12626	857	CAV1	caveolin 1, caveolae protein, 22kDa	down	protein-coding	0.69	1.64e-06
A_23_P134454	857	CAV1	caveolin 1, caveolae protein, 22kDa	down	protein-coding	0.68	9.49e-08
A_24_P925040	858	CAV2	caveolin 2	down	protein-coding	0.74	0.00021865
A_23_P58921	860	RUNX2	runt-related transcription factor 2	down	protein-coding	0.68	2.41e-06
A_32_P148058	860	RUNX2	runt-related transcription factor 2	down	protein-coding	0.71	0.00046566
A_32_P148059	860	RUNX2	runt-related transcription factor 2	down	protein-coding	0.7	0.00047175
A_32_P161762	860	RUNX2	runt-related transcription factor 2	down	protein-coding	0.7	0.000134048
A_32_P161763	860	RUNX2	runt-related transcription factor 2	down	protein-coding	0.69	0.000133635
A_24_P34155	861	RUNX1	runt-related transcription factor 1	down	protein-coding	0.44	2.77e-15
A_24_P96404	861	RUNX1	runt-related transcription factor 1	down	protein-coding	0.58	1.12e-16
A_24_P96403	861	RUNX1	runt-related transcription factor 1	down	protein-coding	0.61	1.12e-16
A_24_P34157	861	RUNX1	runt-related transcription factor 1	down	protein-coding	0.44	2.49e-15
A_23_P216307	862	RUNX1T1	runt-related transcription factor 1; translocated to, 1 (cyclin D-related)	down	protein-coding	0.58	3.94e-10
A_23_P216302	862	RUNX1T1	runt-related transcription factor 1; translocated to, 1 (cyclin D-related)	down	protein-coding	0.6	1.48e-09
A_23_P500741	863	CBFA2T3	core-binding factor, runt domain, alpha subunit 2; translocated to, 3	down	protein-coding	0.59	0.000101059
A_23_P117364	866	SERPINA6	serpin peptidase inhibitor, clade A (alpha-1 antiproteinase, antitrypsin), member 6	down	protein-coding	0.44	0.000286984
NM_001756_2_669	866	SERPINA6	serpin peptidase inhibitor, clade A (alpha-1 antiproteinase, antitrypsin), member 6	down	protein-coding	0.66	0.000225655
A_24_P278743	894	CCND2	cyclin D2	down	protein-coding	0.7	0.000210696
A_23_P58606	900	CCNG1	cyclin G1	down	protein-coding	0.71	6.47e-12
A_23_P58607	900	CCNG1	cyclin G1	down	protein-coding	0.72	1.59e-09
NM_004060_2_1416	900	CCNG1	cyclin G1	down	protein-coding	0.71	6.74e-11
A_23_P110121	901	CCNG2	cyclin G2	down	protein-coding	0.55	1.1e-13
A_23_P110122	901	CCNG2	cyclin G2	down	protein-coding	0.56	1.18e-14
NM_004354_1_1919	901	CCNG2	cyclin G2	down	protein-coding	0.57	2.56e-14
A_24_P12062	901	CCNG2	cyclin G2	down	protein-coding	0.55	2.23e-12
A_24_P80532	901	CCNG2	cyclin G2	down	protein-coding	0.61	7.4e-07
A_23_P212469	956	ENTPD3	ectonucleoside triphosphate diphosphohydrolase 3	down	protein-coding	0.6	3.52e-05
A_23_P29697	956	ENTPD3	ectonucleoside triphosphate diphosphohydrolase 3	down	protein-coding	0.72	0.00541761
A_23_P212460	956	ENTPD3	ectonucleoside triphosphate diphosphohydrolase 3	down	protein-coding	0.54	1.3e-05
A_23_P117580	957	ENTPD5	ectonucleoside triphosphate diphosphohydrolase 5	down	protein-coding	0.74	2.45e-07
A_23_P75518	966	CD59	CD59 molecule, complement regulatory protein	down	protein-coding	0.74	9.37e-05
A_32_P50277	966	CD59	CD59 molecule, complement regulatory protein	down	protein-coding	0.75	8.4e-05
A_23_P146956	987	LRBA	LPS-responsive vesicle trafficking, beach and anchor containing	down	protein-coding	0.72	1.11e-09
NM_006726_1_9736	987	LRBA	LPS-responsive vesicle trafficking, beach and anchor containing	down	protein-coding	0.75	8.96e-10
A_24_P360078	987	LRBA	LPS-responsive vesicle trafficking, beach and anchor containing	down	protein-coding	0.72	1.32e-09
NM_006726_1_9564	987	LRBA	LPS-responsive vesicle trafficking, beach and anchor containing	down	protein-coding	0.72	5.7e-10
A_32_P134756	1004	CDH6	cadherin 6, type 2, K-cadherin (fetal kidney)	down	protein-coding	0.7	6.43e-08
A_32_P134764	1004	CDH6	cadherin 6, type 2, K-cadherin (fetal kidney)	down	protein-coding	0.73	1.65e-08
A_32_P148314	1004	CDH6	cadherin 6, type 2, K-cadherin (fetal kidney)	down	protein-coding	0.74	8.85e-08
NM_033664_1_2938	1009	CDH11	cadherin 11, type 2, OB-cadherin (osteoblast)	down	protein-coding	0.68	3.47e-08
A_23_P152306	1009	CDH11	cadherin 11, type 2, OB-cadherin (osteoblast)	down	protein-coding	0.63	1.22e-07
A_23_P152305	1009	CDH11	cadherin 11, type 2, OB-cadherin (osteoblast)	down	protein-coding	0.59	1.14e-08
A_23_P30293	1036	CDO1	cysteine dioxygenase type 1	down	protein-coding	0.64	1.11e-05
NM_001801_1_1439	1036	CDO1	cysteine dioxygenase type 1	down	protein-coding	0.64	2.18e-05
A_23_P30294	1036	CDO1	cysteine dioxygenase type 1	down	protein-coding	0.59	4.52e-06
A_32_P61294	1038	CDR1	cerebellar degeneration-related protein 1, 34kDa	down	protein-coding	0.68	0.00154717
A_32_P61298	1038	CDR1	cerebellar degeneration-related protein 1, 34kDa	down	protein-coding	0.74	0.00403869
A_23_P18684	1047	CLGN	calmegin	down	protein-coding	0.55	0.0019518
A_23_P18682	1047	CLGN	calmegin	down	protein-coding	0.51	0.00125136
A_23_P153297	1048	CEACAM5	carcinoembryonic antigen-related cell adhesion molecule 5	down	protein-coding	0.57	0.00920764
A_23_P31804	1052	CEBPD	CCAAT/enhancer binding protein (C/EBP), delta	down	protein-coding	0.75	0.000984352
A_23_P26976	1101	CHAD	chondroadherin	down	protein-coding	0.34	4.02e-17
A_32_P40993	1111	CHEK1	checkpoint kinase 1	down	protein-coding	0.7	3.89e-07
A_32_P40999	1111	CHEK1	checkpoint kinase 1	down	protein-coding	0.73	1.57e-07
A_24_P269364	1124	CHN2	chimerin 2	down	protein-coding	0.72	0.000935049
A_23_P258592	1149	CIDEA	cell death-inducing DFFA-like effector a	down	protein-coding	0.59	0.00844214
A_23_P413456	1153	CIRBP	cold inducible RNA binding protein	down	protein-coding	0.6	1.94e-10
NKI_NM_001280	1153	CIRBP	cold inducible RNA binding protein	down	protein-coding	0.56	3.73e-19
A_23_P142322	1153	CIRBP	cold inducible RNA binding protein	down	protein-coding	0.59	1.81e-19
AK095781_1_3460	1153	CIRBP	cold inducible RNA binding protein	down	protein-coding	0.75	1.12e-08
A_23_P312651	1153	CIRBP	cold inducible RNA binding protein	down	protein-coding	0.71	1.93e-07
AK095781_1_2635	1153	CIRBP	cold inducible RNA binding protein	down	protein-coding	0.59	8.32e-12
A_23_P413459	1153	CIRBP	cold inducible RNA binding protein	down	protein-coding	0.62	1.56e-10
A_23_P142314	1153	CIRBP	cold inducible RNA binding protein	down	protein-coding	0.61	3.75e-18
A_23_P377617	1153	CIRBP	cold inducible RNA binding protein	down	protein-coding	0.6	2.07e-11
A_23_P312652	1153	CIRBP	cold inducible RNA binding protein	down	protein-coding	0.74	1.58e-08
A_23_P377616	1153	CIRBP	cold inducible RNA binding protein	down	protein-coding	0.57	1.22e-11
A_23_P144094	1154	CISH	cytokine inducible SH2-containing protein	down	protein-coding	0.59	1.39e-10
A_24_P97465	1154	CISH	cytokine inducible SH2-containing protein	down	protein-coding	0.64	1.98e-07
A_24_P97463	1154	CISH	cytokine inducible SH2-containing protein	down	protein-coding	0.57	3.59e-08
A_23_P144096	1154	CISH	cytokine inducible SH2-containing protein	down	protein-coding	0.65	7.24e-12
A_23_P215913	1191	CLU	clusterin	down	protein-coding	0.69	0.000880705
A_23_P215912	1191	CLU	clusterin	down	protein-coding	0.69	0.000622625
A_23_P215918	1191	CLU	clusterin	down	protein-coding	0.72	0.00145897
A_24_P257151	1195	CLK1	CDC-like kinase 1	down	protein-coding	0.75	0.000374493
A_23_P16817	1195	CLK1	CDC-like kinase 1	down	protein-coding	0.74	9.13e-06
A_23_P117285	1203	CLN5	ceroid-lipofuscinosis, neuronal 5	down	protein-coding	0.7	2.88e-12
A_23_P117286	1203	CLN5	ceroid-lipofuscinosis, neuronal 5	down	protein-coding	0.7	2.9e-14
A_24_P270357	1203	CLN5	ceroid-lipofuscinosis, neuronal 5	down	protein-coding	0.7	2.2e-12
NM_006493_1_3308	1203	CLN5	ceroid-lipofuscinosis, neuronal 5	down	protein-coding	0.72	1.05e-08
A_23_P252671	1212	CLTB	clathrin, light chain B	down	protein-coding	0.73	0.000422082
A_23_P252672	1212	CLTB	clathrin, light chain B	down	protein-coding	0.75	0.000399507
NM_001299_2_1443	1264	CNN1	calponin 1, basic, smooth muscle	down	protein-coding	0.64	2.24e-07
A_23_P125233	1264	CNN1	calponin 1, basic, smooth muscle	down	protein-coding	0.6	6.25e-08
A_23_P125232	1264	CNN1	calponin 1, basic, smooth muscle	down	protein-coding	0.62	5.47e-08
A_23_P16239	1264	CNN1	calponin 1, basic, smooth muscle	down	protein-coding	0.66	7.51e-08
A_23_P390700	1272	CNTN1	contactin 1	down	protein-coding	0.74	0.000114182
A_23_P207520	1277	COL1A1	collagen, type I, alpha 1	down	protein-coding	0.74	1e-07
A_23_P207521	1277	COL1A1	collagen, type I, alpha 1	down	protein-coding	0.55	2.45e-10
A_23_P255244	1278	COL1A2	collagen, type I, alpha 2	down	protein-coding	0.56	1.88e-08
A_24_P277934	1278	COL1A2	collagen, type I, alpha 2	down	protein-coding	0.53	3.99e-09
A_23_P255247	1278	COL1A2	collagen, type I, alpha 2	down	protein-coding	0.55	4.2e-09
A_24_P265274	1278	COL1A2	collagen, type I, alpha 2	down	protein-coding	0.62	9.62e-07
A_32_P226657	1281	COL3A1	collagen, type III, alpha 1	down	protein-coding	0.74	0.000757065
A_24_P935491	1281	COL3A1	collagen, type III, alpha 1	down	protein-coding	0.68	4.84e-07
A_23_P142533	1281	COL3A1	collagen, type III, alpha 1	down	protein-coding	0.73	7.9e-07
A_23_P45364	1287	COL4A5	collagen, type IV, alpha 5	down	protein-coding	0.5	5.32e-10
A_23_P45365	1287	COL4A5	collagen, type IV, alpha 5	down	protein-coding	0.57	9.5e-11
A_24_P195785	1287	COL4A5	collagen, type IV, alpha 5	down	protein-coding	0.73	3.3e-08
A_24_P915591	1288	COL4A6	collagen, type IV, alpha 6	down	protein-coding	0.74	1.15e-06
A_23_P217379	1288	COL4A6	collagen, type IV, alpha 6	down	protein-coding	0.43	2.22e-07
A_23_P217370	1288	COL4A6	collagen, type IV, alpha 6	down	protein-coding	0.38	3.96e-07
A_23_P158590	1289	COL5A1	collagen, type V, alpha 1	down	protein-coding	0.65	1.14e-06
NM_000093_2_6382	1289	COL5A1	collagen, type V, alpha 1	down	protein-coding	0.66	1.33e-06
NM_000093_2_5820	1289	COL5A1	collagen, type V, alpha 1	down	protein-coding	0.62	1.52e-06
A_23_P158593	1289	COL5A1	collagen, type V, alpha 1	down	protein-coding	0.63	1.24e-06
A_32_P95034	1289	COL5A1	collagen, type V, alpha 1	down	protein-coding	0.71	1.29e-06
A_32_P95031	1289	COL5A1	collagen, type V, alpha 1	down	protein-coding	0.7	5.08e-07
A_23_P83818	1289	COL5A1	collagen, type V, alpha 1	down	protein-coding	0.64	3.18e-06
A_23_P33196	1290	COL5A2	collagen, type V, alpha 2	down	protein-coding	0.59	1.63e-07
A_32_P218731	1290	COL5A2	collagen, type V, alpha 2	down	protein-coding	0.67	3.13e-06
A_24_P311135	1290	COL5A2	collagen, type V, alpha 2	down	protein-coding	0.66	1.93e-05
A_23_P10391	1290	COL5A2	collagen, type V, alpha 2	down	protein-coding	0.64	9.86e-06
A_23_P33193	1290	COL5A2	collagen, type V, alpha 2	down	protein-coding	0.62	2.26e-07
A_32_P218734	1290	COL5A2	collagen, type V, alpha 2	down	protein-coding	0.63	3.9e-06
A_32_P32252	1291	COL6A1	collagen, type VI, alpha 1	down	protein-coding	0.63	1.66e-07
A_23_P6281	1291	COL6A1	collagen, type VI, alpha 1	down	protein-coding	0.63	1.19e-07
A_24_P331918	1291	COL6A1	collagen, type VI, alpha 1	down	protein-coding	0.7	2.82e-05
A_32_P32254	1291	COL6A1	collagen, type VI, alpha 1	down	protein-coding	0.64	5.26e-08
A_32_P58977	1291	COL6A1	collagen, type VI, alpha 1	down	protein-coding	0.66	3.18e-06
A_24_P331911	1291	COL6A1	collagen, type VI, alpha 1	down	protein-coding	0.68	5.56e-05
A_23_P211234	1292	COL6A2	collagen, type VI, alpha 2	down	protein-coding	0.73	3.83e-05
A_23_P211233	1292	COL6A2	collagen, type VI, alpha 2	down	protein-coding	0.72	3.86e-05
A_23_P211232	1292	COL6A2	collagen, type VI, alpha 2	down	protein-coding	0.74	2.1e-05
A_23_P310956	1292	COL6A2	collagen, type VI, alpha 2	down	protein-coding	0.66	2.72e-07
A_23_P310950	1292	COL6A2	collagen, type VI, alpha 2	down	protein-coding	0.69	9.3e-07
A_23_P131613	1293	COL6A3	collagen, type VI, alpha 3	down	protein-coding	0.69	5.35e-09
NM_004369_1_9684	1293	COL6A3	collagen, type VI, alpha 3	down	protein-coding	0.67	4.03e-07
A_23_P131614	1293	COL6A3	collagen, type VI, alpha 3	down	protein-coding	0.66	4.47e-08
NM_004369_1_9860	1293	COL6A3	collagen, type VI, alpha 3	down	protein-coding	0.65	3.38e-08
A_23_P69030	1295	COL8A1	collagen, type VIII, alpha 1	down	protein-coding	0.64	2.55e-08
A_23_P211762	1295	COL8A1	collagen, type VIII, alpha 1	down	protein-coding	0.67	4.45e-05
A_23_P137597	1296	COL8A2	collagen, type VIII, alpha 2	down	protein-coding	0.71	5.74e-07
A_24_P365977	1296	COL8A2	collagen, type VIII, alpha 2	down	protein-coding	0.53	2.81e-10
A_24_P365975	1296	COL8A2	collagen, type VIII, alpha 2	down	protein-coding	0.53	1.32e-10
A_23_P214144	1300	COL10A1	collagen, type X, alpha 1	down	protein-coding	0.7	1.68e-06
A_23_P11806	1301	COL11A1	collagen, type XI, alpha 1	down	protein-coding	0.58	2.18e-05
A_23_P11803	1301	COL11A1	collagen, type XI, alpha 1	down	protein-coding	0.59	0.000158185
NM_080629_1_6174	1301	COL11A1	collagen, type XI, alpha 1	down	protein-coding	0.52	0.000517868
A_24_P291814	1303	COL12A1	collagen, type XII, alpha 1	down	protein-coding	0.54	2.24e-11
A_23_P214160	1303	COL12A1	collagen, type XII, alpha 1	down	protein-coding	0.62	1.61e-08
A_24_P291810	1303	COL12A1	collagen, type XII, alpha 1	down	protein-coding	0.53	7.17e-11
A_23_P214168	1303	COL12A1	collagen, type XII, alpha 1	down	protein-coding	0.58	2.92e-09
A_23_P160318	1307	COL16A1	collagen, type XVI, alpha 1	down	protein-coding	0.57	4.08e-14
A_23_P160322	1307	COL16A1	collagen, type XVI, alpha 1	down	protein-coding	0.54	1.52e-14
NM_004374_2_138	1345	COX6C	cytochrome c oxidase subunit VIc	down	protein-coding	0.41	3.18e-06
A_23_P8900	1345	COX6C	cytochrome c oxidase subunit VIc	down	protein-coding	0.48	4.41e-06
A_23_P8893	1345	COX6C	cytochrome c oxidase subunit VIc	down	protein-coding	0.46	2.44e-06
A_32_P212817	1345	COX6C	cytochrome c oxidase subunit VIc	down	protein-coding	0.68	0.000407549
NM_004374_2_28	1345	COX6C	cytochrome c oxidase subunit VIc	down	protein-coding	0.4	1.81e-06
A_32_P212810	1345	COX6C	cytochrome c oxidase subunit VIc	down	protein-coding	0.6	0.00329267
NM_004374_2_197	1345	COX6C	cytochrome c oxidase subunit VIc	down	protein-coding	0.44	3.45e-06
NM_001870_1_1536	1359	CPA3	carboxypeptidase A3 (mast cell)	down	protein-coding	0.57	2.34e-08
A_23_P18012	1359	CPA3	carboxypeptidase A3 (mast cell)	down	protein-coding	0.59	3.93e-08
A_23_P18017	1359	CPA3	carboxypeptidase A3 (mast cell)	down	protein-coding	0.58	2.13e-08
A_23_P6614	1360	CPB1	carboxypeptidase B1 (tissue)	down	protein-coding	0.31	9.54e-06
A_23_P6615	1360	CPB1	carboxypeptidase B1 (tissue)	down	protein-coding	0.35	2.69e-05
A_24_P53282	1362	CPD	carboxypeptidase D	down	protein-coding	0.71	1.58e-06
A_24_P53283	1362	CPD	carboxypeptidase D	down	protein-coding	0.73	3.66e-06
A_23_P259445	1363	CPE	carboxypeptidase E	down	protein-coding	0.65	6.47e-06
A_32_P34371	1363	CPE	carboxypeptidase E	down	protein-coding	0.69	4.49e-05
A_23_P259442	1363	CPE	carboxypeptidase E	down	protein-coding	0.6	1.15e-07
A_32_P34372	1363	CPE	carboxypeptidase E	down	protein-coding	0.74	0.00113319
NM_001873_1_2102	1363	CPE	carboxypeptidase E	down	protein-coding	0.59	5.22e-08
A_23_P32199	1384	CRAT	carnitine O-acetyltransferase	down	protein-coding	0.7	2.84e-05
NM_000755_2_2630	1384	CRAT	carnitine O-acetyltransferase	down	protein-coding	0.58	1.33e-05
A_23_P32196	1384	CRAT	carnitine O-acetyltransferase	down	protein-coding	0.61	2.04e-05
A_23_P32198	1384	CRAT	carnitine O-acetyltransferase	down	protein-coding	0.68	1.62e-05
A_24_P56195	1389	CREBL2	cAMP responsive element binding protein-like 2	down	protein-coding	0.72	1.31e-14
A_24_P56194	1389	CREBL2	cAMP responsive element binding protein-like 2	down	protein-coding	0.69	1.85e-16
A_23_P33285	1396	CRIP1	cysteine-rich protein 1 (intestinal)	down	protein-coding	0.69	2.33e-05
A_23_P33284	1396	CRIP1	cysteine-rich protein 1 (intestinal)	down	protein-coding	0.68	3.23e-05
NM_001311_2_62	1396	CRIP1	cysteine-rich protein 1 (intestinal)	down	protein-coding	0.71	6.43e-05
A_24_P110608	1396	CRIP1	cysteine-rich protein 1 (intestinal)	down	protein-coding	0.7	2.69e-05
A_23_P44674	1396	CRIP1	cysteine-rich protein 1 (intestinal)	down	protein-coding	0.72	9.08e-06
A_23_P127393	1408	CRY2	cryptochrome circadian clock 2	down	protein-coding	0.63	1.16e-20
A_24_P158587	1408	CRY2	cryptochrome circadian clock 2	down	protein-coding	0.67	2.09e-14
A_23_P127394	1408	CRY2	cryptochrome circadian clock 2	down	protein-coding	0.65	1.73e-20
A_23_P138787	1408	CRY2	cryptochrome circadian clock 2	down	protein-coding	0.71	2.86e-13
A_23_P114662	1429	CRYZ	crystallin, zeta (quinone reductase)	down	protein-coding	0.7	1.39e-07
A_24_P548454	1429	CRYZ	crystallin, zeta (quinone reductase)	down	protein-coding	0.72	3.04e-06
A_23_P114562	1429	CRYZ	crystallin, zeta (quinone reductase)	down	protein-coding	0.72	1.25e-07
NM_001889_2_1025	1429	CRYZ	crystallin, zeta (quinone reductase)	down	protein-coding	0.72	1.03e-06
A_32_P85339	1456	CSNK1G3	casein kinase 1, gamma 3	down	protein-coding	0.73	0.000793183
A_24_P234792	1456	CSNK1G3	casein kinase 1, gamma 3	down	protein-coding	0.73	4.53e-14
A_32_P85344	1456	CSNK1G3	casein kinase 1, gamma 3	down	protein-coding	0.75	0.0019716
A_24_P234789	1456	CSNK1G3	casein kinase 1, gamma 3	down	protein-coding	0.67	2.98e-16
A_23_P144959	1462	VCAN	versican	down	protein-coding	0.68	1.15e-06
A_23_P144960	1462	VCAN	versican	down	protein-coding	0.67	9.64e-07
A_23_P112859	1469	CST1	cystatin SN	down	protein-coding	0.55	5.1e-05
A_23_P158425	1470	CST2	cystatin SA	down	protein-coding	0.66	1.2e-12
A_24_P237175	1470	CST2	cystatin SA	down	protein-coding	0.66	1.25e-05
A_24_P237172	1470	CST2	cystatin SA	down	protein-coding	0.66	2.87e-05
A_32_P66148	1471	CST3	cystatin C	down	protein-coding	0.71	1.39e-07
A_24_P216299	1471	CST3	cystatin C	down	protein-coding	0.62	2.18e-12
A_24_P216294	1471	CST3	cystatin C	down	protein-coding	0.6	3.17e-12
A_23_P154745	1471	CST3	cystatin C	down	protein-coding	0.6	3.42e-12
A_32_P66143	1471	CST3	cystatin C	down	protein-coding	0.64	6.78e-08
NM_000099_2_452	1471	CST3	cystatin C	down	protein-coding	0.61	1.65e-12
A_23_P166137	1472	CST4	cystatin S	down	protein-coding	0.66	0.000407549
A_23_P170446	1473	CST5	cystatin D	down	protein-coding	0.66	8.88e-11
A_23_P170453	1473	CST5	cystatin D	down	protein-coding	0.62	1.43e-11
A_23_P19663	1490	CTGF	connective tissue growth factor	down	protein-coding	0.58	9.58e-06
A_23_P29498	1499	CTNNB1	catenin (cadherin-associated protein), beta 1, 88kDa	down	protein-coding	0.73	5.96e-05
A_23_P140384	1511	CTSG	cathepsin G	down	protein-coding	0.55	9.96e-05
A_23_P140385	1511	CTSG	cathepsin G	down	protein-coding	0.55	8.58e-05
A_23_P34744	1513	CTSK	cathepsin K	down	protein-coding	0.62	1.58e-06
A_23_P110175	1519	CTSO	cathepsin O	down	protein-coding	0.72	5.14e-08
A_23_P110176	1519	CTSO	cathepsin O	down	protein-coding	0.66	4.59e-07
A_23_P407565	1524	CX3CR1	chemokine (C-X3-C motif) receptor 1	down	protein-coding	0.25	1.43e-22
A_23_P407566	1524	CX3CR1	chemokine (C-X3-C motif) receptor 1	down	protein-coding	0.26	4.51e-23
NM_001337_2_2738	1524	CX3CR1	chemokine (C-X3-C motif) receptor 1	down	protein-coding	0.3	8.61e-24
A_23_P101208	1528	CYB5A	cytochrome b5 type A (microsomal)	down	protein-coding	0.66	3.56e-08
NM_001914_1_565	1528	CYB5A	cytochrome b5 type A (microsomal)	down	protein-coding	0.64	8.5e-08
NM_001914_1_456	1528	CYB5A	cytochrome b5 type A (microsomal)	down	protein-coding	0.67	1.78e-08
NM_001914_1_182	1528	CYB5A	cytochrome b5 type A (microsomal)	down	protein-coding	0.68	3.9e-08
A_23_P101200	1528	CYB5A	cytochrome b5 type A (microsomal)	down	protein-coding	0.64	2.86e-07
A_23_P71669	1539	CYLC2	cylicin, basic protein of sperm head cytoskeleton 2	down	protein-coding	0.75	4.88e-09
NM_000762_4_872	1548	CYP2A6	cytochrome P450, family 2, subfamily A, polypeptide 6	down	protein-coding	0.64	0.000418766
A_23_P16122	1548	CYP2A6	cytochrome P450, family 2, subfamily A, polypeptide 6	down	protein-coding	0.69	0.00180883
A_23_P27530	1549	CYP2A7	cytochrome P450, family 2, subfamily A, polypeptide 7	down	protein-coding	0.65	0.000398934
A_23_P27528	1549	CYP2A7	cytochrome P450, family 2, subfamily A, polypeptide 7	down	protein-coding	0.65	0.000735521
A_23_P27523	1549	CYP2A7	cytochrome P450, family 2, subfamily A, polypeptide 7	down	protein-coding	0.73	0.00325481
A_24_P339514	1555	CYP2B6	cytochrome P450, family 2, subfamily B, polypeptide 6	down	protein-coding	0.4	1.21e-08
A_23_P38917	1555	CYP2B6	cytochrome P450, family 2, subfamily B, polypeptide 6	down	protein-coding	0.5	0.000347478
A_24_P339514	1556	CYP2B7P1	cytochrome P450, family 2, subfamily B, polypeptide 7, pseudogene	down	pseudo	0.4	1.21e-08
A_23_P38917	1556	CYP2B7P1	cytochrome P450, family 2, subfamily B, polypeptide 7, pseudogene	down	pseudo	0.5	0.000347478
A_23_P114713	1580	CYP4B1	cytochrome P450, family 4, subfamily B, polypeptide 1	down	protein-coding	0.32	2.98e-09
A_23_P114708	1580	CYP4B1	cytochrome P450, family 4, subfamily B, polypeptide 1	down	protein-coding	0.34	8.14e-09
A_23_P114709	1580	CYP4B1	cytochrome P450, family 4, subfamily B, polypeptide 1	down	protein-coding	0.29	5.62e-09
A_23_P156709	1589	CYP21A2	cytochrome P450, family 21, subfamily A, polypeptide 2	down	protein-coding	0.68	2.02e-05
A_23_P257478	1589	CYP21A2	cytochrome P450, family 21, subfamily A, polypeptide 2	down	protein-coding	0.55	3.69e-09
A_23_P156708	1589	CYP21A2	cytochrome P450, family 21, subfamily A, polypeptide 2	down	protein-coding	0.67	1.16e-05
A_23_P257471	1589	CYP21A2	cytochrome P450, family 21, subfamily A, polypeptide 2	down	protein-coding	0.58	1.61e-08
A_23_P138655	1592	CYP26A1	cytochrome P450, family 26, subfamily A, polypeptide 1	down	protein-coding	0.38	5.88e-12
A_23_P138654	1592	CYP26A1	cytochrome P450, family 26, subfamily A, polypeptide 1	down	protein-coding	0.35	1.39e-11
A_23_P21178	1602	DACH1	dachshund family transcription factor 1	down	protein-coding	0.37	4.3e-09
A_23_P205134	1602	DACH1	dachshund family transcription factor 1	down	protein-coding	0.38	4.73e-08
A_23_P32577	1602	DACH1	dachshund family transcription factor 1	down	protein-coding	0.4	9.26e-09
A_23_P205130	1602	DACH1	dachshund family transcription factor 1	down	protein-coding	0.42	3.09e-09
A_23_P64873	1634	DCN	decorin	down	protein-coding	0.58	2.23e-09
A_32_P42323	1634	DCN	decorin	down	protein-coding	0.65	1e-06
A_32_P42329	1634	DCN	decorin	down	protein-coding	0.63	2.8e-07
A_24_P295970	1634	DCN	decorin	down	protein-coding	0.57	1.42e-09
A_23_P113586	1657	DMXL1	Dmx-like 1	down	protein-coding	0.74	5.16e-10
A_23_P119563	1675	CFD	complement factor D (adipsin)	down	protein-coding	0.74	0.000212442
A_23_P119562	1675	CFD	complement factor D (adipsin)	down	protein-coding	0.7	0.000241232
A_23_P379481	1718	DHCR24	24-dehydrocholesterol reductase	down	protein-coding	0.73	0.000394524
A_23_P45805	1733	DIO1	deiodinase, iodothyronine, type I	down	protein-coding	0.5	1.41e-05
A_23_P45811	1733	DIO1	deiodinase, iodothyronine, type I	down	protein-coding	0.44	4.68e-05
NM_000792_2_1717	1733	DIO1	deiodinase, iodothyronine, type I	down	protein-coding	0.4	0.000105931
A_23_P411102	1742	DLG4	discs, large homolog 4 (Drosophila)	down	protein-coding	0.68	4.51e-09
A_23_P28595	1746	DLX2	distal-less homeobox 2	down	protein-coding	0.74	2.98e-05
A_23_P28598	1746	DLX2	distal-less homeobox 2	down	protein-coding	0.44	9.71e-06
A_24_P45980	1746	DLX2	distal-less homeobox 2	down	protein-coding	0.63	0.000126868
A_23_P28593	1746	DLX2	distal-less homeobox 2	down	protein-coding	0.74	9.77e-05
A_23_P28599	1746	DLX2	distal-less homeobox 2	down	protein-coding	0.51	3.27e-05
A_24_P35395	1757	SARDH	sarcosine dehydrogenase	down	protein-coding	0.74	0.0048833
A_24_P35400	1757	SARDH	sarcosine dehydrogenase	down	protein-coding	0.74	0.00326352
A_24_P380901	1759	DNM1	dynamin 1	down	protein-coding	0.69	5.98e-07
A_24_P388786	1767	DNAH5	dynein, axonemal, heavy chain 5	down	protein-coding	0.51	2.28e-15
A_23_P93058	1767	DNAH5	dynein, axonemal, heavy chain 5	down	protein-coding	0.46	4.62e-13
A_24_P120462	1767	DNAH5	dynein, axonemal, heavy chain 5	down	protein-coding	0.56	2.7e-09
A_24_P333461	1767	DNAH5	dynein, axonemal, heavy chain 5	down	protein-coding	0.7	7.46e-08
A_23_P324605	1768	DNAH6	dynein, axonemal, heavy chain 6	down	protein-coding	0.7	1.94e-05
A_23_P257993	1776	DNASE1L3	deoxyribonuclease I-like 3	down	protein-coding	0.72	0.0045933
A_24_P334253	1776	DNASE1L3	deoxyribonuclease I-like 3	down	protein-coding	0.64	0.00169924
A_23_P45059	1793	DOCK1	dedicator of cytokinesis 1	down	protein-coding	0.68	5e-17
A_23_P61927	1793	DOCK1	dedicator of cytokinesis 1	down	protein-coding	0.7	6e-15
A_23_P5610	1796	DOK1	docking protein 1, 62kDa (downstream of tyrosine kinase 1)	down	protein-coding	0.65	4.05e-10
A_23_P5601	1796	DOK1	docking protein 1, 62kDa (downstream of tyrosine kinase 1)	down	protein-coding	0.66	7.14e-12
A_23_P5606	1796	DOK1	docking protein 1, 62kDa (downstream of tyrosine kinase 1)	down	protein-coding	0.68	1.62e-10
A_24_P345577	1796	DOK1	docking protein 1, 62kDa (downstream of tyrosine kinase 1)	down	protein-coding	0.7	2.06e-10
A_23_P5602	1796	DOK1	docking protein 1, 62kDa (downstream of tyrosine kinase 1)	down	protein-coding	0.65	7.79e-13
A_23_P152255	1800	DPEP1	dipeptidase 1 (renal)	down	protein-coding	0.64	8.48e-05
BC033736_1_846	1805	DPT	dermatopontin	down	protein-coding	0.7	7.59e-05
A_23_P427533	1805	DPT	dermatopontin	down	protein-coding	0.69	0.000197621
A_24_P113921	1805	DPT	dermatopontin	down	protein-coding	0.75	0.000672891
A_24_P149036	1809	DPYSL3	dihydropyrimidinase-like 3	down	protein-coding	0.68	2.5e-05
A_23_P123228	1811	SLC26A3	solute carrier family 26 (anion exchanger), member 3	down	protein-coding	0.5	1.95e-10
A_23_P216430	1842	ECM2	extracellular matrix protein 2, female organ and adipocyte specific	down	protein-coding	0.64	1.71e-10
A_23_P216434	1842	ECM2	extracellular matrix protein 2, female organ and adipocyte specific	down	protein-coding	0.63	1.31e-07
A_23_P216439	1842	ECM2	extracellular matrix protein 2, female organ and adipocyte specific	down	protein-coding	0.68	4.03e-06
A_23_P303671	1842	ECM2	extracellular matrix protein 2, female organ and adipocyte specific	down	protein-coding	0.56	2.8e-11
A_23_P303672	1842	ECM2	extracellular matrix protein 2, female organ and adipocyte specific	down	protein-coding	0.55	1.71e-11
A_23_P110712	1843	DUSP1	dual specificity phosphatase 1	down	protein-coding	0.62	2.57e-06
A_23_P110720	1843	DUSP1	dual specificity phosphatase 1	down	protein-coding	0.63	4.09e-06
A_32_P171482	1843	DUSP1	dual specificity phosphatase 1	down	protein-coding	0.71	0.000146515
A_24_P326282	1846	DUSP4	dual specificity phosphatase 4	down	protein-coding	0.48	1.85e-08
NM_057158_2_2638	1846	DUSP4	dual specificity phosphatase 4	down	protein-coding	0.49	3.49e-08
A_23_P134935	1846	DUSP4	dual specificity phosphatase 4	down	protein-coding	0.54	4.2e-08
NM_001946_1_2324	1848	DUSP6	dual specificity phosphatase 6	down	protein-coding	0.67	0.000102935
A_23_P139704	1848	DUSP6	dual specificity phosphatase 6	down	protein-coding	0.69	0.000119562
A_23_P139705	1848	DUSP6	dual specificity phosphatase 6	down	protein-coding	0.71	0.00014855
A_32_P197561	1879	EBF1	early B-cell factor 1	down	protein-coding	0.61	3.48e-07
A_23_P135903	1879	EBF1	early B-cell factor 1	down	protein-coding	0.62	2.62e-08
A_24_P156501	1879	EBF1	early B-cell factor 1	down	protein-coding	0.66	4.99e-07
A_32_P197567	1879	EBF1	early B-cell factor 1	down	protein-coding	0.72	5.86e-06
A_24_P156493	1879	EBF1	early B-cell factor 1	down	protein-coding	0.66	9.89e-09
A_23_P160563	1893	ECM1	extracellular matrix protein 1	down	protein-coding	0.58	3.38e-06
A_23_P160559	1893	ECM1	extracellular matrix protein 1	down	protein-coding	0.6	3.65e-06
AK097205_1_2918	1893	ECM1	extracellular matrix protein 1	down	protein-coding	0.6	1.32e-05
A_23_P149180	1893	ECM1	extracellular matrix protein 1	down	protein-coding	0.65	1.97e-05
A_23_P160117	1901	S1PR1	sphingosine-1-phosphate receptor 1	down	protein-coding	0.72	0.000150287
NM_001400_2_2484	1901	S1PR1	sphingosine-1-phosphate receptor 1	down	protein-coding	0.69	7.29e-05
A_23_P502879	1902	LPAR1	lysophosphatidic acid receptor 1	down	protein-coding	0.71	3.26e-05
A_23_P216609	1902	LPAR1	lysophosphatidic acid receptor 1	down	protein-coding	0.69	8.44e-08
A_23_P216601	1902	LPAR1	lysophosphatidic acid receptor 1	down	protein-coding	0.66	1.46e-07
A_23_P7331	1909	EDNRA	endothelin receptor type A	down	protein-coding	0.61	2.2e-08
A_24_P217572	1909	EDNRA	endothelin receptor type A	down	protein-coding	0.65	1e-07
A_23_P7337	1909	EDNRA	endothelin receptor type A	down	protein-coding	0.65	1.51e-06
NM_000115_1_4226	1910	EDNRB	endothelin receptor type B	down	protein-coding	0.69	1.45e-05
NM_000115_1_4186	1910	EDNRB	endothelin receptor type B	down	protein-coding	0.71	4.32e-06
A_24_P330263	1910	EDNRB	endothelin receptor type B	down	protein-coding	0.71	4.55e-05
A_24_P763243	1915	EEF1A1	eukaryotic translation elongation factor 1 alpha 1	down	protein-coding	0.73	2.13e-06
A_23_P122283	1915	EEF1A1	eukaryotic translation elongation factor 1 alpha 1	down	protein-coding	0.73	1.94e-06
A_23_P256033	1917	EEF1A2	eukaryotic translation elongation factor 1 alpha 2	down	protein-coding	0.37	0.00141706
A_24_P399640	1917	EEF1A2	eukaryotic translation elongation factor 1 alpha 2	down	protein-coding	0.46	0.0029327
A_23_P201570	1952	CELSR2	cadherin, EGF LAG seven-pass G-type receptor 2	down	protein-coding	0.7	2.84e-06
NM_001408_1_9976	1952	CELSR2	cadherin, EGF LAG seven-pass G-type receptor 2	down	protein-coding	0.63	3.21e-10
A_23_P353097	1954	MEGF8	multiple EGF-like-domains 8	down	protein-coding	0.74	3.26e-09
A_23_P308327	1955	MEGF9	multiple EGF-like-domains 9	down	protein-coding	0.63	1.26e-10
A_32_P129894	1955	MEGF9	multiple EGF-like-domains 9	down	protein-coding	0.64	1.01e-10
A_23_P214080	1958	EGR1	early growth response 1	down	protein-coding	0.53	8.51e-07
A_23_P214081	1958	EGR1	early growth response 1	down	protein-coding	0.56	1.31e-06
NM_001964_1_3066	1958	EGR1	early growth response 1	down	protein-coding	0.56	9.42e-07
A_23_P216220	1960	EGR3	early growth response 3	down	protein-coding	0.49	3.75e-08
A_23_P216225	1960	EGR3	early growth response 3	down	protein-coding	0.48	5.01e-08
A_24_P218970	1975	EIF4B	eukaryotic translation initiation factor 4B	down	protein-coding	0.68	1.36e-16
A_23_P162679	1975	EIF4B	eukaryotic translation initiation factor 4B	down	protein-coding	0.74	1.16e-07
A_24_P218972	1975	EIF4B	eukaryotic translation initiation factor 4B	down	protein-coding	0.66	1.89e-15
M82882_1_3071	1997	ELF1	E74-like factor 1 (ets domain transcription factor)	down	protein-coding	0.75	6.31e-09
M82882_1_3164	1997	ELF1	E74-like factor 1 (ets domain transcription factor)	down	protein-coding	0.73	5.62e-10
A_23_P215450	2006	ELN	elastin	down	protein-coding	0.34	8.86e-12
A_24_P186936	2006	ELN	elastin	down	protein-coding	0.64	1.52e-08
A_23_P215459	2006	ELN	elastin	down	protein-coding	0.45	3.11e-12
A_23_P215454	2006	ELN	elastin	down	protein-coding	0.58	8.98e-09
A_23_P76488	2012	EMP1	epithelial membrane protein 1	down	protein-coding	0.74	0.000179754
AK096403_1_2059	2013	EMP2	epithelial membrane protein 2	down	protein-coding	0.74	1.24e-05
A_23_P44265	2018	EMX2	empty spiracles homeobox 2	down	protein-coding	0.6	9.25e-06
A_23_P44264	2018	EMX2	empty spiracles homeobox 2	down	protein-coding	0.6	0.000146515
A_32_P77098	2035	EPB41	erythrocyte membrane protein band 4.1	down	protein-coding	0.73	0.000157642
A_32_P5081	2040	STOM	stomatin	down	protein-coding	0.69	0.000114577
A_23_P255263	2040	STOM	stomatin	down	protein-coding	0.74	0.000103778
A_32_P5086	2040	STOM	stomatin	down	protein-coding	0.7	2.34e-05
NM_004099_3_2921	2040	STOM	stomatin	down	protein-coding	0.71	1.34e-06
A_24_P141214	2040	STOM	stomatin	down	protein-coding	0.72	1.32e-05
A_23_P169819	2042	EPHA3	EPH receptor A3	down	protein-coding	0.63	1.2e-08
A_23_P169816	2042	EPHA3	EPH receptor A3	down	protein-coding	0.56	6.14e-09
A_24_P419236	2046	EPHA8	EPH receptor A8	down	protein-coding	0.62	0.000677934
A_24_P419239	2046	EPHA8	EPH receptor A8	down	protein-coding	0.71	0.00387229
NM_001979_2_1897	2053	EPHX2	epoxide hydrolase 2, cytoplasmic	down	protein-coding	0.5	2.92e-13
A_23_P8833	2053	EPHX2	epoxide hydrolase 2, cytoplasmic	down	protein-coding	0.47	2.92e-13
A_23_P8834	2053	EPHX2	epoxide hydrolase 2, cytoplasmic	down	protein-coding	0.48	1.12e-13
NM_001979_2_1291	2053	EPHX2	epoxide hydrolase 2, cytoplasmic	down	protein-coding	0.49	7.88e-13
A_23_P101490	2057	EPOR	erythropoietin receptor	down	protein-coding	0.75	8.27e-06
A_23_P349416	2065	ERBB3	erb-b2 receptor tyrosine kinase 3	down	protein-coding	0.69	3.26e-09
A_23_P203856	2065	ERBB3	erb-b2 receptor tyrosine kinase 3	down	protein-coding	0.73	1.74e-07
A_23_P349417	2065	ERBB3	erb-b2 receptor tyrosine kinase 3	down	protein-coding	0.72	2.52e-08
NM_001982_1_4560	2065	ERBB3	erb-b2 receptor tyrosine kinase 3	down	protein-coding	0.7	4.55e-09
A_23_P10276	2066	ERBB4	erb-b2 receptor tyrosine kinase 4	down	protein-coding	0.65	1.43e-10
A_23_P423853	2066	ERBB4	erb-b2 receptor tyrosine kinase 4	down	protein-coding	0.38	7.53e-14
A_32_P183765	2066	ERBB4	erb-b2 receptor tyrosine kinase 4	down	protein-coding	0.27	2.13e-16
A_32_P183767	2066	ERBB4	erb-b2 receptor tyrosine kinase 4	down	protein-coding	0.31	1.07e-16
NM_005235_1_5164	2066	ERBB4	erb-b2 receptor tyrosine kinase 4	down	protein-coding	0.36	1.66e-15
A_32_P219620	2070	EYA4	EYA transcriptional coactivator and phosphatase 4	down	protein-coding	0.59	8.6e-06
A_32_P160547	2072	ERCC4	excision repair cross-complementation group 4	down	protein-coding	0.74	2.58e-06
A_23_P57321	2078	ERG	v-ets avian erythroblastosis virus E26 oncogene homolog	down	protein-coding	0.72	6.76e-07
NM_000125_1_6384	2099	ESR1	estrogen receptor 1	down	protein-coding	0.3	1.06e-13
A_23_P309730	2099	ESR1	estrogen receptor 1	down	protein-coding	0.29	4.73e-14
A_24_P383478	2099	ESR1	estrogen receptor 1	down	protein-coding	0.63	1.35e-06
A_23_P309739	2099	ESR1	estrogen receptor 1	down	protein-coding	0.3	8.14e-14
NM_000125_1_6275	2099	ESR1	estrogen receptor 1	down	protein-coding	0.27	4.64e-14
A_23_P74900	2104	ESRRG	estrogen-related receptor gamma	down	protein-coding	0.73	0.00259449
A_23_P74901	2104	ESRRG	estrogen-related receptor gamma	down	protein-coding	0.75	0.00793421
A_23_P74899	2104	ESRRG	estrogen-related receptor gamma	down	protein-coding	0.68	0.00456288
A_24_P60441	2121	EVC	Ellis van Creveld protein	down	protein-coding	0.73	5.03e-07
A_23_P167046	2121	EVC	Ellis van Creveld protein	down	protein-coding	0.71	2.81e-08
A_23_P428219	2145	EZH1	enhancer of zeste 1 polycomb repressive complex 2 subunit	down	protein-coding	0.71	1.91e-14
A_23_P213562	2149	F2R	coagulation factor II (thrombin) receptor	down	protein-coding	0.64	3.7e-06
A_23_P213560	2149	F2R	coagulation factor II (thrombin) receptor	down	protein-coding	0.67	2.74e-06
NM_001992_2_3230	2149	F2R	coagulation factor II (thrombin) receptor	down	protein-coding	0.68	1e-06
NM_001992_2_3190	2149	F2R	coagulation factor II (thrombin) receptor	down	protein-coding	0.7	6.17e-07
A_32_P60064	2151	F2RL2	coagulation factor II (thrombin) receptor-like 2	down	protein-coding	0.58	7.97e-06
A_32_P60065	2151	F2RL2	coagulation factor II (thrombin) receptor-like 2	down	protein-coding	0.6	4.24e-06
BM989640_1_442	2151	F2RL2	coagulation factor II (thrombin) receptor-like 2	down	protein-coding	0.7	1.16e-06
BM989640_1_48	2151	F2RL2	coagulation factor II (thrombin) receptor-like 2	down	protein-coding	0.72	0.000172413
A_23_P144716	2151	F2RL2	coagulation factor II (thrombin) receptor-like 2	down	protein-coding	0.71	0.00013448
A_23_P144718	2151	F2RL2	coagulation factor II (thrombin) receptor-like 2	down	protein-coding	0.72	0.00281084
A_23_P126782	2152	F3	coagulation factor III (thromboplastin, tissue factor)	down	protein-coding	0.59	3.41e-06
A_23_P115382	2152	F3	coagulation factor III (thromboplastin, tissue factor)	down	protein-coding	0.66	1.42e-05
A_23_P117298	2155	F7	coagulation factor VII (serum prothrombin conversion accelerator)	down	protein-coding	0.48	3.39e-06
A_23_P93490	2162	F13A1	coagulation factor XIII, A1 polypeptide	down	protein-coding	0.72	1.97e-05
A_23_P93494	2162	F13A1	coagulation factor XIII, A1 polypeptide	down	protein-coding	0.72	1.39e-05
NM_000129_2_3620	2162	F13A1	coagulation factor XIII, A1 polypeptide	down	protein-coding	0.63	1.08e-06
A_23_P103226	2166	FAAH	fatty acid amide hydrolase	down	protein-coding	0.67	1.99e-10
NM_001441_1_1349	2166	FAAH	fatty acid amide hydrolase	down	protein-coding	0.62	6.2e-12
A_23_P103223	2166	FAAH	fatty acid amide hydrolase	down	protein-coding	0.7	1.23e-10
NM_001442_1_533	2167	FABP4	fatty acid binding protein 4, adipocyte	down	protein-coding	0.68	0.0099345
A_23_P8812	2167	FABP4	fatty acid binding protein 4, adipocyte	down	protein-coding	0.73	0.00469086
A_23_P56748	2191	FAP	fibroblast activation protein, alpha	down	protein-coding	0.7	7.5e-06
A_23_P56746	2191	FAP	fibroblast activation protein, alpha	down	protein-coding	0.68	1.93e-05
A_23_P211630	2192	FBLN1	fibulin 1	down	protein-coding	0.54	4.82e-11
A_23_P211631	2192	FBLN1	fibulin 1	down	protein-coding	0.52	2.84e-10
NM_001998_1_3418	2199	FBLN2	fibulin 2	down	protein-coding	0.74	0.00609612
A_32_P108301	2200	FBN1	fibrillin 1	down	protein-coding	0.67	1.54e-05
A_24_P679999	2200	FBN1	fibrillin 1	down	protein-coding	0.74	2.2e-06
A_32_P108292	2200	FBN1	fibrillin 1	down	protein-coding	0.69	4.95e-06
A_24_P152553	2200	FBN1	fibrillin 1	down	protein-coding	0.59	3.2e-08
A_23_P65678	2200	FBN1	fibrillin 1	down	protein-coding	0.54	6.13e-09
A_32_P80231	2202	EFEMP1	EGF containing fibulin-like extracellular matrix protein 1	down	protein-coding	0.72	0.0016592
A_23_P501000	2202	EFEMP1	EGF containing fibulin-like extracellular matrix protein 1	down	protein-coding	0.64	0.000152828
A_23_P501007	2202	EFEMP1	EGF containing fibulin-like extracellular matrix protein 1	down	protein-coding	0.66	0.00048949
NM_000507_2_1354	2203	FBP1	fructose-1,6-bisphosphatase 1	down	protein-coding	0.61	8.15e-09
A_23_P257112	2203	FBP1	fructose-1,6-bisphosphatase 1	down	protein-coding	0.59	7.18e-09
NKI_NM_000507	2203	FBP1	fructose-1,6-bisphosphatase 1	down	protein-coding	0.64	1.45e-08
A_23_P257111	2203	FBP1	fructose-1,6-bisphosphatase 1	down	protein-coding	0.6	7.9e-09
A_23_P103765	2205	FCER1A	Fc fragment of IgE, high affinity I, receptor for; alpha polypeptide	down	protein-coding	0.61	9.18e-08
A_23_P103761	2205	FCER1A	Fc fragment of IgE, high affinity I, receptor for; alpha polypeptide	down	protein-coding	0.53	9.56e-09
A_23_P1903	2206	MS4A2	membrane-spanning 4-domains, subfamily A, member 2	down	protein-coding	0.44	2.27e-10
A_23_P1904	2206	MS4A2	membrane-spanning 4-domains, subfamily A, member 2	down	protein-coding	0.44	1.43e-10
A_23_P216756	2220	FCN2	ficolin (collagen/fibrinogen domain containing lectin) 2	down	protein-coding	0.46	2.74e-05
A_23_P435407	2239	GPC4	glypican 4	down	protein-coding	0.65	5.12e-05
A_23_P435402	2239	GPC4	glypican 4	down	protein-coding	0.66	9.04e-05
NM_001448_2_3593	2239	GPC4	glypican 4	down	protein-coding	0.67	8.59e-05
NM_000800_2_2010	2246	FGF1	fibroblast growth factor 1 (acidic)	down	protein-coding	0.68	3.55e-05
A_23_P136442	2246	FGF1	fibroblast growth factor 1 (acidic)	down	protein-coding	0.74	0.000556959
A_24_P251963	2246	FGF1	fibroblast growth factor 1 (acidic)	down	protein-coding	0.69	0.00013628
A_23_P218910	2247	FGF2	fibroblast growth factor 2 (basic)	down	protein-coding	0.74	0.00374644
A_23_P155855	2247	FGF2	fibroblast growth factor 2 (basic)	down	protein-coding	0.64	9.15e-10
A_23_P155857	2247	FGF2	fibroblast growth factor 2 (basic)	down	protein-coding	0.64	1.18e-10
A_23_P218918	2247	FGF2	fibroblast growth factor 2 (basic)	down	protein-coding	0.73	0.00392813
A_32_P196029	2252	FGF7	fibroblast growth factor 7	down	protein-coding	0.65	4.21e-08
A_23_P14621	2252	FGF7	fibroblast growth factor 7	down	protein-coding	0.67	4.07e-08
A_23_P14612	2252	FGF7	fibroblast growth factor 7	down	protein-coding	0.7	5.41e-08
A_23_P377751	2255	FGF10	fibroblast growth factor 10	down	protein-coding	0.44	2.26e-14
A_23_P377750	2255	FGF10	fibroblast growth factor 10	down	protein-coding	0.46	2.13e-12
A_23_P136763	2259	FGF14	fibroblast growth factor 14	down	protein-coding	0.74	3.5e-07
A_23_P301301	2260	FGFR1	fibroblast growth factor receptor 1	down	protein-coding	0.72	0.0055071
A_24_P206624	2263	FGFR2	fibroblast growth factor receptor 2	down	protein-coding	0.71	0.00518131
A_23_P202334	2263	FGFR2	fibroblast growth factor receptor 2	down	protein-coding	0.61	7.39e-05
NM_023028_1_4480	2263	FGFR2	fibroblast growth factor receptor 2	down	protein-coding	0.6	3.98e-05
A_23_P202330	2263	FGFR2	fibroblast growth factor receptor 2	down	protein-coding	0.6	3.42e-05
NM_023028_1_4520	2263	FGFR2	fibroblast growth factor receptor 2	down	protein-coding	0.66	3.96e-05
NM_002012_1_375	2272	FHIT	fragile histidine triad	down	protein-coding	0.74	2.26e-08
A_23_P217326	2273	FHL1	four and a half LIM domains 1	down	protein-coding	0.67	2.35e-05
NM_001449_2_2017	2273	FHL1	four and a half LIM domains 1	down	protein-coding	0.67	8.32e-07
A_23_P400129	2273	FHL1	four and a half LIM domains 1	down	protein-coding	0.64	7.73e-06
A_23_P108751	2274	FHL2	four and a half LIM domains 2	down	protein-coding	0.62	1.26e-06
A_23_P108753	2274	FHL2	four and a half LIM domains 2	down	protein-coding	0.62	6.46e-06
A_23_P142629	2281	FKBP1B	FK506 binding protein 1B, 12.6 kDa	down	protein-coding	0.72	1.18e-06
A_23_P142631	2281	FKBP1B	FK506 binding protein 1B, 12.6 kDa	down	protein-coding	0.74	1.13e-06
A_23_P348636	2302	FOXJ1	forkhead box J1	down	protein-coding	0.4	0.00145301
A_23_P348634	2302	FOXJ1	forkhead box J1	down	protein-coding	0.51	0.00348938
A_23_P86171	2306	FOXD2	forkhead box D2	down	protein-coding	0.58	0.00187382
A_24_P22077	2308	FOXO1	forkhead box O1	down	protein-coding	0.73	3.35e-07
A_23_P151426	2308	FOXO1	forkhead box O1	down	protein-coding	0.69	1.95e-07
NM_001457_1_8709	2317	FLNB	filamin B, beta	down	protein-coding	0.63	5.77e-11
A_24_P683916	2317	FLNB	filamin B, beta	down	protein-coding	0.63	1.26e-06
A_24_P683917	2317	FLNB	filamin B, beta	down	protein-coding	0.66	7.12e-07
A_23_P211870	2317	FLNB	filamin B, beta	down	protein-coding	0.62	5.53e-10
NM_001457_1_8655	2317	FLNB	filamin B, beta	down	protein-coding	0.61	5.56e-11
A_23_P211878	2317	FLNB	filamin B, beta	down	protein-coding	0.69	7.21e-11
A_23_P99442	2322	FLT3	fms-related tyrosine kinase 3	down	protein-coding	0.56	0.00449251
A_23_P231	2330	FMO5	flavin containing monooxygenase 5	down	protein-coding	0.31	3.85e-15
NM_001461_1_1693	2330	FMO5	flavin containing monooxygenase 5	down	protein-coding	0.31	5.51e-15
A_23_P233	2330	FMO5	flavin containing monooxygenase 5	down	protein-coding	0.3	1.72e-14
A_23_P236	2330	FMO5	flavin containing monooxygenase 5	down	protein-coding	0.3	2.48e-14
A_24_P71341	2330	FMO5	flavin containing monooxygenase 5	down	protein-coding	0.34	7.49e-15
NM_001461_1_1549	2330	FMO5	flavin containing monooxygenase 5	down	protein-coding	0.31	2.5e-14
A_23_P114882	2331	FMOD	fibromodulin	down	protein-coding	0.59	7.87e-11
NM_002023_2_2225	2331	FMOD	fibromodulin	down	protein-coding	0.73	4.18e-11
NM_002026_1_7942	2335	FN1	fibronectin 1	down	protein-coding	0.73	0.00455031
A_23_P209920	2335	FN1	fibronectin 1	down	protein-coding	0.69	0.00157089
A_24_P119745	2335	FN1	fibronectin 1	down	protein-coding	0.69	0.00281454
A_23_P209925	2335	FN1	fibronectin 1	down	protein-coding	0.65	0.00308428
NM_005252_2_1501	2353	FOS	FBJ murine osteosarcoma viral oncogene homolog	down	protein-coding	0.45	1.92e-09
A_23_P106192	2353	FOS	FBJ murine osteosarcoma viral oncogene homolog	down	protein-coding	0.47	1.44e-09
A_23_P106196	2353	FOS	FBJ murine osteosarcoma viral oncogene homolog	down	protein-coding	0.47	1.15e-08
A_23_P106194	2353	FOS	FBJ murine osteosarcoma viral oncogene homolog	down	protein-coding	0.44	1.84e-09
A_23_P429999	2354	FOSB	FBJ murine osteosarcoma viral oncogene homolog B	down	protein-coding	0.43	1.79e-07
A_23_P429998	2354	FOSB	FBJ murine osteosarcoma viral oncogene homolog B	down	protein-coding	0.45	3.93e-07
NM_006732_1_3115	2354	FOSB	FBJ murine osteosarcoma viral oncogene homolog B	down	protein-coding	0.53	1.15e-06
NM_006732_1_3467	2354	FOSB	FBJ murine osteosarcoma viral oncogene homolog B	down	protein-coding	0.51	3.17e-07
A_23_P363778	2487	FRZB	frizzled-related protein	down	protein-coding	0.68	9.76e-10
A_23_P10904	2487	FRZB	frizzled-related protein	down	protein-coding	0.47	2.84e-13
A_23_P10902	2487	FRZB	frizzled-related protein	down	protein-coding	0.5	1.82e-13
A_23_P11542	2517	FUCA1	fucosidase, alpha-L- 1, tissue	down	protein-coding	0.74	7.67e-09
A_23_P11543	2517	FUCA1	fucosidase, alpha-L- 1, tissue	down	protein-coding	0.74	5.86e-09
NM_004480_3_2520	2530	FUT8	fucosyltransferase 8 (alpha (1,6) fucosyltransferase)	down	protein-coding	0.58	7.47e-10
A_23_P327152	2530	FUT8	fucosyltransferase 8 (alpha (1,6) fucosyltransferase)	down	protein-coding	0.54	2.79e-08
A_23_P313632	2530	FUT8	fucosyltransferase 8 (alpha (1,6) fucosyltransferase)	down	protein-coding	0.59	1.03e-09
NKI_NM_004480	2530	FUT8	fucosyltransferase 8 (alpha (1,6) fucosyltransferase)	down	protein-coding	0.59	7.69e-10
A_23_P327156	2530	FUT8	fucosyltransferase 8 (alpha (1,6) fucosyltransferase)	down	protein-coding	0.62	4.05e-08
NM_004480_3_2883	2530	FUT8	fucosyltransferase 8 (alpha (1,6) fucosyltransferase)	down	protein-coding	0.64	1.93e-11
A_23_P14433	2530	FUT8	fucosyltransferase 8 (alpha (1,6) fucosyltransferase)	down	protein-coding	0.6	5.12e-10
A_32_P515088	2531	KDSR	3-ketodihydrosphingosine reductase	down	protein-coding	0.75	1.78e-08
A_23_P115154	2532	DARC	atypical chemokine receptor 1 (Duffy blood group)	down	protein-coding	0.65	0.0058292
A_23_P115157	2532	DARC	atypical chemokine receptor 1 (Duffy blood group)	down	protein-coding	0.71	0.00485127
A_23_P209570	2571	GAD1	glutamate decarboxylase 1 (brain, 67kDa)	down	protein-coding	0.71	2.3e-05
A_23_P374689	2571	GAD1	glutamate decarboxylase 1 (brain, 67kDa)	down	protein-coding	0.59	2.91e-09
A_23_P374684	2571	GAD1	glutamate decarboxylase 1 (brain, 67kDa)	down	protein-coding	0.55	4.32e-10
A_24_P352608	2581	GALC	galactosylceramidase	down	protein-coding	0.72	1.14e-07
A_23_P25963	2581	GALC	galactosylceramidase	down	protein-coding	0.69	1.61e-10
A_23_P25964	2581	GALC	galactosylceramidase	down	protein-coding	0.69	1.73e-09
A_23_P108143	2593	GAMT	guanidinoacetate N-methyltransferase	down	protein-coding	0.57	4.02e-11
A_24_P19228	2593	GAMT	guanidinoacetate N-methyltransferase	down	protein-coding	0.65	1.91e-10
A_23_P108141	2593	GAMT	guanidinoacetate N-methyltransferase	down	protein-coding	0.59	1.06e-10
A_23_P146922	2621	GAS6	growth arrest-specific 6	down	protein-coding	0.69	4.84e-07
A_23_P146917	2621	GAS6	growth arrest-specific 6	down	protein-coding	0.67	2.15e-08
A_23_P146914	2621	GAS6	growth arrest-specific 6	down	protein-coding	0.67	9.18e-08
A_23_P75056	2625	GATA3	GATA binding protein 3	down	protein-coding	0.58	7.74e-16
NM_002051_1_1550	2625	GATA3	GATA binding protein 3	down	protein-coding	0.58	3.39e-15
NM_002051_1_1607	2625	GATA3	GATA binding protein 3	down	protein-coding	0.54	8.74e-16
A_23_P75049	2625	GATA3	GATA binding protein 3	down	protein-coding	0.55	1.91e-16
A_23_P129064	2628	GATM	glycine amidinotransferase (L-arginine:glycine amidinotransferase)	down	protein-coding	0.69	0.000189864
A_23_P129063	2628	GATM	glycine amidinotransferase (L-arginine:glycine amidinotransferase)	down	protein-coding	0.69	0.00030949
A_23_P167585	2661	GDF9	growth differentiation factor 9	down	protein-coding	0.71	4.16e-05
A_23_P167576	2661	GDF9	growth differentiation factor 9	down	protein-coding	0.72	2.51e-05
A_24_P355464	2662	GDF10	growth differentiation factor 10	down	protein-coding	0.63	2.15e-05
A_23_P52227	2662	GDF10	growth differentiation factor 10	down	protein-coding	0.52	9.1e-05
A_23_P52226	2662	GDF10	growth differentiation factor 10	down	protein-coding	0.61	5.62e-05
A_23_P12686	2674	GFRA1	GDNF family receptor alpha 1	down	protein-coding	0.38	3.61e-06
NM_005264_2_2480	2674	GFRA1	GDNF family receptor alpha 1	down	protein-coding	0.32	2.05e-06
A_23_P12684	2674	GFRA1	GDNF family receptor alpha 1	down	protein-coding	0.34	1.88e-06
A_32_P59549	2674	GFRA1	GDNF family receptor alpha 1	down	protein-coding	0.36	4.49e-06
A_32_P59544	2674	GFRA1	GDNF family receptor alpha 1	down	protein-coding	0.37	3.35e-06
A_23_P311818	2691	GHRH	growth hormone releasing hormone	down	protein-coding	0.7	1.24e-06
A_23_P311815	2691	GHRH	growth hormone releasing hormone	down	protein-coding	0.65	6.95e-06
A_23_P93591	2697	GJA1	gap junction protein, alpha 1, 43kDa	down	protein-coding	0.66	4.03e-06
A_24_P55287	2697	GJA1	gap junction protein, alpha 1, 43kDa	down	protein-coding	0.38	1.37e-15
NM_000165_2_2984	2697	GJA1	gap junction protein, alpha 1, 43kDa	down	protein-coding	0.36	5.19e-16
A_23_P93589	2697	GJA1	gap junction protein, alpha 1, 43kDa	down	protein-coding	0.57	1.31e-07
A_24_P55295	2697	GJA1	gap junction protein, alpha 1, 43kDa	down	protein-coding	0.36	2.8e-15
A_23_P204941	2706	GJB2	gap junction protein, beta 2, 26kDa	down	protein-coding	0.71	0.000788482
A_23_P204946	2706	GJB2	gap junction protein, beta 2, 26kDa	down	protein-coding	0.75	0.00177643
A_23_P105251	2735	GLI1	GLI family zinc finger 1	down	protein-coding	0.62	2.85e-06
A_23_P105252	2735	GLI1	GLI family zinc finger 1	down	protein-coding	0.62	6.75e-07
A_23_P500032	2736	GLI2	GLI family zinc finger 2	down	protein-coding	0.59	5.18e-08
A_23_P209241	2736	GLI2	GLI family zinc finger 2	down	protein-coding	0.64	1.05e-05
A_23_P500036	2736	GLI2	GLI family zinc finger 2	down	protein-coding	0.66	2.57e-07
A_23_P209246	2736	GLI2	GLI family zinc finger 2	down	protein-coding	0.63	9.34e-07
A_23_P500034	2736	GLI2	GLI family zinc finger 2	down	protein-coding	0.63	2.74e-08
A_23_P111531	2737	GLI3	GLI family zinc finger 3	down	protein-coding	0.51	3.83e-14
A_23_P111532	2737	GLI3	GLI family zinc finger 3	down	protein-coding	0.52	1.73e-13
NM_000168_2_4741	2737	GLI3	GLI family zinc finger 3	down	protein-coding	0.55	6.63e-14
A_23_P111533	2737	GLI3	GLI family zinc finger 3	down	protein-coding	0.51	7.99e-14
A_23_P213265	2743	GLRB	glycine receptor, beta	down	protein-coding	0.42	3.33e-10
A_23_P213261	2743	GLRB	glycine receptor, beta	down	protein-coding	0.5	8.14e-14
A_24_P217489	2743	GLRB	glycine receptor, beta	down	protein-coding	0.48	1.08e-10
A_23_P138667	2746	GLUD1	glutamate dehydrogenase 1	down	protein-coding	0.75	2.44e-12
NM_005271_1_2443	2746	GLUD1	glutamate dehydrogenase 1	down	protein-coding	0.73	3.76e-12
A_32_P156628	2752	GLUL	glutamate-ammonia ligase	down	protein-coding	0.72	2.58e-07
A_24_P53976	2752	GLUL	glutamate-ammonia ligase	down	protein-coding	0.49	3.36e-17
A_24_P53973	2752	GLUL	glutamate-ammonia ligase	down	protein-coding	0.51	8.49e-18
A_32_P228124	2776	GNAQ	guanine nucleotide binding protein (G protein), q polypeptide	down	protein-coding	0.74	2.14e-06
A_24_P303852	2776	GNAQ	guanine nucleotide binding protein (G protein), q polypeptide	down	protein-coding	0.71	9.49e-10
A_24_P303847	2776	GNAQ	guanine nucleotide binding protein (G protein), q polypeptide	down	protein-coding	0.7	2.88e-12
A_23_P153895	2788	GNG7	guanine nucleotide binding protein (G protein), gamma 7	down	protein-coding	0.74	3.18e-06
A_23_P429868	2788	GNG7	guanine nucleotide binding protein (G protein), gamma 7	down	protein-coding	0.71	4.46e-06
A_32_P136295	2788	GNG7	guanine nucleotide binding protein (G protein), gamma 7	down	protein-coding	0.72	1.05e-05
A_23_P111701	2791	GNG11	guanine nucleotide binding protein (G protein), gamma 11	down	protein-coding	0.66	5.76e-10
A_23_P111702	2791	GNG11	guanine nucleotide binding protein (G protein), gamma 11	down	protein-coding	0.67	3.67e-10
A_23_P135787	2804	GOLGB1	golgin B1	down	protein-coding	0.69	2.46e-09
A_23_P135785	2804	GOLGB1	golgin B1	down	protein-coding	0.72	3.89e-11
A_23_P256282	2804	GOLGB1	golgin B1	down	protein-coding	0.7	4.99e-11
A_24_P190007	2813	GP2	glycoprotein 2 (zymogen granule membrane)	down	protein-coding	0.28	6.56e-11
A_23_P209904	2817	GPC1	glypican 1	down	protein-coding	0.74	5.25e-09
A_23_P204730	2819	GPD1	glycerol-3-phosphate dehydrogenase 1 (soluble)	down	protein-coding	0.47	0.00375688
A_23_P121545	2823	GPM6A	glycoprotein M6A	down	protein-coding	0.62	4.25e-05
A_23_P121542	2823	GPM6A	glycoprotein M6A	down	protein-coding	0.53	2.31e-05
A_23_P154145	2825	GPR1	G protein-coupled receptor 1	down	protein-coding	0.61	6.43e-08
A_23_P154150	2825	GPR1	G protein-coupled receptor 1	down	protein-coding	0.66	4.06e-06
A_23_P8640	2852	GPER	G protein-coupled estrogen receptor 1	down	protein-coding	0.55	2.83e-08
A_23_P8631	2852	GPER	G protein-coupled estrogen receptor 1	down	protein-coding	0.58	5.02e-08
A_23_P79153	2863	GPR39	G protein-coupled receptor 39	down	protein-coding	0.72	0.00938881
A_23_P212755	2868	GRK4	G protein-coupled receptor kinase 4	down	protein-coding	0.75	0.00122643
A_23_P142311	2872	MKNK2	MAP kinase interacting serine/threonine kinase 2	down	protein-coding	0.73	5.17e-08
A_23_P142310	2872	MKNK2	MAP kinase interacting serine/threonine kinase 2	down	protein-coding	0.72	1.02e-08
AK092536_1_1909	2872	MKNK2	MAP kinase interacting serine/threonine kinase 2	down	protein-coding	0.71	6.85e-09
A_24_P929754	2872	MKNK2	MAP kinase interacting serine/threonine kinase 2	down	protein-coding	0.72	2.23e-09
AL832605_2_4516	2891	GRIA2	glutamate receptor, ionotropic, AMPA 2	down	protein-coding	0.44	8.99e-05
A_32_P172339	2891	GRIA2	glutamate receptor, ionotropic, AMPA 2	down	protein-coding	0.41	1.44e-05
AL832605_2_4581	2891	GRIA2	glutamate receptor, ionotropic, AMPA 2	down	protein-coding	0.34	8.78e-05
A_23_P32804	2894	GRID1	glutamate receptor, ionotropic, delta 1	down	protein-coding	0.73	4.8e-05
A_23_P32805	2894	GRID1	glutamate receptor, ionotropic, delta 1	down	protein-coding	0.74	3.83e-05
A_23_P109287	2897	GRIK1	glutamate receptor, ionotropic, kainate 1	down	protein-coding	0.72	1.38e-08
A_24_P870797	2899	GRIK3	glutamate receptor, ionotropic, kainate 3	down	protein-coding	0.3	5.6e-07
A_24_P870799	2899	GRIK3	glutamate receptor, ionotropic, kainate 3	down	protein-coding	0.32	5.3e-07
A_32_P169114	2903	GRIN2A	glutamate receptor, ionotropic, N-methyl D-aspartate 2A	down	protein-coding	0.69	0.000477596
A_23_P214050	2908	NR3C1	nuclear receptor subfamily 3, group C, member 1 (glucocorticoid receptor)	down	protein-coding	0.75	0.000376903
A_32_P8221	2918	GRM8	glutamate receptor, metabotropic 8	down	protein-coding	0.71	0.000348581
A_23_P101134	2922	GRP	gastrin-releasing peptide	down	protein-coding	0.4	3.23e-12
A_23_P101131	2922	GRP	gastrin-releasing peptide	down	protein-coding	0.35	9.06e-13
A_23_P62255	2925	GRPR	gastrin-releasing peptide receptor	down	protein-coding	0.46	9.23e-05
A_24_P938303	2925	GRPR	gastrin-releasing peptide receptor	down	protein-coding	0.68	0.000213491
A_24_P357266	2925	GRPR	gastrin-releasing peptide receptor	down	protein-coding	0.18	1.09e-06
A_24_P357271	2925	GRPR	gastrin-releasing peptide receptor	down	protein-coding	0.44	2.55e-05
NM_000848_2_1100	2944	GSTM1	glutathione S-transferase mu 1	down	protein-coding	0.53	4.62e-09
A_23_P115406	2944	GSTM1	glutathione S-transferase mu 1	down	protein-coding	0.41	5.01e-10
A_23_P217917	2944	GSTM1	glutathione S-transferase mu 1	down	protein-coding	0.69	6.01e-08
A_23_P126802	2944	GSTM1	glutathione S-transferase mu 1	down	protein-coding	0.66	3.18e-05
A_23_P115407	2944	GSTM1	glutathione S-transferase mu 1	down	protein-coding	0.4	9.81e-10
A_23_P126794	2944	GSTM1	glutathione S-transferase mu 1	down	protein-coding	0.65	3.51e-10
NM_000848_2_1100	2946	GSTM2	glutathione S-transferase mu 2 (muscle)	down	protein-coding	0.53	4.62e-09
A_23_P397205	2946	GSTM2	glutathione S-transferase mu 2 (muscle)	down	protein-coding	0.74	1.7e-10
A_23_P397208	2946	GSTM2	glutathione S-transferase mu 2 (muscle)	down	protein-coding	0.54	1.41e-13
A_24_P920534	2947	GSTM3	glutathione S-transferase mu 3 (brain)	down	protein-coding	0.36	7.12e-16
A_23_P12342	2947	GSTM3	glutathione S-transferase mu 3 (brain)	down	protein-coding	0.42	9.91e-10
A_24_P914434	2947	GSTM3	glutathione S-transferase mu 3 (brain)	down	protein-coding	0.38	6.3e-10
NM_000849_2_1411	2947	GSTM3	glutathione S-transferase mu 3 (brain)	down	protein-coding	0.33	3.94e-13
NM_000849_2_1482	2947	GSTM3	glutathione S-transferase mu 3 (brain)	down	protein-coding	0.37	8.14e-13
A_23_P12343	2947	GSTM3	glutathione S-transferase mu 3 (brain)	down	protein-coding	0.38	4.19e-10
NKI_NM_000849	2947	GSTM3	glutathione S-transferase mu 3 (brain)	down	protein-coding	0.35	2.99e-12
A_24_P396662	2948	GSTM4	glutathione S-transferase mu 4	down	protein-coding	0.64	6.57e-11
A_24_P396661	2948	GSTM4	glutathione S-transferase mu 4	down	protein-coding	0.66	3.18e-10
NM_000850_3_606	2948	GSTM4	glutathione S-transferase mu 4	down	protein-coding	0.66	2.04e-10
A_24_P396660	2948	GSTM4	glutathione S-transferase mu 4	down	protein-coding	0.66	1.3e-10
NM_000850_3_693	2948	GSTM4	glutathione S-transferase mu 4	down	protein-coding	0.67	3.78e-10
A_24_P212021	2949	GSTM5	glutathione S-transferase mu 5	down	protein-coding	0.57	3.86e-07
A_24_P212022	2949	GSTM5	glutathione S-transferase mu 5	down	protein-coding	0.61	7.17e-11
A_24_P319001	2952	GSTT1	glutathione S-transferase theta 1	down	protein-coding	0.75	0.00708143
NM_000853_1_927	2952	GSTT1	glutathione S-transferase theta 1	down	protein-coding	0.74	0.00354018
A_32_P200211	2977	GUCY1A2	guanylate cyclase 1, soluble, alpha 2	down	protein-coding	0.63	3.93e-08
A_32_P44099	2977	GUCY1A2	guanylate cyclase 1, soluble, alpha 2	down	protein-coding	0.6	6.22e-08
A_23_P203558	3043	HBB	hemoglobin, beta	down	protein-coding	0.63	7.45e-07
A_24_P75190	3045	HBD	hemoglobin, delta	down	protein-coding	0.55	3.33e-06
A_23_P117662	3067	HDC	histidine decarboxylase	down	protein-coding	0.51	3.07e-06
A_23_P200160	3075	CFH	complement factor H	down	protein-coding	0.73	0.000112635
A_23_P303660	3082	HGF	hepatocyte growth factor (hepapoietin A; scatter factor)	down	protein-coding	0.66	1.14e-07
A_23_P47034	3087	HHEX	hematopoietically expressed homeobox	down	protein-coding	0.59	3.4e-08
A_24_P363546	3092	HIP1	huntingtin interacting protein 1	down	protein-coding	0.71	6.21e-05
A_24_P363548	3092	HIP1	huntingtin interacting protein 1	down	protein-coding	0.7	9.42e-05
A_23_P201839	3140	MR1	major histocompatibility complex, class I-related	down	protein-coding	0.69	1.78e-09
A_23_P201837	3140	MR1	major histocompatibility complex, class I-related	down	protein-coding	0.73	1.61e-09
A_23_P145	3155	HGGCL	3-hydroxymethyl-3-methylglutaryl-CoA lyase	down	protein-coding	0.69	3.47e-15
A_24_P242293	3155	HGGCL	3-hydroxymethyl-3-methylglutaryl-CoA lyase	down	protein-coding	0.66	1.53e-10
A_23_P103588	3158	HGGCS2	3-hydroxy-3-methylglutaryl-CoA synthase 2 (mitochondrial)	down	protein-coding	0.38	0.00106811
A_23_P103589	3158	HGGCS2	3-hydroxy-3-methylglutaryl-CoA synthase 2 (mitochondrial)	down	protein-coding	0.64	0.00673411
NM_005518_1_1260	3158	HGGCS2	3-hydroxy-3-methylglutaryl-CoA synthase 2 (mitochondrial)	down	protein-coding	0.43	0.000522746
A_24_P347432	3169	FOXA1	forkhead box A1	down	protein-coding	0.73	3.22e-11
A_24_P347431	3169	FOXA1	forkhead box A1	down	protein-coding	0.71	2.15e-11
A_23_P37124	3169	FOXA1	forkhead box A1	down	protein-coding	0.75	6.9e-11
A_23_P37127	3169	FOXA1	forkhead box A1	down	protein-coding	0.73	2.96e-11
A_24_P915806	3176	HNMT	histamine N-methyltransferase	down	protein-coding	0.75	2.31e-07
A_23_P56734	3176	HNMT	histamine N-methyltransferase	down	protein-coding	0.64	8.88e-15
A_23_P56732	3176	HNMT	histamine N-methyltransferase	down	protein-coding	0.63	6.67e-15
A_23_P11283	3188	HNRNPH2	heterogeneous nuclear ribonucleoprotein H2 (H')	down	protein-coding	0.72	5.43e-17
A_23_P11286	3188	HNRNPH2	heterogeneous nuclear ribonucleoprotein H2 (H')	down	protein-coding	0.72	1.6e-17
A_23_P11284	3188	HNRNPH2	heterogeneous nuclear ribonucleoprotein H2 (H')	down	protein-coding	0.72	3.13e-17
A_23_P93773	3202	HOXA5	homeobox A5	down	protein-coding	0.69	0.00340131
A_23_P70972	3204	HOXA7	homeobox A7	down	protein-coding	0.66	0.000225655
A_23_P70968	3204	HOXA7	homeobox A7	down	protein-coding	0.66	0.000134916
A_24_P77904	3206	HOXA10	homeobox A10	down	protein-coding	0.72	0.00924044
A_24_P33077	3212	HOXB2	homeobox B2	down	protein-coding	0.69	0.00262972
A_23_P107283	3212	HOXB2	homeobox B2	down	protein-coding	0.54	0.00240485
A_23_P107285	3212	HOXB2	homeobox B2	down	protein-coding	0.59	0.00215142
A_24_P416372	3214	HOXB4	homeobox B4	down	protein-coding	0.68	0.0072147
A_23_P363316	3215	HOXB5	homeobox B5	down	protein-coding	0.7	0.000625563
A_23_P66682	3216	HOXB6	homeobox B6	down	protein-coding	0.69	0.00160942
A_23_P210164	3234	HOXD8	homeobox D8	down	protein-coding	0.67	0.00443966
A_23_P213050	3248	HPGD	hydroxyprostaglandin dehydrogenase 15-(NAD)	down	protein-coding	0.54	0.000270955
A_24_P71904	3248	HPGD	hydroxyprostaglandin dehydrogenase 15-(NAD)	down	protein-coding	0.56	2.66e-05
A_23_P213051	3248	HPGD	hydroxyprostaglandin dehydrogenase 15-(NAD)	down	protein-coding	0.53	0.000223493
NM_002151_1_960	3249	HPN	hepsin	down	protein-coding	0.53	3.84e-13
A_23_P101806	3249	HPN	hepsin	down	protein-coding	0.51	2.72e-13
A_23_P101807	3249	HPN	hepsin	down	protein-coding	0.51	4.63e-14
A_23_P406782	3249	HPN	hepsin	down	protein-coding	0.5	4.71e-14
A_23_P101801	3249	HPN	hepsin	down	protein-coding	0.53	1.79e-14
A_23_P162000	3263	HPX	hemopexin	down	protein-coding	0.53	5e-05
A_23_P161998	3263	HPX	hemopexin	down	protein-coding	0.56	2.77e-05
A_23_P92954	3295	HSD17B4	hydroxysteroid (17-beta) dehydrogenase 4	down	protein-coding	0.74	4.39e-09
NM_000414_1_2304	3295	HSD17B4	hydroxysteroid (17-beta) dehydrogenase 4	down	protein-coding	0.75	4.82e-09
A_24_P123617	3303	HSPA1A	heat shock 70kDa protein 1A	down	protein-coding	0.74	0.00103846
A_24_P682285	3303	HSPA1A	heat shock 70kDa protein 1A	down	protein-coding	0.69	0.00284202
A_23_P111211	3303	HSPA1A	heat shock 70kDa protein 1A	down	protein-coding	0.73	0.00143271
A_24_P123617	3304	HSPA1B	heat shock 70kDa protein 1B	down	protein-coding	0.74	0.00103846
A_24_P682285	3304	HSPA1B	heat shock 70kDa protein 1B	down	protein-coding	0.69	0.00284202
A_23_P111211	3304	HSPA1B	heat shock 70kDa protein 1B	down	protein-coding	0.73	0.00143271
A_23_P88305	3306	HSPA2	heat shock 70kDa protein 2	down	protein-coding	0.51	3.17e-10
A_23_P88303	3306	HSPA2	heat shock 70kDa protein 2	down	protein-coding	0.54	3.62e-10
A_23_P16952	3357	HTR2B	5-hydroxytryptamine (serotonin) receptor 2B, G protein-coupled	down	protein-coding	0.64	0.000101225
A_23_P16953	3357	HTR2B	5-hydroxytryptamine (serotonin) receptor 2B, G protein-coupled	down	protein-coding	0.66	2.29e-05
A_23_P500381	3363	HTR7	5-hydroxytryptamine (serotonin) receptor 7, adenylate cyclase-coupled	down	protein-coding	0.62	7.46e-08
A_23_P500380	3363	HTR7	5-hydroxytryptamine (serotonin) receptor 7, adenylate cyclase-coupled	down	protein-coding	0.64	1.89e-07
A_24_P372012	3382	ICA1	islet cell autoantigen 1, 69kDa	down	protein-coding	0.73	4.31e-07
AK021786_1_2627	3384	ICAM2	intercellular adhesion molecule 2	down	protein-coding	0.53	3.09e-08
A_23_P167093	3425	IDUA	iduronidase, alpha-L-	down	protein-coding	0.71	9.98e-12
A_23_P167091	3425	IDUA	iduronidase, alpha-L-	down	protein-coding	0.7	8.21e-13
A_23_P171246	3476	IGBP1	immunoglobulin (CD79A) binding protein 1	down	protein-coding	0.72	6.37e-19
NM_001551_1_1235	3476	IGBP1	immunoglobulin (CD79A) binding protein 1	down	protein-coding	0.73	6.22e-22
A_23_P171249	3476	IGBP1	immunoglobulin (CD79A) binding protein 1	down	protein-coding	0.72	1.08e-20
A_23_P171255	3476	IGBP1	immunoglobulin (CD79A) binding protein 1	down	protein-coding	0.72	2.69e-19
A_23_P171252	3476	IGBP1	immunoglobulin (CD79A) binding protein 1	down	protein-coding	0.68	2.41e-23
A_24_P470784	3476	IGBP1	immunoglobulin (CD79A) binding protein 1	down	protein-coding	0.74	1.44e-13
A_23_P13902	3479	IGF1	insulin-like growth factor 1 (somatomedin C)	down	protein-coding	0.49	1.41e-08
A_24_P304419	3479	IGF1	insulin-like growth factor 1 (somatomedin C)	down	protein-coding	0.55	2.85e-08
NM_000618_2_6970	3479	IGF1	insulin-like growth factor 1 (somatomedin C)	down	protein-coding	0.49	1.35e-08
A_24_P398570	3479	IGF1	insulin-like growth factor 1 (somatomedin C)	down	protein-coding	0.47	1.74e-08
A_24_P304423	3479	IGF1	insulin-like growth factor 1 (somatomedin C)	down	protein-coding	0.56	1.35e-08
A_24_P398572	3479	IGF1	insulin-like growth factor 1 (somatomedin C)	down	protein-coding	0.49	4.07e-08
A_23_P13907	3479	IGF1	insulin-like growth factor 1 (somatomedin C)	down	protein-coding	0.53	2.99e-08
NM_000618_2_6930	3479	IGF1	insulin-like growth factor 1 (somatomedin C)	down	protein-coding	0.46	6.42e-09
A_23_P205989	3480	IGF1R	insulin-like growth factor 1 receptor	down	protein-coding	0.61	2.63e-08
A_23_P417282	3480	IGF1R	insulin-like growth factor 1 receptor	down	protein-coding	0.51	3.21e-12
BC010607_1_2682	3480	IGF1R	insulin-like growth factor 1 receptor	down	protein-coding	0.5	1.56e-11
BC010607_1_2539	3480	IGF1R	insulin-like growth factor 1 receptor	down	protein-coding	0.51	9.84e-11
A_23_P417281	3480	IGF1R	insulin-like growth factor 1 receptor	down	protein-coding	0.45	1.54e-12
NM_000875_2_4688	3480	IGF1R	insulin-like growth factor 1 receptor	down	protein-coding	0.62	1.84e-08
A_23_P205986	3480	IGF1R	insulin-like growth factor 1 receptor	down	protein-coding	0.59	9.96e-09
A_23_P205980	3480	IGF1R	insulin-like growth factor 1 receptor	down	protein-coding	0.69	1.97e-07
A_23_P150609	3481	IGF2	insulin-like growth factor 2	down	protein-coding	0.67	2.9e-11
A_24_P355576	3481	IGF2	insulin-like growth factor 2	down	protein-coding	0.62	3.44e-11
A_23_P203458	3481	IGF2	insulin-like growth factor 2	down	protein-coding	0.73	1.61e-06
A_32_P42989	3481	IGF2	insulin-like growth factor 2	down	protein-coding	0.73	1.04e-06
AK025719_1_1799	3481	IGF2	insulin-like growth factor 2	down	protein-coding	0.63	8.78e-11
A_23_P421371	3481	IGF2	insulin-like growth factor 2	down	protein-coding	0.74	2.67e-08
A_32_P42983	3481	IGF2	insulin-like growth factor 2	down	protein-coding	0.72	9.05e-08
A_23_P14893	3483	IGFALS	insulin-like growth factor binding protein, acid labile subunit	down	protein-coding	0.3	3.93e-22
A_23_P14892	3483	IGFALS	insulin-like growth factor binding protein, acid labile subunit	down	protein-coding	0.16	1.75e-24
NM_000597_1_578	3485	IGFBP2	insulin-like growth factor binding protein 2, 36kDa	down	protein-coding	0.66	2.3e-06
A_23_P119946	3485	IGFBP2	insulin-like growth factor binding protein 2, 36kDa	down	protein-coding	0.74	1.12e-05
A_23_P38580	3487	IGFBP4	insulin-like growth factor binding protein 4	down	protein-coding	0.57	3.96e-12
A_23_P38574	3487	IGFBP4	insulin-like growth factor binding protein 4	down	protein-coding	0.6	1.06e-14
A_24_P382187	3487	IGFBP4	insulin-like growth factor binding protein 4	down	protein-coding	0.58	5.52e-13
A_23_P139912	3489	IGFBP6	insulin-like growth factor binding protein 6	down	protein-coding	0.71	1.47e-06
A_23_P353035	3490	IGFBP7	insulin-like growth factor binding protein 7	down	protein-coding	0.71	9.1e-08
NM_001553_1_764	3490	IGFBP7	insulin-like growth factor binding protein 7	down	protein-coding	0.69	4.25e-08
A_23_P46429	3491	CYR61	cysteine-rich, angiogenic inducer, 61	down	protein-coding	0.74	7.39e-05
A_24_P370946	3491	CYR61	cysteine-rich, angiogenic inducer, 61	down	protein-coding	0.7	0.000154888
NM_001554_1_1729	3491	CYR61	cysteine-rich, angiogenic inducer, 61	down	protein-coding	0.75	0.000298004
A_24_P132518	3551	IKBKB	inhibitor of kappa light polypeptide gene enhancer in B-cells, kinase beta	down	protein-coding	0.7	1.69e-12
A_24_P155060	3551	IKBKB	inhibitor of kappa light polypeptide gene enhancer in B-cells, kinase beta	down	protein-coding	0.74	7.58e-07
A_24_P132519	3551	IKBKB	inhibitor of kappa light polypeptide gene enhancer in B-cells, kinase beta	down	protein-coding	0.73	5.01e-09
AF080158_1_2335	3551	IKBKB	inhibitor of kappa light polypeptide gene enhancer in B-cells, kinase beta	down	protein-coding	0.7	2.43e-08
A_23_P502471	3572	IL6ST	interleukin 6 signal transducer	down	protein-coding	0.34	3.76e-22
NM_002184_2_2904	3572	IL6ST	interleukin 6 signal transducer	down	protein-coding	0.36	1.07e-21
NM_002184_2_2849	3572	IL6ST	interleukin 6 signal transducer	down	protein-coding	0.35	6.65e-20
A_32_P192354	3572	IL6ST	interleukin 6 signal transducer	down	protein-coding	0.45	1.29e-15
A_32_P223777	3572	IL6ST	interleukin 6 signal transducer	down	protein-coding	0.37	3.57e-19
A_32_P192351	3572	IL6ST	interleukin 6 signal transducer	down	protein-coding	0.43	7.14e-16
A_32_P223776	3572	IL6ST	interleukin 6 signal transducer	down	protein-coding	0.38	8e-19
A_23_P58658	3572	IL6ST	interleukin 6 signal transducer	down	protein-coding	0.36	4.86e-22
A_23_P502470	3572	IL6ST	interleukin 6 signal transducer	down	protein-coding	0.37	1.43e-21
A_24_P280113	3597	IL13RA1	interleukin 13 receptor, alpha 1	down	protein-coding	0.75	2.78e-09
A_23_P85209	3598	IL13RA2	interleukin 13 receptor, alpha 2	down	protein-coding	0.69	0.00476564
NM_000640_2_1309	3598	IL13RA2	interleukin 13 receptor, alpha 2	down	protein-coding	0.69	0.00385698
A_23_P85215	3598	IL13RA2	interleukin 13 receptor, alpha 2	down	protein-coding	0.67	0.00369791
A_23_P122924	3624	INHBA	inhibin, beta A	down	protein-coding	0.75	0.00048641
A_23_P122922	3624	INHBA	inhibin, beta A	down	protein-coding	0.74	0.000521086
NM_002192_1_1721	3624	INHBA	inhibin, beta A	down	protein-coding	0.68	0.000127322
A_23_P153960	3625	INHBB	inhibin, beta B	down	protein-coding	0.67	0.00880638
A_23_P153964	3625	INHBB	inhibin, beta B	down	protein-coding	0.69	0.00170138
A_32_P149735	3643	INSR	insulin receptor	down	protein-coding	0.74	5.45e-09
A_32_P149734	3643	INSR	insulin receptor	down	protein-coding	0.73	3.04e-10
NM_000208_1_4287	3643	INSR	insulin receptor	down	protein-coding	0.72	5.37e-07
A_23_P4764	3643	INSR	insulin receptor	down	protein-coding	0.72	4.95e-08
A_24_P225676	3667	IRS1	insulin receptor substrate 1	down	protein-coding	0.52	2.22e-08
NM_005544_1_5682	3667	IRS1	insulin receptor substrate 1	down	protein-coding	0.53	1.15e-08
A_23_P90649	3667	IRS1	insulin receptor substrate 1	down	protein-coding	0.59	8.06e-09
A_24_P802141	3667	IRS1	insulin receptor substrate 1	down	protein-coding	0.59	7.97e-06
A_24_P225679	3667	IRS1	insulin receptor substrate 1	down	protein-coding	0.55	4.8e-08
A_24_P802145	3667	IRS1	insulin receptor substrate 1	down	protein-coding	0.56	6.27e-06
NM_002203_2_4902	3673	ITGA2	integrin, alpha 2 (CD49B, alpha 2 subunit of VLA-2 receptor)	down	protein-coding	0.68	0.00412305
A_32_P178803	3673	ITGA2	integrin, alpha 2 (CD49B, alpha 2 subunit of VLA-2 receptor)	down	protein-coding	0.75	0.0048208
A_32_P208073	3673	ITGA2	integrin, alpha 2 (CD49B, alpha 2 subunit of VLA-2 receptor)	down	protein-coding	0.68	0.00697572
A_24_P243329	3673	ITGA2	integrin, alpha 2 (CD49B, alpha 2 subunit of VLA-2 receptor)	down	protein-coding	0.63	0.00238213
A_23_P55248	3675	ITGA3	integrin, alpha 3 (antigen CD49C, alpha 3 subunit of VLA-3 receptor)	down	protein-coding	0.73	1.72e-05
A_23_P128085	3679	ITGA7	integrin, alpha 7	down	protein-coding	0.75	0.000225999
A_23_P128084	3679	ITGA7	integrin, alpha 7	down	protein-coding	0.69	0.000156139
A_23_P38516	3690	ITGB3	integrin, beta 3 (platelet glycoprotein IIIa, antigen CD61)	down	protein-coding	0.71	2.64e-06
A_23_P166633	3693	ITGB5	integrin, beta 5	down	protein-coding	0.63	1.41e-12
NM_002213_2_3235	3693	ITGB5	integrin, beta 5	down	protein-coding	0.66	1.75e-13
NM_002213_2_3063	3693	ITGB5	integrin, beta 5	down	protein-coding	0.66	1.12e-12
A_23_P166627	3693	ITGB5	integrin, beta 5	down	protein-coding	0.66	2.16e-12
A_23_P166628	3693	ITGB5	integrin, beta 5	down	protein-coding	0.65	2.07e-13
NM_002222_1_8858	3708	ITPR1	inositol 1,4,5-trisphosphate receptor, type 1	down	protein-coding	0.67	1.09e-08
NM_002222_1_8725	3708	ITPR1	inositol 1,4,5-trisphosphate receptor, type 1	down	protein-coding	0.68	1.08e-07
A_23_P92039	3708	ITPR1	inositol 1,4,5-trisphosphate receptor, type 1	down	protein-coding	0.61	3.89e-09
A_23_P92042	3708	ITPR1	inositol 1,4,5-trisphosphate receptor, type 1	down	protein-coding	0.62	9.08e-09
A_23_P129314	3712	IVD	isovaleryl-CoA dehydrogenase	down	protein-coding	0.69	5e-08
A_23_P129322	3712	IVD	isovaleryl-CoA dehydrogenase	down	protein-coding	0.74	1.26e-06
A_23_P129313	3712	IVD	isovaleryl-CoA dehydrogenase	down	protein-coding	0.69	1.72e-08
A_23_P4821	3726	JUNB	jun B proto-oncogene	down	protein-coding	0.68	1.31e-07
A_24_P241815	3726	JUNB	jun B proto-oncogene	down	protein-coding	0.75	3.71e-05
A_24_P241807	3726	JUNB	jun B proto-oncogene	down	protein-coding	0.72	9.96e-06
A_23_P4822	3726	JUNB	jun B proto-oncogene	down	protein-coding	0.7	7.13e-08
A_23_P429948	3730	KAL1	anosmin 1	down	protein-coding	0.71	1.2e-05
A_23_P429950	3730	KAL1	anosmin 1	down	protein-coding	0.72	7.12e-06
A_24_P347317	3747	KCNC2	potassium channel, voltage gated Shaw related subfamily C, member 2	down	protein-coding	0.3	1.62e-06
A_24_P347319	3747	KCNC2	potassium channel, voltage gated Shaw related subfamily C, member 2	down	protein-coding	0.54	2.25e-05
A_23_P259251	3751	KCND2	potassium channel, voltage gated Shal related subfamily D, member 2	down	protein-coding	0.55	9.08e-09
A_23_P112564	3751	KCND2	potassium channel, voltage gated Shal related subfamily D, member 2	down	protein-coding	0.5	5.72e-09
A_23_P259254	3751	KCND2	potassium channel, voltage gated Shal related subfamily D, member 2	down	protein-coding	0.52	6.29e-08
A_23_P697	3752	KCND3	potassium channel, voltage gated Shal related subfamily D, member 3	down	protein-coding	0.74	4.45e-07
A_24_P941339	3753	KCNE1	potassium channel, voltage gated subfamily E regulatory beta subunit 1	down	protein-coding	0.68	0.00570999
A_23_P153986	3760	KCNJ3	potassium channel, inwardly rectifying subfamily J, member 3	down	protein-coding	0.15	3.25e-06
A_23_P153985	3760	KCNJ3	potassium channel, inwardly rectifying subfamily J, member 3	down	protein-coding	0.11	2.31e-05
A_23_P1973	3767	KCNJ11	potassium channel, inwardly rectifying subfamily J, member 11	down	protein-coding	0.57	5.75e-12
A_24_P156487	3778	KCNMA1	potassium channel, calcium activated large conductance subfamily M alpha, member 1	down	protein-coding	0.58	7.75e-05
A_32_P192692	3778	KCNMA1	potassium channel, calcium activated large conductance subfamily M alpha, member 1	down	protein-coding	0.72	0.00491598
A_32_P181222	3778	KCNMA1	potassium channel, calcium activated large conductance subfamily M alpha, member 1	down	protein-coding	0.6	0.00019796
A_24_P156490	3778	KCNMA1	potassium channel, calcium activated large conductance subfamily M alpha, member 1	down	protein-coding	0.58	8.06e-05
A_24_P239646	3778	KCNMA1	potassium channel, calcium activated large conductance subfamily M alpha, member 1	down	protein-coding	0.58	0.00039769
A_23_P120105	3790	KCNS3	potassium voltage-gated channel, modifier subfamily S, member 3	down	protein-coding	0.75	0.00017674
A_23_P120103	3790	KCNS3	potassium voltage-gated channel, modifier subfamily S, member 3	down	protein-coding	0.72	0.000124063
A_23_P120102	3790	KCNS3	potassium voltage-gated channel, modifier subfamily S, member 3	down	protein-coding	0.71	0.000111511
A_32_P154473	3800	KIF5C	kinesin family member 5C	down	protein-coding	0.29	1.81e-16
A_32_P56961	3800	KIF5C	kinesin family member 5C	down	protein-coding	0.74	7.2e-08
A_23_P114029	3817	KLK2	kallikrein-related peptidase 2	down	protein-coding	0.62	1.79e-15
A_23_P128233	3848	KRT1	keratin 1, type II	down	protein-coding	0.49	0.000829923
A_23_P128235	3848	KRT1	keratin 1, type II	down	protein-coding	0.52	0.00158221
A_24_P383663	3856	KRT8	keratin 8, type II	down	protein-coding	0.73	8.4e-06
A_23_P55448	3859	KRT12	keratin 12, type I	down	protein-coding	0.75	0.000153068
A_23_P55446	3859	KRT12	keratin 12, type I	down	protein-coding	0.68	2.82e-06
A_23_P99324	3875	KRT18	keratin 18, type I	down	protein-coding	0.74	7.03e-05
A_23_P99320	3875	KRT18	keratin 18, type I	down	protein-coding	0.72	2.12e-05
A_23_P66798	3880	KRT19	keratin 19, type I	down	protein-coding	0.73	0.000968872
NM_002276_2_1204	3880	KRT19	keratin 19, type I	down	protein-coding	0.73	0.000759267
A_23_P89601	3882	KRT32	keratin 32, type I	down	protein-coding	0.63	0.00143474
A_23_P32675	3899	AFF3	AF4/FMR2 family, member 3	down	protein-coding	0.45	7.51e-09
A_23_P373464	3899	AFF3	AF4/FMR2 family, member 3	down	protein-coding	0.41	4.34e-11
NM_002285_1_2973	3899	AFF3	AF4/FMR2 family, member 3	down	protein-coding	0.54	2.48e-08
A_24_P366672	3899	AFF3	AF4/FMR2 family, member 3	down	protein-coding	0.61	5.4e-08
A_32_P82263	3899	AFF3	AF4/FMR2 family, member 3	down	protein-coding	0.55	4.02e-08
A_32_P82265	3899	AFF3	AF4/FMR2 family, member 3	down	protein-coding	0.55	6.01e-08
A_24_P366670	3899	AFF3	AF4/FMR2 family, member 3	down	protein-coding	0.58	6.48e-08
A_23_P70719	3908	LAMA2	laminin, alpha 2	down	protein-coding	0.49	7.12e-12
A_23_P70718	3908	LAMA2	laminin, alpha 2	down	protein-coding	0.57	1.02e-11
A_23_P89783	3909	LAMA3	laminin, alpha 3	down	protein-coding	0.54	1.65e-07
A_24_P687297	3909	LAMA3	laminin, alpha 3	down	protein-coding	0.65	0.000152828
A_24_P687302	3909	LAMA3	laminin, alpha 3	down	protein-coding	0.61	5.21e-05
NM_000227_1_4584	3909	LAMA3	laminin, alpha 3	down	protein-coding	0.52	3.39e-07
NM_000227_1_5128	3909	LAMA3	laminin, alpha 3	down	protein-coding	0.62	7.87e-08
A_23_P89780	3909	LAMA3	laminin, alpha 3	down	protein-coding	0.57	2.8e-07
A_23_P21386	3913	LAMB2	laminin, beta 2 (laminin S)	down	protein-coding	0.58	6.44e-23
A_23_P21382	3913	LAMB2	laminin, beta 2 (laminin S)	down	protein-coding	0.55	2.68e-24
NM_002292_2_5637	3913	LAMB2	laminin, beta 2 (laminin S)	down	protein-coding	0.58	8.39e-23
NM_002292_2_5711	3913	LAMB2	laminin, beta 2 (laminin S)	down	protein-coding	0.57	1.12e-24
A_23_P201620	3915	LAMC1	laminin, gamma 1 (formerly LAMB2)	down	protein-coding	0.72	0.000142146
NM_002293_2_7801	3915	LAMC1	laminin, gamma 1 (formerly LAMB2)	down	protein-coding	0.73	0.000423396
A_24_P231097	3953	LEPR	leptin receptor	down	protein-coding	0.62	1.99e-06
A_24_P231104	3953	LEPR	leptin receptor	down	protein-coding	0.67	1.65e-07
AK096284_1_2190	3955	LFNG	LFNG O-fucosylpeptide 3-beta-N-acetylglucosaminyltransferase	down	protein-coding	0.56	3.8e-07
A_23_P8457	3955	LFNG	LFNG O-fucosylpeptide 3-beta-N-acetylglucosaminyltransferase	down	protein-coding	0.56	2.83e-07
A_23_P8452	3955	LFNG	LFNG O-fucosylpeptide 3-beta-N-acetylglucosaminyltransferase	down	protein-coding	0.55	3.06e-07
A_24_P397386	3977	LIFR	leukemia inhibitory factor receptor alpha	down	protein-coding	0.69	4.09e-05
A_24_P325992	3977	LIFR	leukemia inhibitory factor receptor alpha	down	protein-coding	0.73	0.000180666
A_24_P397381	3977	LIFR	leukemia inhibitory factor receptor alpha	down	protein-coding	0.73	7.84e-06
A_23_P38874	3991	LIPE	lipase, hormone-sensitive	down	protein-coding	0.64	1.76e-05
A_23_P38876	3991	LIPE	lipase, hormone-sensitive	down	protein-coding	0.69	6.02e-05
A_23_P53127	4005	LMO2	LIM domain only 2 (rhombotin-like 1)	down	protein-coding	0.75	7.95e-06
A_32_P69475	4012	LNPEP	leucyl/cystinyl aminopeptidase	down	protein-coding	0.68	1.56e-14
A_24_P237559	4012	LNPEP	leucyl/cystinyl aminopeptidase	down	protein-coding	0.73	3.07e-05
A_32_P69476	4012	LNPEP	leucyl/cystinyl aminopeptidase	down	protein-coding	0.69	2.41e-14
A_23_P98457	4013	VWA5A	von Willebrand factor A domain containing 5A	down	protein-coding	0.62	4.84e-09
A_23_P98455	4013	VWA5A	von Willebrand factor A domain containing 5A	down	protein-coding	0.62	1.69e-08
A_23_P98458	4013	VWA5A	von Willebrand factor A domain containing 5A	down	protein-coding	0.55	3.65e-10
A_23_P124084	4016	LOXL1	lysyl oxidase-like 1	down	protein-coding	0.59	3.61e-12
A_23_P124082	4016	LOXL1	lysyl oxidase-like 1	down	protein-coding	0.59	5.13e-12
A_23_P28295	4036	LRP2	low density lipoprotein receptor-related protein 2	down	protein-coding	0.29	1.32e-12
NM_004525_1_13589	4036	LRP2	low density lipoprotein receptor-related protein 2	down	protein-coding	0.22	1.19e-11
A_23_P28293	4036	LRP2	low density lipoprotein receptor-related protein 2	down	protein-coding	0.33	1.48e-11
NM_004525_1_13983	4036	LRP2	low density lipoprotein receptor-related protein 2	down	protein-coding	0.6	9.49e-10
A_23_P405129	4053	LTBP2	latent transforming growth factor beta binding protein 2	down	protein-coding	0.73	5.18e-05
A_24_P397292	4056	LTC4S	leukotriene C4 synthase	down	protein-coding	0.73	2.22e-12
A_24_P397294	4056	LTC4S	leukotriene C4 synthase	down	protein-coding	0.68	5.62e-14
A_23_P166847	4057	LTF	lactotransferrin	down	protein-coding	0.72	0.00474702
NM_002343_1_2305	4057	LTF	lactotransferrin	down	protein-coding	0.53	0.00988689
NM_002343_1_2006	4057	LTF	lactotransferrin	down	protein-coding	0.4	0.00328435
A_23_P166848	4057	LTF	lactotransferrin	down	protein-coding	0.53	0.00681549
A_23_P166846	4057	LTF	lactotransferrin	down	protein-coding	0.55	0.00355909
NM_005581_1_2163	4059	BCAM	basal cell adhesion molecule (Lutheran blood group)	down	protein-coding	0.64	1.39e-12
A_23_P99060	4060	LUM	lumican	down	protein-coding	0.59	7.42e-08
A_23_P99063	4060	LUM	lumican	down	protein-coding	0.63	2.27e-07
A_32_P28658	4060	LUM	lumican	down	protein-coding	0.7	0.000973024
A_32_P28664	4060	LUM	lumican	down	protein-coding	0.72	0.00047846
A_32_P235274	4060	LUM	lumican	down	protein-coding	0.74	0.000375086
A_23_P134914	4062	LY6H	lymphocyte antigen 6 complex, locus H	down	protein-coding	0.68	1.29e-05
A_23_P134913	4062	LY6H	lymphocyte antigen 6 complex, locus H	down	protein-coding	0.7	7.47e-06
A_23_P207396	4077	NBR1	neighbor of BRCA1 gene 1	down	protein-coding	0.68	7.24e-16
A_23_P207399	4077	NBR1	neighbor of BRCA1 gene 1	down	protein-coding	0.66	9.12e-16
A_23_P53884	4081	MAB21L1	mab-21-like 1 (C. elegans)	down	protein-coding	0.74	1.84e-05
A_24_P363278	4117	MAK	male germ cell-associated kinase	down	protein-coding	0.45	1.01e-07
A_23_P129157	4123	MAN2C1	mannosidase, alpha, class 2C, member 1	down	protein-coding	0.69	2.08e-08
A_23_P129154	4123	MAN2C1	mannosidase, alpha, class 2C, member 1	down	protein-coding	0.66	3.8e-09
AL833486_1_4225	4124	MAN2A1	mannosidase, alpha, class 2A, member 1	down	protein-coding	0.74	7.07e-06
A_23_P96410	4128	MAOA	monoamine oxidase A	down	protein-coding	0.51	3.96e-07
A_23_P83857	4128	MAOA	monoamine oxidase A	down	protein-coding	0.68	4.34e-05
A_23_P83855	4128	MAOA	monoamine oxidase A	down	protein-coding	0.7	4.74e-05
NM_000240_1_1866	4128	MAOA	monoamine oxidase A	down	protein-coding	0.55	1.03e-05
A_23_P85015	4129	MAOB	monoamine oxidase B	down	protein-coding	0.46	0.000413159
A_23_P85009	4129	MAOB	monoamine oxidase B	down	protein-coding	0.44	0.000703277
A_23_P85011	4129	MAOB	monoamine oxidase B	down	protein-coding	0.54	0.000484228
A_23_P85008	4129	MAOB	monoamine oxidase B	down	protein-coding	0.45	0.000732094
A_23_P85012	4129	MAOB	monoamine oxidase B	down	protein-coding	0.47	0.000409424
NM_000898_1_2407	4129	MAOB	monoamine oxidase B	down	protein-coding	0.44	0.000551063
A_23_P47725	4135	MAP6	microtubule-associated protein 6	down	protein-coding	0.74	0.000421442
A_32_P143793	4137	MAPT	microtubule-associated protein tau	down	protein-coding	0.71	4.79e-08
A_24_P224488	4137	MAPT	microtubule-associated protein tau	down	protein-coding	0.3	9.03e-18
A_23_P207699	4137	MAPT	microtubule-associated protein tau	down	protein-coding	0.28	2.34e-19
A_23_P102058	4148	MATN3	matrilin 3	down	protein-coding	0.37	2.34e-19
NKI_AJ224741	4148	MATN3	matrilin 3	down	protein-coding	0.36	1.03e-19
NM_002381_2_2496	4148	MATN3	matrilin 3	down	protein-coding	0.39	1.27e-20
A_23_P102050	4148	MATN3	matrilin 3	down	protein-coding	0.38	2.03e-19
A_23_P377114	4163	MCC	mutated in colorectal cancers	down	protein-coding	0.53	2.54e-11
A_23_P95705	4163	MCC	mutated in colorectal cancers	down	protein-coding	0.6	3.12e-09
A_23_P377115	4163	MCC	mutated in colorectal cancers	down	protein-coding	0.64	6.01e-08
A_23_P377116	4163	MCC	mutated in colorectal cancers	down	protein-coding	0.61	2.02e-08
X59405_1_2586	4179	CD46	CD46 molecule, complement regulatory protein	down	protein-coding	0.74	1.49e-07
A_23_P320730	4208	MEF2C	myocyte enhancer factor 2C	down	protein-coding	0.72	3.88e-06
AK054814_1_1599	4213	MEIS3P1	Meis homeobox 3 pseudogene 1	down	pseudo	0.56	2.04e-18
A_24_P623723	4213	MEIS3P1	Meis homeobox 3 pseudogene 1	down	pseudo	0.46	5.35e-20
A_23_P78793	4213	MEIS3P1	Meis homeobox 3 pseudogene 1	down	pseudo	0.61	1.46e-13
A_32_P45168	4213	MEIS3P1	Meis homeobox 3 pseudogene 1	down	pseudo	0.46	6.17e-20
A_24_P648880	4213	MEIS3P1	Meis homeobox 3 pseudogene 1	down	pseudo	0.54	1.37e-17
AK054814_1_1650	4213	MEIS3P1	Meis homeobox 3 pseudogene 1	down	pseudo	0.59	5.35e-18
AF042838_1_4627	4214	MAP3K1	mitogen-activated protein kinase kinase kinase 1, E3 ubiquitin protein ligase	down	protein-coding	0.61	1.19e-09
A_24_P766204	4214	MAP3K1	mitogen-activated protein kinase kinase kinase 1, E3 ubiquitin protein ligase	down	protein-coding	0.62	4.07e-08
A_23_P41796	4214	MAP3K1	mitogen-activated protein kinase kinase kinase 1, E3 ubiquitin protein ligase	down	protein-coding	0.6	6.46e-10
A_24_P106624	4223	MEOX2	mesenchyme homeobox 2	down	protein-coding	0.65	0.000454949
L38486_1_1450	4239	MFAP4	microfibrillar-associated protein 4	down	protein-coding	0.46	2.85e-08
A_23_P164057	4239	MFAP4	microfibrillar-associated protein 4	down	protein-coding	0.43	1.4e-08
A_23_P164058	4239	MFAP4	microfibrillar-associated protein 4	down	protein-coding	0.53	1.78e-08
A_23_P161940	4250	SCGB2A2	secretoglobin, family 2A, member 2	down	protein-coding	0.54	0.001153
A_23_P161936	4250	SCGB2A2	secretoglobin, family 2A, member 2	down	protein-coding	0.72	0.00148196
NM_002411_1_372	4250	SCGB2A2	secretoglobin, family 2A, member 2	down	protein-coding	0.46	0.000357718
A_24_P133253	4254	KITLG	KIT ligand	down	protein-coding	0.65	0.000127522
AK055903_1_1816	4254	KITLG	KIT ligand	down	protein-coding	0.61	0.000657619
AK055903_1_1863	4254	KITLG	KIT ligand	down	protein-coding	0.64	0.000761387
A_24_P133256	4254	KITLG	KIT ligand	down	protein-coding	0.62	0.000434263
A_23_P426663	4286	MITF	microphthalmia-associated transcription factor	down	protein-coding	0.71	1.67e-05
A_23_P426664	4286	MITF	microphthalmia-associated transcription factor	down	protein-coding	0.69	6.86e-06
NM_004529_1_3293	4300	MLLT3	myeloid/lymphoid or mixed-lineage leukemia (trithorax homolog, Drosophila); translocated to, 3	down	protein-coding	0.66	5.88e-10
A_24_P192627	4300	MLLT3	myeloid/lymphoid or mixed-lineage leukemia (trithorax homolog, Drosophila); translocated to, 3	down	protein-coding	0.69	8.72e-07
A_32_P34213	4300	MLLT3	myeloid/lymphoid or mixed-lineage leukemia (trithorax homolog, Drosophila); translocated to, 3	down	protein-coding	0.69	1.83e-05
A_32_P34220	4300	MLLT3	myeloid/lymphoid or mixed-lineage leukemia (trithorax homolog, Drosophila); translocated to, 3	down	protein-coding	0.67	6.36e-07
A_23_P163786	4313	MMP2	matrix metallopeptidase 2	down	protein-coding	0.65	6.68e-05
A_32_P35906	4313	MMP2	matrix metallopeptidase 2	down	protein-coding	0.71	0.0011512
A_23_P163787	4313	MMP2	matrix metallopeptidase 2	down	protein-coding	0.66	4.09e-05
A_23_P13094	4319	MMP10	matrix metallopeptidase 10	down	protein-coding	0.48	0.00011917
NM_002425_1_1583	4319	MMP10	matrix metallopeptidase 10	down	protein-coding	0.46	0.00013138
A_23_P13096	4319	MMP10	matrix metallopeptidase 10	down	protein-coding	0.5	5.51e-05
A_23_P13092	4319	MMP10	matrix metallopeptidase 10	down	protein-coding	0.45	2.87e-05
BM904488_1_441	4329	ALDH6A1	aldehyde dehydrogenase 6 family, member A1	down	protein-coding	0.62	5.19e-15
NKI_Contig37598	4329	ALDH6A1	aldehyde dehydrogenase 6 family, member A1	down	protein-coding	0.7	3.07e-12
A_24_P938006	4329	ALDH6A1	aldehyde dehydrogenase 6 family, member A1	down	protein-coding	0.64	8.94e-10
NKI_AF148505	4329	ALDH6A1	aldehyde dehydrogenase 6 family, member A1	down	protein-coding	0.66	2.92e-12
A_23_P128969	4329	ALDH6A1	aldehyde dehydrogenase 6 family, member A1	down	protein-coding	0.62	5.25e-13
BM904488_1_454	4329	ALDH6A1	aldehyde dehydrogenase 6 family, member A1	down	protein-coding	0.61	8.43e-16
NM_005589_2_1972	4329	ALDH6A1	aldehyde dehydrogenase 6 family, member A1	down	protein-coding	0.59	4.61e-12
A_23_P128967	4329	ALDH6A1	aldehyde dehydrogenase 6 family, member A1	down	protein-coding	0.64	1.15e-13
A_24_P45096	4330	MN1	meningioma (disrupted in balanced translocation) 1	down	protein-coding	0.74	2.55e-06
A_23_P6381	4330	MN1	meningioma (disrupted in balanced translocation) 1	down	protein-coding	0.71	5.79e-08
A_23_P58993	4337	MOCS1	molybdenum cofactor synthesis 1	down	protein-coding	0.71	2.24e-10
A_23_P58989	4337	MOCS1	molybdenum cofactor synthesis 1	down	protein-coding	0.72	3.18e-10
A_23_P73517	4435	CITED1	Cbp/p300-interacting transactivator, with Glu/Asp-rich carboxy-terminal domain, 1	down	protein-coding	0.51	0.000441556
A_23_P73524	4435	CITED1	Cbp/p300-interacting transactivator, with Glu/Asp-rich carboxy-terminal domain, 1	down	protein-coding	0.65	0.000399507
A_23_P73526	4435	CITED1	Cbp/p300-interacting transactivator, with Glu/Asp-rich carboxy-terminal domain, 1	down	protein-coding	0.55	3.3e-05
A_23_P61426	4482	MSRA	methionine sulfoxide reductase A	down	protein-coding	0.7	6.59e-06
NM_020998_1_2156	4485	MST1	macrophage stimulating 1	down	protein-coding	0.72	1.48e-06
A_24_P132008	4488	MSX2	msh homeobox 2	down	protein-coding	0.66	7.69e-05
NM_002449_3_1948	4488	MSX2	msh homeobox 2	down	protein-coding	0.72	9.68e-05
A_24_P132006	4488	MSX2	msh homeobox 2	down	protein-coding	0.64	5.58e-05
A_24_P306594	4524	MTHFR	methylenetetrahydrofolate reductase (NAD(P)H)	down	protein-coding	0.35	9.07e-17
A_32_P60144	4524	MTHFR	methylenetetrahydrofolate reductase (NAD(P)H)	down	protein-coding	0.41	2.8e-15
A_32_P60145	4524	MTHFR	methylenetetrahydrofolate reductase (NAD(P)H)	down	protein-coding	0.31	5.09e-17
A_24_P306598	4524	MTHFR	methylenetetrahydrofolate reductase (NAD(P)H)	down	protein-coding	0.34	1.32e-17
NM_002456_3_259	4582	MUC1	mucin 1, cell surface associated	down	protein-coding	0.42	5.39e-11
NM_002456_3_161	4582	MUC1	mucin 1, cell surface associated	down	protein-coding	0.53	3.38e-10
A_24_P25640	4582	MUC1	mucin 1, cell surface associated	down	protein-coding	0.51	5.01e-07
A_23_P137859	4582	MUC1	mucin 1, cell surface associated	down	protein-coding	0.54	1.31e-13
A_23_P137856	4582	MUC1	mucin 1, cell surface associated	down	protein-coding	0.48	1.6e-13
A_23_P31073	4602	MYB	v-myb avian myeloblastosis viral oncogene homolog	down	protein-coding	0.53	1.46e-13
A_23_P31074	4602	MYB	v-myb avian myeloblastosis viral oncogene homolog	down	protein-coding	0.53	2.27e-13
NM_005375_1_3102	4602	MYB	v-myb avian myeloblastosis viral oncogene homolog	down	protein-coding	0.53	2.65e-13
A_24_P131646	4634	MYL3	myosin, light chain 3, alkali; ventricular, skeletal, slow	down	protein-coding	0.73	8.77e-08
A_23_P258012	4636	MYL5	myosin, light chain 5, regulatory	down	protein-coding	0.65	5.53e-13
A_23_P258018	4636	MYL5	myosin, light chain 5, regulatory	down	protein-coding	0.66	2.28e-14
A_23_P143817	4638	MYLK	myosin light chain kinase	down	protein-coding	0.69	0.000142847
A_24_P319923	4638	MYLK	myosin light chain kinase	down	protein-coding	0.69	0.00156405
A_23_P416654	4641	MYO1C	myosin IC	down	protein-coding	0.73	1.94e-06
A_23_P416656	4641	MYO1C	myosin IC	down	protein-coding	0.74	5.7e-06
A_23_P255953	4646	MYO6	myosin VI	down	protein-coding	0.71	2.41e-06
A_24_P283224	4646	MYO6	myosin VI	down	protein-coding	0.75	7.69e-06
A_24_P283225	4646	MYO6	myosin VI	down	protein-coding	0.73	2.56e-06
NM_004999_1_4932	4646	MYO6	myosin VI	down	protein-coding	0.7	2.63e-06
A_23_P125717	4675	NAP1L3	nucleosome assembly protein 1-like 3	down	protein-coding	0.58	1.59e-11
A_23_P125712	4675	NAP1L3	nucleosome assembly protein 1-like 3	down	protein-coding	0.58	1.52e-09
A_23_P218442	4680	CEACAM6	carcinoembryonic antigen-related cell adhesion molecule 6 (non-specific cross reacting antigen)	down	protein-coding	0.52	0.00858498
A_23_P218443	4680	CEACAM6	carcinoembryonic antigen-related cell adhesion molecule 6 (non-specific cross reacting antigen)	down	protein-coding	0.5	0.00957037
NM_002483_2_2166	4680	CEACAM6	carcinoembryonic antigen-related cell adhesion molecule 6 (non-specific cross reacting antigen)	down	protein-coding	0.49	0.00959334
A_23_P421483	4680	CEACAM6	carcinoembryonic antigen-related cell adhesion molecule 6 (non-specific cross reacting antigen)	down	protein-coding	0.5	0.0089122
A_23_P51958	4681	NBL1	neuroblastoma 1, DAN family BMP antagonist	down	protein-coding	0.68	7.34e-08
A_23_P51957	4681	NBL1	neuroblastoma 1, DAN family BMP antagonist	down	protein-coding	0.69	3.71e-08
A_23_P211028	4685	NCAM2	neural cell adhesion molecule 2	down	protein-coding	0.55	1.2e-05
A_23_P106405	4692	NDN	necdin, melanoma antigen (MAGE) family member	down	protein-coding	0.68	2.05e-07
A_23_P106407	4692	NDN	necdin, melanoma antigen (MAGE) family member	down	protein-coding	0.68	2.16e-07
NM_000266_1_1730	4693	NDP	Norrie disease (pseudoglioma)	down	protein-coding	0.36	2.96e-06
A_23_P73609	4693	NDP	Norrie disease (pseudoglioma)	down	protein-coding	0.56	9.05e-05
NM_000266_1_1770	4693	NDP	Norrie disease (pseudoglioma)	down	protein-coding	0.41	1.82e-05
A_24_P117436	4693	NDP	Norrie disease (pseudoglioma)	down	protein-coding	0.72	0.000484228
A_23_P42414	4739	NEDD9	neural precursor cell expressed, developmentally down-regulated 9	down	protein-coding	0.58	1.68e-09
A_23_P344548	4739	NEDD9	neural precursor cell expressed, developmentally down-regulated 9	down	protein-coding	0.6	4.93e-09
A_23_P344555	4739	NEDD9	neural precursor cell expressed, developmentally down-regulated 9	down	protein-coding	0.67	2.08e-08
A_23_P216230	4741	NEFM	neurofilament, medium polypeptide	down	protein-coding	0.49	1.86e-10
A_24_P264832	4741	NEFM	neurofilament, medium polypeptide	down	protein-coding	0.48	4.9e-10
A_23_P300602	4744	NEFH	neurofilament, heavy polypeptide	down	protein-coding	0.71	0.00144684
A_23_P300600	4744	NEFH	neurofilament, heavy polypeptide	down	protein-coding	0.61	0.00454423
A_23_P71492	4747	NEFL	neurofilament, light polypeptide	down	protein-coding	0.73	4.16e-07
A_24_P18137	4747	NEFL	neurofilament, light polypeptide	down	protein-coding	0.44	7.59e-14
A_23_P10025	4753	NELL2	NEL-like 2 (chicken)	down	protein-coding	0.37	9.97e-05
A_23_P10021	4753	NELL2	NEL-like 2 (chicken)	down	protein-coding	0.36	0.000114182
NKI_AL355708	4756	NEO1	neogenin 1	down	protein-coding	0.7	2.86e-09
A_32_P155026	4774	NFIA	nuclear factor I/A	down	protein-coding	0.63	3.1e-08
A_32_P131998	4774	NFIA	nuclear factor I/A	down	protein-coding	0.68	4.34e-07
A_24_P259711	4774	NFIA	nuclear factor I/A	down	protein-coding	0.68	2.6e-07
A_32_P132000	4774	NFIA	nuclear factor I/A	down	protein-coding	0.7	1.2e-06
AK024964_1_3029	4774	NFIA	nuclear factor I/A	down	protein-coding	0.73	8.77e-05
A_32_P215842	4774	NFIA	nuclear factor I/A	down	protein-coding	0.67	5.1e-05
A_32_P155030	4774	NFIA	nuclear factor I/A	down	protein-coding	0.63	3.51e-07
A_23_P85682	4774	NFIA	nuclear factor I/A	down	protein-coding	0.68	9.71e-05
AK024964_1_2943	4774	NFIA	nuclear factor I/A	down	protein-coding	0.73	3.04e-05
A_24_P356830	4782	NFIC	nuclear factor I/C (CCAAT-binding transcription factor)	down	protein-coding	0.75	4.27e-06
A_23_P200928	4811	NID1	nidogen 1	down	protein-coding	0.71	1.46e-06
A_23_P169137	4814	NINJ1	ninjurin 1	down	protein-coding	0.72	4.14e-10
A_23_P169138	4814	NINJ1	ninjurin 1	down	protein-coding	0.72	5.06e-11
A_23_P157545	4824	NKX3-1	NK3 homeobox 1	down	protein-coding	0.55	3.56e-05
A_23_P157546	4824	NKX3-1	NK3 homeobox 1	down	protein-coding	0.51	6.51e-05
A_24_P382533	4826	NNAT	neuronatin	down	protein-coding	0.66	6.56e-05
A_23_P57002	4826	NNAT	neuronatin	down	protein-coding	0.58	0.000223862
A_23_P82929	4856	NOV	nephroblastoma overexpressed	down	protein-coding	0.69	3.3e-05
A_23_P82928	4856	NOV	nephroblastoma overexpressed	down	protein-coding	0.74	0.000138031
A_24_P29890	4856	NOV	nephroblastoma overexpressed	down	protein-coding	0.7	3.22e-05
A_24_P270496	4857	NOVA1	neuro-oncological ventral antigen 1	down	protein-coding	0.63	2.24e-06
A_23_P351084	4857	NOVA1	neuro-oncological ventral antigen 1	down	protein-coding	0.43	2.04e-06
A_23_P205435	4857	NOVA1	neuro-oncological ventral antigen 1	down	protein-coding	0.73	2.41e-07
A_23_P27734	4861	NPAS1	neuronal PAS domain protein 1	down	protein-coding	0.63	1.59e-14
A_24_P88750	4862	NPAS2	neuronal PAS domain protein 2	down	protein-coding	0.7	0.00233005
A_23_P82649	4885	NPTX2	neuronal pentraxin II	down	protein-coding	0.63	0.000695642
A_23_P82651	4885	NPTX2	neuronal pentraxin II	down	protein-coding	0.67	0.001328
NM_000909_2_2591	4886	NPY1R	neuropeptide Y receptor Y1	down	protein-coding	0.2	4.78e-09
A_23_P69699	4886	NPY1R	neuropeptide Y receptor Y1	down	protein-coding	0.19	6.5e-09
A_23_P69701	4886	NPY1R	neuropeptide Y receptor Y1	down	protein-coding	0.18	9.44e-09
A_24_P320124	4889	NPY5R	neuropeptide Y receptor Y5	down	protein-coding	0.64	0.00138908
A_24_P320129	4889	NPY5R	neuropeptide Y receptor Y5	down	protein-coding	0.53	0.000718739
A_23_P251831	4889	NPY5R	neuropeptide Y receptor Y5	down	protein-coding	0.6	0.000164283
A_23_P216772	4915	NTRK2	neurotrophic tyrosine kinase, receptor, type 2	down	protein-coding	0.67	9.26e-05
A_24_P303893	4915	NTRK2	neurotrophic tyrosine kinase, receptor, type 2	down	protein-coding	0.61	3.69e-06
A_23_P216779	4915	NTRK2	neurotrophic tyrosine kinase, receptor, type 2	down	protein-coding	0.47	8.01e-07
A_23_P205906	4916	NTRK3	neurotrophic tyrosine kinase, receptor, type 3	down	protein-coding	0.66	0.000765855
A_23_P158323	4920	ROR2	receptor tyrosine kinase-like orphan receptor 2	down	protein-coding	0.74	4.43e-06
A_23_P453	4921	DDR2	discoidin domain receptor tyrosine kinase 2	down	protein-coding	0.75	0.000822552
A_23_P13364	4925	NUCB2	nucleobindin 2	down	protein-coding	0.72	7.92e-05
A_24_P595460	4925	NUCB2	nucleobindin 2	down	protein-coding	0.71	0.000441556
A_24_P595457	4925	NUCB2	nucleobindin 2	down	protein-coding	0.74	0.00077161
NM_006185_1_7109	4926	NUMA1	nuclear mitotic apparatus protein 1	down	protein-coding	0.71	1.71e-12
A_23_P162119	4926	NUMA1	nuclear mitotic apparatus protein 1	down	protein-coding	0.7	3.13e-10
A_23_P162120	4926	NUMA1	nuclear mitotic apparatus protein 1	down	protein-coding	0.7	1.43e-10
A_23_P131207	4929	NR4A2	nuclear receptor subfamily 4, group A, member 2	down	protein-coding	0.6	3.15e-05
A_23_P131208	4929	NR4A2	nuclear receptor subfamily 4, group A, member 2	down	protein-coding	0.65	7.38e-05
A_23_P131210	4929	NR4A2	nuclear receptor subfamily 4, group A, member 2	down	protein-coding	0.67	2.29e-05
A_23_P94389	4958	OMD	osteomodulin	down	protein-coding	0.43	8.79e-19
NM_005014_1_1839	4958	OMD	osteomodulin	down	protein-coding	0.33	5.45e-18
A_23_P94397	4958	OMD	osteomodulin	down	protein-coding	0.41	1.18e-14
A_23_P82990	4969	OGN	osteoglycin	down	protein-coding	0.27	1.78e-15
A_23_P82988	4969	OGN	osteoglycin	down	protein-coding	0.31	2.99e-15
A_32_P160563	4978	OPCML	opioid binding protein/cell adhesion molecule-like	down	protein-coding	0.62	1.09e-06
A_32_P160564	4978	OPCML	opioid binding protein/cell adhesion molecule-like	down	protein-coding	0.72	8.83e-05
A_23_P71527	4982	TNFRSF11B	tumor necrosis factor receptor superfamily, member 11b	down	protein-coding	0.55	1.67e-05
A_24_P192485	4982	TNFRSF11B	tumor necrosis factor receptor superfamily, member 11b	down	protein-coding	0.53	7.38e-06
A_24_P192484	4982	TNFRSF11B	tumor necrosis factor receptor superfamily, member 11b	down	protein-coding	0.54	6.16e-06
A_23_P71530	4982	TNFRSF11B	tumor necrosis factor receptor superfamily, member 11b	down	protein-coding	0.72	0.000141662
A_24_P1327	5002	SLC22A18	solute carrier family 22, member 18	down	protein-coding	0.7	8.55e-08
A_23_P127863	5002	SLC22A18	solute carrier family 22, member 18	down	protein-coding	0.71	9.85e-07
A_23_P139260	5002	SLC22A18	solute carrier family 22, member 18	down	protein-coding	0.67	3.35e-08
A_23_P103756	5016	OVGP1	oviductal glycoprotein 1, 120kDa	down	protein-coding	0.67	0.000536024
A_23_P151907	5046	PCSK6	proprotein convertase subtilisin/kexin type 6	down	protein-coding	0.43	1.64e-12
A_24_P189997	5046	PCSK6	proprotein convertase subtilisin/kexin type 6	down	protein-coding	0.61	2.21e-06
NKI_NM_002570	5046	PCSK6	proprotein convertase subtilisin/kexin type 6	down	protein-coding	0.34	2.08e-14
A_23_P368143	5046	PCSK6	proprotein convertase subtilisin/kexin type 6	down	protein-coding	0.42	2.21e-13
A_23_P388186	5046	PCSK6	proprotein convertase subtilisin/kexin type 6	down	protein-coding	0.6	1.37e-06
NM_002570_2_4027	5046	PCSK6	proprotein convertase subtilisin/kexin type 6	down	protein-coding	0.41	5.18e-14
A_23_P390006	5046	PCSK6	proprotein convertase subtilisin/kexin type 6	down	protein-coding	0.64	3.39e-05
A_23_P208990	5064	PALM	paralemmin	down	protein-coding	0.7	1.91e-11
A_23_P208991	5064	PALM	paralemmin	down	protein-coding	0.69	2.12e-11
A_23_P213670	5066	PAM	peptidylglycine alpha-amidating monooxygenase	down	protein-coding	0.74	0.000233465
NM_000919_2_3710	5066	PAM	peptidylglycine alpha-amidating monooxygenase	down	protein-coding	0.75	0.000363296
NM_000919_2_3838	5066	PAM	peptidylglycine alpha-amidating monooxygenase	down	protein-coding	0.74	0.000225999
A_24_P71649	5067	CNTN3	contactin 3 (plasmacytoma associated)	down	protein-coding	0.6	9.55e-05
A_23_P250173	5067	CNTN3	contactin 3 (plasmacytoma associated)	down	protein-coding	0.55	3.67e-05
A_24_P17490	5067	CNTN3	contactin 3 (plasmacytoma associated)	down	protein-coding	0.75	0.00751571
A_32_P70814	5083	PAX9	paired box 9	down	protein-coding	0.61	0.000271754
A_32_P70818	5083	PAX9	paired box 9	down	protein-coding	0.65	0.000381642
A_24_P173823	5087	PBX1	pre-B-cell leukemia homeobox 1	down	protein-coding	0.72	3.52e-06
AK022962_1_2374	5087	PBX1	pre-B-cell leukemia homeobox 1	down	protein-coding	0.74	1.1e-05
A_24_P234838	5097	PCDH1	protocadherin 1	down	protein-coding	0.71	5.46e-10
A_23_P310921	5099	PCDH7	protocadherin 7	down	protein-coding	0.71	0.00609612
A_23_P378364	5099	PCDH7	protocadherin 7	down	protein-coding	0.6	2.68e-10
A_24_P914638	5099	PCDH7	protocadherin 7	down	protein-coding	0.66	5.52e-07
A_23_P378370	5099	PCDH7	protocadherin 7	down	protein-coding	0.54	5.65e-10
A_23_P378366	5099	PCDH7	protocadherin 7	down	protein-coding	0.53	6.38e-10
A_23_P310920	5099	PCDH7	protocadherin 7	down	protein-coding	0.75	0.00183474
A_24_P321766	5104	SERPINA5	serpin peptidase inhibitor, clade A (alpha-1 antiproteinase, antitrypsin), member 5	down	protein-coding	0.44	0.000260119
NM_000624_2_2129	5104	SERPINA5	serpin peptidase inhibitor, clade A (alpha-1 antiproteinase, antitrypsin), member 5	down	protein-coding	0.36	2.59e-05
A_23_P205355	5104	SERPINA5	serpin peptidase inhibitor, clade A (alpha-1 antiproteinase, antitrypsin), member 5	down	protein-coding	0.43	3.46e-05
A_23_P205350	5104	SERPINA5	serpin peptidase inhibitor, clade A (alpha-1 antiproteinase, antitrypsin), member 5	down	protein-coding	0.4	5.15e-05
A_24_P555507	5108	PCM1	pericentriolar material 1	down	protein-coding	0.53	4.43e-14
A_23_P82950	5108	PCM1	pericentriolar material 1	down	protein-coding	0.59	7.96e-12
A_24_P555510	5108	PCM1	pericentriolar material 1	down	protein-coding	0.55	4.58e-14
NM_006197_1_6465	5108	PCM1	pericentriolar material 1	down	protein-coding	0.57	2.82e-12
A_23_P82952	5108	PCM1	pericentriolar material 1	down	protein-coding	0.57	1.37e-12
A_24_P135167	5108	PCM1	pericentriolar material 1	down	protein-coding	0.65	4.79e-09
A_24_P135165	5108	PCM1	pericentriolar material 1	down	protein-coding	0.61	2.43e-11
A_23_P251499	5118	PCOLCE	procollagen C-endopeptidase enhancer	down	protein-coding	0.75	6.1e-05
A_23_P251494	5118	PCOLCE	procollagen C-endopeptidase enhancer	down	protein-coding	0.73	7.05e-06
A_23_P257003	5125	PCSK5	proprotein convertase subtilisin/kexin type 5	down	protein-coding	0.61	1.31e-09
A_24_P9641	5125	PCSK5	proprotein convertase subtilisin/kexin type 5	down	protein-coding	0.65	1.63e-09
A_24_P102082	5136	PDE1A	phosphodiesterase 1A, calmodulin-dependent	down	protein-coding	0.68	6.94e-10
A_23_P79273	5136	PDE1A	phosphodiesterase 1A, calmodulin-dependent	down	protein-coding	0.66	1.42e-09
A_24_P208442	5136	PDE1A	phosphodiesterase 1A, calmodulin-dependent	down	protein-coding	0.73	5.65e-07
A_23_P79272	5136	PDE1A	phosphodiesterase 1A, calmodulin-dependent	down	protein-coding	0.65	2.16e-09
A_24_P208436	5136	PDE1A	phosphodiesterase 1A, calmodulin-dependent	down	protein-coding	0.73	1.72e-08
A_24_P102081	5136	PDE1A	phosphodiesterase 1A, calmodulin-dependent	down	protein-coding	0.74	1.4e-08
A_23_P87379	5138	PDE2A	phosphodiesterase 2A, cGMP-stimulated	down	protein-coding	0.72	2.26e-06
A_23_P208334	5141	PDE4A	phosphodiesterase 4A, cAMP-specific	down	protein-coding	0.62	6.55e-10
A_24_P322475	5141	PDE4A	phosphodiesterase 4A, cAMP-specific	down	protein-coding	0.61	3.22e-11
A_24_P322474	5141	PDE4A	phosphodiesterase 4A, cAMP-specific	down	protein-coding	0.55	1.54e-11
A_23_P208332	5141	PDE4A	phosphodiesterase 4A, cAMP-specific	down	protein-coding	0.69	1.65e-08
A_23_P60146	5157	PDGFRL	platelet-derived growth factor receptor-like	down	protein-coding	0.69	6.54e-07
A_23_P60147	5157	PDGFRL	platelet-derived growth factor receptor-like	down	protein-coding	0.74	5.71e-06
A_23_P60148	5157	PDGFRL	platelet-derived growth factor receptor-like	down	protein-coding	0.65	3.57e-07
A_23_P10742	5158	PDE6B	phosphodiesterase 6B, cGMP-specific, rod, beta	down	protein-coding	0.5	4.55e-11
A_23_P22143	5158	PDE6B	phosphodiesterase 6B, cGMP-specific, rod, beta	down	protein-coding	0.44	9.77e-12
A_23_P22142	5158	PDE6B	phosphodiesterase 6B, cGMP-specific, rod, beta	down	protein-coding	0.43	6.79e-12
A_23_P10743	5158	PDE6B	phosphodiesterase 6B, cGMP-specific, rod, beta	down	protein-coding	0.49	6.47e-12
NM_002609_2_5475	5159	PDGFRB	platelet-derived growth factor receptor, beta polypeptide	down	protein-coding	0.69	1.36e-08
A_23_P421402	5159	PDGFRB	platelet-derived growth factor receptor, beta polypeptide	down	protein-coding	0.72	7.06e-09
A_23_P421401	5159	PDGFRB	platelet-derived growth factor receptor, beta polypeptide	down	protein-coding	0.71	7.69e-09
A_23_P257087	5166	PDK4	pyruvate dehydrogenase kinase, isozyme 4	down	protein-coding	0.66	3.56e-05
A_24_P243749	5166	PDK4	pyruvate dehydrogenase kinase, isozyme 4	down	protein-coding	0.64	7.95e-05
AK096428_1_2759	5166	PDK4	pyruvate dehydrogenase kinase, isozyme 4	down	protein-coding	0.68	0.000193727
AK096428_1_2952	5166	PDK4	pyruvate dehydrogenase kinase, isozyme 4	down	protein-coding	0.64	6.88e-05
A_24_P243755	5166	PDK4	pyruvate dehydrogenase kinase, isozyme 4	down	protein-coding	0.68	7.94e-05
A_32_P192376	5167	ENPP1	ectonucleotide pyrophosphatase/phosphodiesterase 1	down	protein-coding	0.65	8.36e-08
A_23_P156880	5167	ENPP1	ectonucleotide pyrophosphatase/phosphodiesterase 1	down	protein-coding	0.7	3.35e-05
NM_006208_1_3292	5167	ENPP1	ectonucleotide pyrophosphatase/phosphodiesterase 1	down	protein-coding	0.73	0.00176445
A_23_P52116	5174	PDZK1	PDZ domain containing 1	down	protein-coding	0.3	1.05e-07
A_23_P52121	5174	PDZK1	PDZ domain containing 1	down	protein-coding	0.24	2.08e-08
A_23_P100662	5176	SERPINF1	serpin peptidase inhibitor, clade F (alpha-2 antiplasmin, pigment epithelium derived factor), member 1	down	protein-coding	0.65	1.42e-06
NM_002615_1_1081	5176	SERPINF1	serpin peptidase inhibitor, clade F (alpha-2 antiplasmin, pigment epithelium derived factor), member 1	down	protein-coding	0.64	2.52e-06
A_23_P100660	5176	SERPINF1	serpin peptidase inhibitor, clade F (alpha-2 antiplasmin, pigment epithelium derived factor), member 1	down	protein-coding	0.66	1.8e-06
A_23_P89589	5187	PER1	period circadian clock 1	down	protein-coding	0.74	8.67e-06
A_23_P89590	5187	PER1	period circadian clock 1	down	protein-coding	0.74	5.83e-06
NKI_NM_000286	5193	PEX12	peroxisomal biogenesis factor 12	down	protein-coding	0.66	2.79e-14
A_24_P416411	5193	PEX12	peroxisomal biogenesis factor 12	down	protein-coding	0.66	2.99e-14
NM_000286_1_1954	5193	PEX12	peroxisomal biogenesis factor 12	down	protein-coding	0.68	1.49e-13
A_23_P128192	5204	PFDN5	prefoldin subunit 5	down	protein-coding	0.75	1.38e-17
A_23_P128183	5204	PFDN5	prefoldin subunit 5	down	protein-coding	0.73	4.29e-17
A_23_P93940	5224	PGAM2	phosphoglycerate mutase 2 (muscle)	down	protein-coding	0.7	0.00220485
A_24_P120907	5239	PGM5	phosphoglucomutase 5	down	protein-coding	0.48	1.84e-14
A_32_P49197	5241	PGR	progesterone receptor	down	protein-coding	0.05	1.61e-19
A_23_P138938	5241	PGR	progesterone receptor	down	protein-coding	0.07	4.16e-19
NM_000926_1_2887	5241	PGR	progesterone receptor	down	protein-coding	0.08	1.82e-18
A_23_P138939	5241	PGR	progesterone receptor	down	protein-coding	0.07	1.47e-18
A_32_P49199	5241	PGR	progesterone receptor	down	protein-coding	0.05	2.58e-19
A_24_P842003	5261	PHKG2	phosphorylase kinase, gamma 2 (testis)	down	protein-coding	0.75	3.51e-05
A_24_P842005	5261	PHKG2	phosphorylase kinase, gamma 2 (testis)	down	protein-coding	0.62	8.72e-09
NM_000295_2_694	5265	SERPINA1	serpin peptidase inhibitor, clade A (alpha-1 antiproteinase, antitrypsin), member 1	down	protein-coding	0.64	0.000900344
A_24_P838740	5269	SERPINB6	serpin peptidase inhibitor, clade B (ovalbumin), member 6	down	protein-coding	0.72	5.12e-10
A_23_P70348	5269	SERPINB6	serpin peptidase inhibitor, clade B (ovalbumin), member 6	down	protein-coding	0.72	2.38e-10
A_24_P838743	5269	SERPINB6	serpin peptidase inhibitor, clade B (ovalbumin), member 6	down	protein-coding	0.74	3.39e-09
A_23_P166926	5274	SERPINI1	serpin peptidase inhibitor, clade I (neuroserpin), member 1	down	protein-coding	0.69	0.0010178
A_23_P166929	5274	SERPINI1	serpin peptidase inhibitor, clade I (neuroserpin), member 1	down	protein-coding	0.72	0.000925565
A_24_P29401	5295	PIK3R1	phosphoinositide-3-kinase, regulatory subunit 1 (alpha)	down	protein-coding	0.58	1.22e-11
A_23_P8702	5304	PIP	prolactin-induced protein	down	protein-coding	0.54	3.12e-07
A_24_P92501	5314	PKHD1	polycystic kidney and hepatic disease 1 (autosomal recessive)	down	protein-coding	0.7	0.00343436
A_24_P224116	5319	PLA2G1B	phospholipase A2, group IB (pancreas)	down	protein-coding	0.73	3.58e-05
A_24_P224117	5319	PLA2G1B	phospholipase A2, group IB (pancreas)	down	protein-coding	0.74	7.33e-05
A_23_P82870	5327	PLAT	plasminogen activator, tissue	down	protein-coding	0.45	1.19e-14
NM_000930_2_2212	5327	PLAT	plasminogen activator, tissue	down	protein-coding	0.41	2.63e-15
A_23_P82868	5327	PLAT	plasminogen activator, tissue	down	protein-coding	0.35	1.09e-14
A_23_P165579	5334	PLCL1	phospholipase C-like 1	down	protein-coding	0.73	0.000798007
A_23_P4303	5338	PLD2	phospholipase D2	down	protein-coding	0.75	2.35e-06
A_23_P26155	5346	PLIN	perilipin 1	down	protein-coding	0.5	0.00100489
A_23_P26153	5346	PLIN	perilipin 1	down	protein-coding	0.57	0.00444532
A_23_P26154	5346	PLIN	perilipin 1	down	protein-coding	0.58	0.00214558
A_23_P108216	5348	FXYD1	FXYD domain containing ion transport regulator 1	down	protein-coding	0.69	2.64e-07
A_24_P414803	5350	PLN	phospholamban	down	protein-coding	0.7	1.6e-05
A_23_P30614	5350	PLN	phospholamban	down	protein-coding	0.52	2.04e-08
A_23_P30613	5350	PLN	phospholamban	down	protein-coding	0.58	4.18e-08
NM_002673_1_5968	5364	PLXNB1	plexin B1	down	protein-coding	0.73	3.6e-06
NM_021127_1_1211	5366	PMAIP1	phorbol-12-myristate-13-acetate-induced protein 1	down	protein-coding	0.7	0.00213131
A_23_P207999	5366	PMAIP1	phorbol-12-myristate-13-acetate-induced protein 1	down	protein-coding	0.68	0.00555547
NM_021127_1_1043	5366	PMAIP1	phorbol-12-myristate-13-acetate-induced protein 1	down	protein-coding	0.7	0.00162051
NM_000304_2_1668	5376	PMP22	peripheral myelin protein 22	down	protein-coding	0.63	1e-10
A_23_P100710	5376	PMP22	peripheral myelin protein 22	down	protein-coding	0.61	2.62e-10
A_32_P52488	5376	PMP22	peripheral myelin protein 22	down	protein-coding	0.66	5.84e-06
A_32_P52489	5376	PMP22	peripheral myelin protein 22	down	protein-coding	0.66	1.04e-07
A_23_P100711	5376	PMP22	peripheral myelin protein 22	down	protein-coding	0.58	8.48e-11
A_24_P162689	5396	PRRX1	paired related homeobox 1	down	protein-coding	0.67	0.000110549
A_24_P330236	5412	UBL3	ubiquitin-like 3	down	protein-coding	0.74	2.27e-09
A_24_P330234	5412	UBL3	ubiquitin-like 3	down	protein-coding	0.71	2.93e-10
A_23_P125505	5475	PPEF1	protein phosphatase, EF-hand calcium binding domain 1	down	protein-coding	0.64	1.64e-05
A_23_P125502	5475	PPEF1	protein phosphatase, EF-hand calcium binding domain 1	down	protein-coding	0.65	4.94e-06
A_23_P125503	5475	PPEF1	protein phosphatase, EF-hand calcium binding domain 1	down	protein-coding	0.65	3.93e-06
A_24_P688133	5494	PPM1A	protein phosphatase, Mg2+/Mn2+ dependent, 1A	down	protein-coding	0.75	2.01e-09
A_23_P35415	5507	PPP1R3C	protein phosphatase 1, regulatory subunit 3C	down	protein-coding	0.29	8.82e-15
A_23_P35414	5507	PPP1R3C	protein phosphatase 1, regulatory subunit 3C	down	protein-coding	0.3	3.1e-14
A_24_P346644	5520	PPP2R2A	protein phosphatase 2, regulatory subunit B, alpha	down	protein-coding	0.72	1.67e-05
A_24_P346637	5520	PPP2R2A	protein phosphatase 2, regulatory subunit B, alpha	down	protein-coding	0.68	1.37e-06
NM_002725_1_1112	5549	PRELP	proline/arginine-rich end leucine-rich repeat protein	down	protein-coding	0.71	0.000758146
A_24_P815488	5549	PRELP	proline/arginine-rich end leucine-rich repeat protein	down	protein-coding	0.66	3.37e-05
A_23_P51499	5549	PRELP	proline/arginine-rich end leucine-rich repeat protein	down	protein-coding	0.69	0.000765855
A_24_P815485	5549	PRELP	proline/arginine-rich end leucine-rich repeat protein	down	protein-coding	0.75	2.65e-06
A_32_P94153	5563	PRKAA2	protein kinase, AMP-activated, alpha 2 catalytic subunit	down	protein-coding	0.55	3.62e-05
A_32_P94160	5563	PRKAA2	protein kinase, AMP-activated, alpha 2 catalytic subunit	down	protein-coding	0.55	0.000285763
A_23_P145529	5570	PKIB	protein kinase (cAMP-dependent, catalytic) inhibitor beta	down	protein-coding	0.48	3.47e-07
NM_032471_2_1044	5570	PKIB	protein kinase (cAMP-dependent, catalytic) inhibitor beta	down	protein-coding	0.44	3.09e-07
A_23_P145524	5570	PKIB	protein kinase (cAMP-dependent, catalytic) inhibitor beta	down	protein-coding	0.48	2e-07
A_23_P106018	5587	PRKD1	protein kinase D1	down	protein-coding	0.74	0.00147567
A_24_P250765	5592	PRKG1	protein kinase, cGMP-dependent, type I	down	protein-coding	0.74	5.4e-07
A_23_P158811	5592	PRKG1	protein kinase, cGMP-dependent, type I	down	protein-coding	0.7	2.39e-06
A_23_P136041	5592	PRKG1	protein kinase, cGMP-dependent, type I	down	protein-coding	0.67	7.84e-08
A_23_P136038	5592	PRKG1	protein kinase, cGMP-dependent, type I	down	protein-coding	0.58	4.23e-09
A_23_P254955	5592	PRKG1	protein kinase, cGMP-dependent, type I	down	protein-coding	0.72	6.6e-08
AK023665_1_2021	5618	PRLR	prolactin receptor	down	protein-coding	0.59	2.82e-12
AK023665_1_2117	5618	PRLR	prolactin receptor	down	protein-coding	0.61	3.07e-13
NM_000949_1_2647	5618	PRLR	prolactin receptor	down	protein-coding	0.55	5.78e-10
A_23_P167468	5618	PRLR	prolactin receptor	down	protein-coding	0.66	2.88e-08
A_23_P167469	5618	PRLR	prolactin receptor	down	protein-coding	0.72	2.37e-08
A_23_P167475	5618	PRLR	prolactin receptor	down	protein-coding	0.66	8.29e-08
A_23_P84510	5627	PROS1	protein S (alpha)	down	protein-coding	0.7	0.00206311
A_23_P97990	5654	HTRA1	HtrA serine peptidase 1	down	protein-coding	0.51	1.12e-12
A_23_P97991	5654	HTRA1	HtrA serine peptidase 1	down	protein-coding	0.58	7.95e-13
A_32_P84568	5654	HTRA1	HtrA serine peptidase 1	down	protein-coding	0.67	7.32e-09
NM_002775_2_1560	5654	HTRA1	HtrA serine peptidase 1	down	protein-coding	0.56	3.67e-12
A_32_P84560	5654	HTRA1	HtrA serine peptidase 1	down	protein-coding	0.68	3.35e-09
A_24_P945365	5733	PTGER3	prostaglandin E receptor 3 (subtype EP3)	down	protein-coding	0.38	7.56e-17
A_23_P158857	5733	PTGER3	prostaglandin E receptor 3 (subtype EP3)	down	protein-coding	0.4	3.21e-15
A_23_P103325	5733	PTGER3	prostaglandin E receptor 3 (subtype EP3)	down	protein-coding	0.49	3.37e-08
A_23_P103328	5733	PTGER3	prostaglandin E receptor 3 (subtype EP3)	down	protein-coding	0.58	6.07e-10
AB037857_1_5875	5738	PTGFRN	prostaglandin F2 receptor inhibitor	down	protein-coding	0.74	5.83e-07
A_24_P64176	5742	PTGS1	prostaglandin-endoperoxide synthase 1 (prostaglandin G/H synthase and cyclooxygenase)	down	protein-coding	0.75	0.000348581
A_24_P61432	5744	PTHLH	parathyroid hormone-like hormone	down	protein-coding	0.72	0.00180117
A_23_P2271	5744	PTHLH	parathyroid hormone-like hormone	down	protein-coding	0.72	0.00331014
A_23_P167030	5745	PTH1R	parathyroid hormone 1 receptor	down	protein-coding	0.68	6.31e-09
A_23_P167027	5745	PTH1R	parathyroid hormone 1 receptor	down	protein-coding	0.55	6.58e-10
A_23_P167028	5745	PTH1R	parathyroid hormone 1 receptor	down	protein-coding	0.68	5.31e-09
NM_002825_3_421	5764	PTN	pleiotrophin	down	protein-coding	0.73	0.00325917
A_23_P303085	5764	PTN	pleiotrophin	down	protein-coding	0.71	0.00297257
A_23_P303080	5764	PTN	pleiotrophin	down	protein-coding	0.69	0.00354459
A_23_P303087	5764	PTN	pleiotrophin	down	protein-coding	0.66	0.00239486
A_23_P12463	5768	QSOX1	quiescin Q6 sulfhydryl oxidase 1	down	protein-coding	0.72	1.66e-06
A_23_P12462	5768	QSOX1	quiescin Q6 sulfhydryl oxidase 1	down	protein-coding	0.75	1.49e-06
A_23_P18493	5783	PTPN13	protein tyrosine phosphatase, non-receptor type 13 (APO-1/CD95 (Fas)-associated phosphatase)	down	protein-coding	0.66	1.26e-05
A_23_P18492	5783	PTPN13	protein tyrosine phosphatase, non-receptor type 13 (APO-1/CD95 (Fas)-associated phosphatase)	down	protein-coding	0.66	1.19e-05
A_23_P53386	5787	PTPRB	protein tyrosine phosphatase, receptor type, B	down	protein-coding	0.74	1.09e-09
A_24_P661613	5787	PTPRB	protein tyrosine phosphatase, receptor type, B	down	protein-coding	0.75	1.04e-07
A_23_P53390	5787	PTPRB	protein tyrosine phosphatase, receptor type, B	down	protein-coding	0.73	1.62e-10
A_24_P213494	5791	PTPRE	protein tyrosine phosphatase, receptor type, E	down	protein-coding	0.67	5.11e-07
A_24_P213495	5791	PTPRE	protein tyrosine phosphatase, receptor type, E	down	protein-coding	0.69	3.68e-07
A_24_P213503	5791	PTPRE	protein tyrosine phosphatase, receptor type, E	down	protein-coding	0.69	1.91e-06
A_32_P93490	5793	PTPRG	protein tyrosine phosphatase, receptor type, G	down	protein-coding	0.75	0.000132511
A_32_P93493	5793	PTPRG	protein tyrosine phosphatase, receptor type, G	down	protein-coding	0.71	1.49e-06
A_23_P159264	5797	PTPRM	protein tyrosine phosphatase, receptor type, M	down	protein-coding	0.68	7.21e-10
A_23_P255541	5797	PTPRM	protein tyrosine phosphatase, receptor type, M	down	protein-coding	0.73	2.99e-09
A_23_P159255	5797	PTPRM	protein tyrosine phosphatase, receptor type, M	down	protein-coding	0.73	1.68e-09
NM_002845_2_4927	5797	PTPRM	protein tyrosine phosphatase, receptor type, M	down	protein-coding	0.66	8.36e-11
A_32_P66805	5799	PTPRN2	protein tyrosine phosphatase, receptor type, N polypeptide 2	down	protein-coding	0.66	0.000763617
A_32_P66804	5799	PTPRN2	protein tyrosine phosphatase, receptor type, N polypeptide 2	down	protein-coding	0.59	0.000210375
A_32_P79434	5799	PTPRN2	protein tyrosine phosphatase, receptor type, N polypeptide 2	down	protein-coding	0.68	0.000113422
A_23_P41754	5813	PURA	purine-rich element binding protein A	down	protein-coding	0.73	1.16e-11
A_24_P97785	5813	PURA	purine-rich element binding protein A	down	protein-coding	0.71	7.35e-14
A_24_P97787	5813	PURA	purine-rich element binding protein A	down	protein-coding	0.69	2.28e-14
A_23_P41755	5813	PURA	purine-rich element binding protein A	down	protein-coding	0.73	7.96e-12
A_23_P208290	5819	PVRL2	poliovirus receptor-related 2 (herpesvirus entry mediator B)	down	protein-coding	0.74	2.75e-06
A_23_P48676	5836	PYGL	phosphorylase, glycogen, liver	down	protein-coding	0.65	0.000372718
A_23_P48675	5836	PYGL	phosphorylase, glycogen, liver	down	protein-coding	0.65	0.000325533
NM_002863_1_2531	5836	PYGL	phosphorylase, glycogen, liver	down	protein-coding	0.67	0.000399507
A_23_P133049	5860	QDPR	quinoid dihydropteridine reductase	down	protein-coding	0.49	1.71e-11
NM_000320_1_1089	5860	QDPR	quinoid dihydropteridine reductase	down	protein-coding	0.48	5.93e-12
NKI_NM_000320	5860	QDPR	quinoid dihydropteridine reductase	down	protein-coding	0.49	4.58e-11
A_23_P167212	5860	QDPR	quinoid dihydropteridine reductase	down	protein-coding	0.49	2.28e-11
A_23_P133043	5860	QDPR	quinoid dihydropteridine reductase	down	protein-coding	0.5	6.94e-12
NKI_NM_004163	5874	RAB27B	RAB27B, member RAS oncogene family	down	protein-coding	0.65	3.53e-08
A_23_P107612	5874	RAB27B	RAB27B, member RAS oncogene family	down	protein-coding	0.66	3.9e-08
NM_004163_3_1182	5874	RAB27B	RAB27B, member RAS oncogene family	down	protein-coding	0.64	1.08e-07
A_23_P107611	5874	RAB27B	RAB27B, member RAS oncogene family	down	protein-coding	0.66	3.65e-08
A_23_P76731	5891	RAGE	MOK protein kinase	down	protein-coding	0.75	2.06e-05
NM_014226_1_1757	5891	RAGE	MOK protein kinase	down	protein-coding	0.73	7.1e-06
A_32_P183355	5910	RAP1GDS1	RAP1, GTP-GDP dissociation stimulator 1	down	protein-coding	0.73	0.000293366
A_32_P5251	5914	RARA	retinoic acid receptor, alpha	down	protein-coding	0.66	0.000398934
NM_004585_2_349	5920	RARRES3	retinoic acid receptor responder (tazarotene induced) 3	down	protein-coding	0.73	0.000158386
A_23_P133385	5924	RASGRF2	Ras protein-specific guanine nucleotide-releasing factor 2	down	protein-coding	0.67	2.14e-07
A_23_P133386	5924	RASGRF2	Ras protein-specific guanine nucleotide-releasing factor 2	down	protein-coding	0.71	4.49e-08
A_23_P96965	5928	RBBP4	retinoblastoma binding protein 4	down	protein-coding	0.51	8.33e-23
A_23_P96963	5928	RBBP4	retinoblastoma binding protein 4	down	protein-coding	0.56	8.38e-21
A_23_P214459	5961	PRPH2	peripherin 2 (retinal degeneration, slow)	down	protein-coding	0.68	0.000564631
A_23_P214450	5961	PRPH2	peripherin 2 (retinal degeneration, slow)	down	protein-coding	0.6	2.33e-05
A_23_P56939	5966	REL	v-rel avian reticuloendotheliosis viral oncogene homolog	down	protein-coding	0.71	3.43e-05
A_23_P56938	5966	REL	v-rel avian reticuloendotheliosis viral oncogene homolog	down	protein-coding	0.73	9.35e-06
A_24_P343695	5979	RET	ret proto-oncogene	down	protein-coding	0.56	0.00141906
A_24_P343687	5979	RET	ret proto-oncogene	down	protein-coding	0.64	0.00262626
A_23_P159558	5979	RET	ret proto-oncogene	down	protein-coding	0.59	0.00376199
A_23_P202243	5979	RET	ret proto-oncogene	down	protein-coding	0.54	0.000362179
A_23_P202245	5979	RET	ret proto-oncogene	down	protein-coding	0.54	0.000730978
A_23_P103554	6003	RGS13	regulator of G-protein signaling 13	down	protein-coding	0.75	0.00170652
A_23_P60210	6013	RLN1	relaxin 1	down	protein-coding	0.57	1.28e-12
A_23_P216455	6019	RLN2	relaxin 2	down	protein-coding	0.41	5.24e-13
A_23_P216454	6019	RLN2	relaxin 2	down	protein-coding	0.44	2.83e-13
A_23_P216450	6019	RLN2	relaxin 2	down	protein-coding	0.42	2.04e-12
A_23_P205533	6038	RNASE4	ribonuclease, RNase A family, 4	down	protein-coding	0.54	4.98e-12
A_23_P205531	6038	RNASE4	ribonuclease, RNase A family, 4	down	protein-coding	0.53	1.08e-11
NM_002937_2_618	6038	RNASE4	ribonuclease, RNase A family, 4	down	protein-coding	0.56	1.72e-11
A_24_P199497	6045	RNF2	ring finger protein 2	down	protein-coding	0.7	4.85e-10
A_24_P199500	6045	RNF2	ring finger protein 2	down	protein-coding	0.71	2.95e-09
A_24_P180151	6092	ROBO2	roundabout, axon guidance receptor, homolog 2 (Drosophila)	down	protein-coding	0.67	0.00286548
A_24_P376150	6092	ROBO2	roundabout, axon guidance receptor, homolog 2 (Drosophila)	down	protein-coding	0.64	0.00119334
A_23_P255796	6092	ROBO2	roundabout, axon guidance receptor, homolog 2 (Drosophila)	down	protein-coding	0.7	0.00812805
A_24_P180152	6092	ROBO2	roundabout, axon guidance receptor, homolog 2 (Drosophila)	down	protein-coding	0.69	0.000964567
A_32_P80455	6096	RORB	RAR-related orphan receptor B	down	protein-coding	0.61	2.35e-07
A_32_P80458	6096	RORB	RAR-related orphan receptor B	down	protein-coding	0.61	2.12e-07
A_23_P324101	6097	RORC	RAR-related orphan receptor C	down	protein-coding	0.65	7.2e-08
A_23_P324107	6097	RORC	RAR-related orphan receptor C	down	protein-coding	0.67	1.35e-07
A_23_P59967	6101	RP1	retinitis pigmentosa 1 (autosomal dominant)	down	protein-coding	0.62	1.52e-05
A_23_P59970	6101	RP1	retinitis pigmentosa 1 (autosomal dominant)	down	protein-coding	0.59	0.000230158
A_24_P766208	6122	RPL3	ribosomal protein L3	down	protein-coding	0.74	5.82e-11
A_24_P766207	6122	RPL3	ribosomal protein L3	down	protein-coding	0.75	1.22e-08
A_24_P766205	6122	RPL3	ribosomal protein L3	down	protein-coding	0.74	1.76e-08
A_23_P68942	6122	RPL3	ribosomal protein L3	down	protein-coding	0.75	1.65e-12
A_23_P253194	6138	RPL15	ribosomal protein L15	down	protein-coding	0.73	9.82e-11
A_23_P33048	6154	RPL26	ribosomal protein L26	down	protein-coding	0.74	1.67e-09
A_24_P303118	6164	RPL34	ribosomal protein L34	down	protein-coding	0.75	1.66e-10
A_23_P7224	6164	RPL34	ribosomal protein L34	down	protein-coding	0.72	1.86e-11
A_23_P7227	6164	RPL34	ribosomal protein L34	down	protein-coding	0.75	2.5e-12
A_24_P188878	6164	RPL34	ribosomal protein L34	down	protein-coding	0.74	1.97e-08
A_23_P335918	6196	RPS6KA2	ribosomal protein S6 kinase, 90kDa, polypeptide 2	down	protein-coding	0.64	9.89e-08
NM_021135_2_3519	6196	RPS6KA2	ribosomal protein S6 kinase, 90kDa, polypeptide 2	down	protein-coding	0.65	1.22e-09
AK027727_1_1201	6196	RPS6KA2	ribosomal protein S6 kinase, 90kDa, polypeptide 2	down	protein-coding	0.69	2.8e-07
NM_021135_2_3305	6196	RPS6KA2	ribosomal protein S6 kinase, 90kDa, polypeptide 2	down	protein-coding	0.64	2.38e-09
A_23_P335920	6196	RPS6KA2	ribosomal protein S6 kinase, 90kDa, polypeptide 2	down	protein-coding	0.65	2.26e-08
AK092335_1_1335	6228	RPS23	ribosomal protein S23	down	protein-coding	0.52	7.86e-10
AK092335_1_1696	6228	RPS23	ribosomal protein S23	down	protein-coding	0.61	8.03e-12
A_23_P88849	6236	RRAD	Ras-related associated with diabetes	down	protein-coding	0.65	3.52e-06
A_24_P262127	6236	RRAD	Ras-related associated with diabetes	down	protein-coding	0.57	3.65e-07
A_23_P140285	6252	RTN1	reticulon 1	down	protein-coding	0.51	2.38e-06
A_23_P140290	6252	RTN1	reticulon 1	down	protein-coding	0.55	2.42e-06
NM_005619_1_1905	6253	RTN2	reticulon 2	down	protein-coding	0.65	1.15e-10
A_23_P89904	6253	RTN2	reticulon 2	down	protein-coding	0.67	1.26e-10
A_23_P89902	6253	RTN2	reticulon 2	down	protein-coding	0.66	1.1e-10
A_23_P423191	6256	RXRA	retinoid X receptor, alpha	down	protein-coding	0.75	8.92e-06
A_23_P5853	6295	SAG	S-antigen; retina and pineal gland (arrestin)	down	protein-coding	0.56	1.55e-07
A_23_P5852	6295	SAG	S-antigen; retina and pineal gland (arrestin)	down	protein-coding	0.52	4.65e-07
A_23_P48591	6297	SALL2	spalt-like transcription factor 2	down	protein-coding	0.57	1.35e-11
A_23_P48585	6297	SALL2	spalt-like transcription factor 2	down	protein-coding	0.64	5.21e-11
A_23_P54669	6299	SALL1	spalt-like transcription factor 1	down	protein-coding	0.73	0.00142079
A_23_P24984	6302	TSPAN31	tetraspanin 31	down	protein-coding	0.68	2.37e-13
A_23_P24983	6302	TSPAN31	tetraspanin 31	down	protein-coding	0.68	2.45e-13
A_32_P41026	6309	SC5DL	sterol-C5-desaturase	down	protein-coding	0.71	4.42e-07
NM_002975_1_1300	6320	CLEC11A	C-type lectin domain family 11, member A	down	protein-coding	0.65	3.17e-08
A_23_P153489	6320	CLEC11A	C-type lectin domain family 11, member A	down	protein-coding	0.72	1.21e-06
A_23_P153493	6320	CLEC11A	C-type lectin domain family 11, member A	down	protein-coding	0.69	4.46e-07
A_32_P187570	6327	SCN2B	sodium channel, voltage gated, type II beta subunit	down	protein-coding	0.37	1.93e-14
A_23_P306819	6327	SCN2B	sodium channel, voltage gated, type II beta subunit	down	protein-coding	0.59	1.96e-13
A_32_P187571	6327	SCN2B	sodium channel, voltage gated, type II beta subunit	down	protein-coding	0.32	2.09e-15
A_23_P303830	6330	SCN4B	sodium channel, voltage gated, type IV beta subunit	down	protein-coding	0.52	5.72e-15
A_23_P303833	6330	SCN4B	sodium channel, voltage gated, type IV beta subunit	down	protein-coding	0.58	5.32e-16
A_23_P128324	6337	SCNN1A	sodium channel, non voltage gated 1 alpha subunit	down	protein-coding	0.65	4.3e-09
A_23_P128323	6337	SCNN1A	sodium channel, non voltage gated 1 alpha subunit	down	protein-coding	0.64	1.89e-09
NM_001038_1_2449	6337	SCNN1A	sodium channel, non voltage gated 1 alpha subunit	down	protein-coding	0.62	1.92e-08
A_23_P218369	6358	CCL14	chemokine (C-C motif) ligand 14	down	protein-coding	0.68	4.74e-06
A_23_P218369	6359	CCL15	chemokine (C-C motif) ligand 15	down	protein-coding	0.68	4.74e-06
A_23_P202440	6387	CXCL12	chemokine (C-X-C motif) ligand 12	down	protein-coding	0.59	9.76e-09
A_24_P412156	6387	CXCL12	chemokine (C-X-C motif) ligand 12	down	protein-coding	0.67	6.43e-08
A_23_P202448	6387	CXCL12	chemokine (C-X-C motif) ligand 12	down	protein-coding	0.53	8.17e-10
A_24_P219114	6400	SEL1L	sel-1 suppressor of lin-12-like (C. elegans)	down	protein-coding	0.72	9.61e-08
A_23_P152687	6416	MAP2K4	mitogen-activated protein kinase kinase 4	down	protein-coding	0.68	8.83e-12
A_32_P6343	6416	MAP2K4	mitogen-activated protein kinase kinase 4	down	protein-coding	0.68	7.3e-13
NM_003010_2_3664	6416	MAP2K4	mitogen-activated protein kinase kinase 4	down	protein-coding	0.68	1.24e-12
A_32_P6344	6416	MAP2K4	mitogen-activated protein kinase kinase 4	down	protein-coding	0.66	6.29e-13
A_24_P137502	6423	SFRP2	secreted frizzled-related protein 2	down	protein-coding	0.45	1.55e-12
A_24_P137501	6423	SFRP2	secreted frizzled-related protein 2	down	protein-coding	0.49	1.01e-12
A_23_P81098	6423	SFRP2	secreted frizzled-related protein 2	down	protein-coding	0.54	2.42e-12
A_23_P81103	6423	SFRP2	secreted frizzled-related protein 2	down	protein-coding	0.5	1.95e-11
A_24_P934546	6423	SFRP2	secreted frizzled-related protein 2	down	protein-coding	0.59	2.48e-12
AK093922_1_1403	6423	SFRP2	secreted frizzled-related protein 2	down	protein-coding	0.51	2.11e-12
A_23_P215320	6424	SFRP4	secreted frizzled-related protein 4	down	protein-coding	0.53	2.41e-08
A_23_P215321	6424	SFRP4	secreted frizzled-related protein 4	down	protein-coding	0.73	5.89e-07
A_23_P215328	6424	SFRP4	secreted frizzled-related protein 4	down	protein-coding	0.64	1.01e-07
A_23_P66637	6442	SGCA	sarcoglycan, alpha (50kDa dystrophin-associated glycoprotein)	down	protein-coding	0.73	2.91e-07
A_23_P147645	6444	SGCD	sarcoglycan, delta (35kDa dystrophin-associated glycoprotein)	down	protein-coding	0.6	5.59e-10
A_23_P136254	6444	SGCD	sarcoglycan, delta (35kDa dystrophin-associated glycoprotein)	down	protein-coding	0.55	1.62e-09
A_23_P147647	6444	SGCD	sarcoglycan, delta (35kDa dystrophin-associated glycoprotein)	down	protein-coding	0.57	2.11e-10
A_32_P4595	6444	SGCD	sarcoglycan, delta (35kDa dystrophin-associated glycoprotein)	down	protein-coding	0.54	1.44e-13
A_23_P148297	6451	SH3BGRL	SH3 domain binding glutamate-rich protein like	down	protein-coding	0.5	2.05e-08
A_23_P148296	6451	SH3BGRL	SH3 domain binding glutamate-rich protein like	down	protein-coding	0.49	1.47e-08
A_23_P342825	6468	FBXW4	F-box and WD repeat domain containing 4	down	protein-coding	0.73	1.37e-13
A_23_P104299	6468	FBXW4	F-box and WD repeat domain containing 4	down	protein-coding	0.72	2.35e-08
A_23_P104295	6468	FBXW4	F-box and WD repeat domain containing 4	down	protein-coding	0.71	4.09e-08
NM_005067_2_2086	6478	SIAH2	siah E3 ubiquitin protein ligase 2	down	protein-coding	0.56	1.32e-10
NM_005067_2_2176	6478	SIAH2	siah E3 ubiquitin protein ligase 2	down	protein-coding	0.64	8.91e-10
A_23_P69122	6478	SIAH2	siah E3 ubiquitin protein ligase 2	down	protein-coding	0.64	2.05e-07
A_23_P69121	6478	SIAH2	siah E3 ubiquitin protein ligase 2	down	protein-coding	0.64	1.14e-07
A_23_P133430	6500	SKP1	S-phase kinase-associated protein 1	down	protein-coding	0.74	4.03e-05
A_23_P216468	6505	SLC1A1	solute carrier family 1 (neuronal/epithelial high affinity glutamate transporter, system Xag), member 1	down	protein-coding	0.36	1.52e-08
A_24_P232252	6505	SLC1A1	solute carrier family 1 (neuronal/epithelial high affinity glutamate transporter, system Xag), member 1	down	protein-coding	0.5	1.31e-07
A_23_P216460	6505	SLC1A1	solute carrier family 1 (neuronal/epithelial high affinity glutamate transporter, system Xag), member 1	down	protein-coding	0.36	9.76e-09
A_24_P232253	6505	SLC1A1	solute carrier family 1 (neuronal/epithelial high affinity glutamate transporter, system Xag), member 1	down	protein-coding	0.53	3.49e-07
A_24_P350759	6506	SLC1A2	solute carrier family 1 (glial high affinity glutamate transporter), member 2	down	protein-coding	0.68	0.00125854
A_24_P350761	6506	SLC1A2	solute carrier family 1 (glial high affinity glutamate transporter), member 2	down	protein-coding	0.72	0.00158221
A_23_P162068	6506	SLC1A2	solute carrier family 1 (glial high affinity glutamate transporter), member 2	down	protein-coding	0.72	0.00563602
A_23_P162067	6506	SLC1A2	solute carrier family 1 (glial high affinity glutamate transporter), member 2	down	protein-coding	0.72	0.00929682
A_23_P325560	6512	SLC1A7	solute carrier family 1 (glutamate transporter), member 7	down	protein-coding	0.74	7.95e-05
A_23_P152995	6532	SLC6A4	solute carrier family 6 (neurotransmitter transporter), member 4	down	protein-coding	0.3	1.11e-05
A_32_P182806	6532	SLC6A4	solute carrier family 6 (neurotransmitter transporter), member 4	down	protein-coding	0.37	2.53e-07
A_32_P182812	6532	SLC6A4	solute carrier family 6 (neurotransmitter transporter), member 4	down	protein-coding	0.59	6.7e-08
A_23_P255831	6542	SLC7A2	solute carrier family 7 (cationic amino acid transporter, y+ system), member 2	down	protein-coding	0.53	1.5e-06
AL512749_1_804	6542	SLC7A2	solute carrier family 7 (cationic amino acid transporter, y+ system), member 2	down	protein-coding	0.21	2.38e-10
AL512749_1_600	6542	SLC7A2	solute carrier family 7 (cationic amino acid transporter, y+ system), member 2	down	protein-coding	0.22	4.8e-10
A_23_P255837	6542	SLC7A2	solute carrier family 7 (cationic amino acid transporter, y+ system), member 2	down	protein-coding	0.51	4.32e-08
A_23_P120794	6545	SLC7A4	solute carrier family 7, member 4	down	protein-coding	0.31	2.86e-08
A_23_P120792	6545	SLC7A4	solute carrier family 7, member 4	down	protein-coding	0.17	8.48e-08
A_32_P25438	6558	SLC12A2	solute carrier family 12 (sodium/potassium/chloride transporter), member 2	down	protein-coding	0.63	5.41e-05
A_32_P68443	6558	SLC12A2	solute carrier family 12 (sodium/potassium/chloride transporter), member 2	down	protein-coding	0.73	4.37e-05
A_32_P25437	6558	SLC12A2	solute carrier family 12 (sodium/potassium/chloride transporter), member 2	down	protein-coding	0.63	4.62e-05
A_32_P177595	6558	SLC12A2	solute carrier family 12 (sodium/potassium/chloride transporter), member 2	down	protein-coding	0.65	5.2e-06
A_32_P177596	6558	SLC12A2	solute carrier family 12 (sodium/potassium/chloride transporter), member 2	down	protein-coding	0.62	1.13e-05
A_23_P55616	6563	SLC14A1	solute carrier family 14 (urea transporter), member 1 (Kidd blood group)	down	protein-coding	0.65	1.68e-06
A_24_P926507	6563	SLC14A1	solute carrier family 14 (urea transporter), member 1 (Kidd blood group)	down	protein-coding	0.68	3.78e-09
A_23_P55621	6563	SLC14A1	solute carrier family 14 (urea transporter), member 1 (Kidd blood group)	down	protein-coding	0.74	5.2e-05
A_23_P52499	6571	SLC18A2	solute carrier family 18 (vesicular monoamine transporter), member 2	down	protein-coding	0.74	1.53e-07
A_23_P135990	6578	SLCO2A1	solute carrier organic anion transporter family, member 2A1	down	protein-coding	0.74	0.000682984
A_23_P156180	6583	SLC22A4	solute carrier family 22 (organic cation/zwitterion transporter), member 4	down	protein-coding	0.62	2.13e-07
A_23_P156179	6583	SLC22A4	solute carrier family 22 (organic cation/zwitterion transporter), member 4	down	protein-coding	0.63	1.9e-07
A_24_P174755	6584	SLC22A5	solute carrier family 22 (organic cation/carnitine transporter), member 5	down	protein-coding	0.72	1.04e-06
A_24_P174753	6584	SLC22A5	solute carrier family 22 (organic cation/carnitine transporter), member 5	down	protein-coding	0.75	9.94e-07
A_23_P169036	6591	SNAI2	snail family zinc finger 2	down	protein-coding	0.75	0.00145301
A_23_P44244	6594	SMARCA1	SWI/SNF related, matrix associated, actin dependent regulator of chromatin, subfamily a, member 1	down	protein-coding	0.65	0.00540426
A_23_P252765	6595	SMARCA2	SWI/SNF related, matrix associated, actin dependent regulator of chromatin, subfamily a, member 2	down	protein-coding	0.75	0.00139321
AK023653_1_1933	6605	SMARCE1	SWI/SNF related, matrix associated, actin dependent regulator of chromatin, subfamily e, member 1	down	protein-coding	0.63	1.09e-07
AK023653_1_1893	6605	SMARCE1	SWI/SNF related, matrix associated, actin dependent regulator of chromatin, subfamily e, member 1	down	protein-coding	0.63	6.33e-08
A_32_P109653	6622	SNCA	synuclein, alpha (non A4 component of amyloid precursor)	down	protein-coding	0.68	7.62e-07
A_24_P599002	6638	SNRPN	small nuclear ribonucleoprotein polypeptide N	down	protein-coding	0.52	3.64e-12
A_23_P77066	6638	SNRPN	small nuclear ribonucleoprotein polypeptide N	down	protein-coding	0.71	8.05e-07
A_32_P516804	6638	SNRPN	small nuclear ribonucleoprotein polypeptide N	down	protein-coding	0.73	0.000211017
A_23_P49033	6642	SNX1	sorting nexin 1	down	protein-coding	0.7	8.11e-11
NM_003099_2_1406	6642	SNX1	sorting nexin 1	down	protein-coding	0.7	7.73e-12
A_23_P49029	6642	SNX1	sorting nexin 1	down	protein-coding	0.7	7.81e-13
A_32_P542318	6643	SNX2	sorting nexin 2	down	protein-coding	0.74	6.86e-05
A_23_P87049	6653	SORL1	sortilin-related receptor, L(DLR class) A repeats containing	down	protein-coding	0.65	5.28e-11
A_23_P87050	6653	SORL1	sortilin-related receptor, L(DLR class) A repeats containing	down	protein-coding	0.7	2.16e-11
A_23_P7642	6678	SPARC	secreted protein, acidic, cysteine-rich (osteonectin)	down	protein-coding	0.54	3.82e-10
NM_003118_1_2007	6678	SPARC	secreted protein, acidic, cysteine-rich (osteonectin)	down	protein-coding	0.58	2.32e-10
A_23_P7641	6678	SPARC	secreted protein, acidic, cysteine-rich (osteonectin)	down	protein-coding	0.56	3.17e-10
A_32_P131447	6678	SPARC	secreted protein, acidic, cysteine-rich (osteonectin)	down	protein-coding	0.7	3.83e-07
NM_004598_2_4708	6695	SPOCK1	sparc/osteonectin, cwcv and kazal-like domains proteoglycan (testican) 1	down	protein-coding	0.52	3.84e-07
NM_004598_2_4660	6695	SPOCK1	sparc/osteonectin, cwcv and kazal-like domains proteoglycan (testican) 1	down	protein-coding	0.56	3.7e-07
A_32_P148146	6695	SPOCK1	sparc/osteonectin, cwcv and kazal-like domains proteoglycan (testican) 1	down	protein-coding	0.62	3.45e-05
A_23_P81600	6695	SPOCK1	sparc/osteonectin, cwcv and kazal-like domains proteoglycan (testican) 1	down	protein-coding	0.63	1.45e-05
A_32_P148144	6695	SPOCK1	sparc/osteonectin, cwcv and kazal-like domains proteoglycan (testican) 1	down	protein-coding	0.71	9.37e-05
A_23_P81598	6695	SPOCK1	sparc/osteonectin, cwcv and kazal-like domains proteoglycan (testican) 1	down	protein-coding	0.58	2.23e-05
A_24_P354689	6695	SPOCK1	sparc/osteonectin, cwcv and kazal-like domains proteoglycan (testican) 1	down	protein-coding	0.53	3.32e-07
A_23_P68208	6697	SPR	sepiapterin reductase (7,8-dihydrobiopterin:NADP+ oxidoreductase)	down	protein-coding	0.74	1.14e-05
A_23_P68210	6697	SPR	sepiapterin reductase (7,8-dihydrobiopterin:NADP+ oxidoreductase)	down	protein-coding	0.74	1.68e-06
A_23_P68211	6697	SPR	sepiapterin reductase (7,8-dihydrobiopterin:NADP+ oxidoreductase)	down	protein-coding	0.71	4.62e-06
A_24_P380648	6717	SRI	sorcin	down	protein-coding	0.7	8.47e-07
A_23_P129786	6720	SREBF1	sterol regulatory element binding transcription factor 1	down	protein-coding	0.6	3.92e-09
A_23_P129787	6720	SREBF1	sterol regulatory element binding transcription factor 1	down	protein-coding	0.6	8.17e-09
A_24_P390785	6720	SREBF1	sterol regulatory element binding transcription factor 1	down	protein-coding	0.68	1.11e-07
A_24_P390784	6720	SREBF1	sterol regulatory element binding transcription factor 1	down	protein-coding	0.66	8.74e-09
A_24_P244706	6751	SSTR1	somatostatin receptor 1	down	protein-coding	0.67	2.46e-05
A_23_P38630	6752	SSTR2	somatostatin receptor 2	down	protein-coding	0.71	0.000440945
A_23_P38628	6752	SSTR2	somatostatin receptor 2	down	protein-coding	0.54	0.00105709
A_23_P318800	6752	SSTR2	somatostatin receptor 2	down	protein-coding	0.58	0.00176225
A_23_P150862	6821	SUOX	sulfite oxidase	down	protein-coding	0.72	2.28e-10
A_23_P150857	6821	SUOX	sulfite oxidase	down	protein-coding	0.74	4.38e-13
A_23_P24775	6833	ABCC8	ATP-binding cassette, sub-family C (CFTR/MRP), member 8	down	protein-coding	0.33	4.09e-13
A_23_P24774	6833	ABCC8	ATP-binding cassette, sub-family C (CFTR/MRP), member 8	down	protein-coding	0.33	2.55e-13
A_23_P164339	6844	VAMP2	vesicle-associated membrane protein 2 (synaptobrevin 2)	down	protein-coding	0.71	3.09e-14
A_23_P36795	6857	SYT1	synaptotagmin I	down	protein-coding	0.47	0.00222654
NM_003182_1_348	6863	TAC1	tachykinin, precursor 1	down	protein-coding	0.55	4.67e-11
A_24_P38290	6863	TAC1	tachykinin, precursor 1	down	protein-coding	0.58	1.74e-07
A_23_P215280	6863	TAC1	tachykinin, precursor 1	down	protein-coding	0.48	1.3e-11
A_23_P215283	6863	TAC1	tachykinin, precursor 1	down	protein-coding	0.63	1.92e-09
NM_003182_1_824	6863	TAC1	tachykinin, precursor 1	down	protein-coding	0.4	2.08e-12
NM_003186_2_970	6876	TAGLN	transgelin	down	protein-coding	0.72	7.67e-05
A_23_P87013	6876	TAGLN	transgelin	down	protein-coding	0.74	1.39e-05
A_24_P30557	6910	TBX5	T-box 5	down	protein-coding	0.63	0.00205772
A_24_P30558	6910	TBX5	T-box 5	down	protein-coding	0.68	7.05e-05
A_24_P128446	6913	TBX15	T-box 15	down	protein-coding	0.67	4.03e-07
A_24_P128442	6913	TBX15	T-box 15	down	protein-coding	0.64	1.85e-07
A_23_P147641	6919	TCEA2	transcription elongation factor A (SII), 2	down	protein-coding	0.69	2.92e-10
A_23_P147638	6919	TCEA2	transcription elongation factor A (SII), 2	down	protein-coding	0.69	8.81e-11
A_24_P327886	6920	TCEA3	transcription elongation factor A (SII), 3	down	protein-coding	0.74	1.03e-06
AK027024_1_1188	6920	TCEA3	transcription elongation factor A (SII), 3	down	protein-coding	0.73	1.47e-07
A_24_P931428	6925	TCF4	transcription factor 4	down	protein-coding	0.66	3.59e-07
A_32_P19798	6925	TCF4	transcription factor 4	down	protein-coding	0.74	2.58e-06
A_32_P19797	6925	TCF4	transcription factor 4	down	protein-coding	0.7	1.97e-07
A_24_P918527	6925	TCF4	transcription factor 4	down	protein-coding	0.73	1.99e-06
A_23_P27332	6925	TCF4	transcription factor 4	down	protein-coding	0.69	6.08e-09
A_23_P15922	6925	TCF4	transcription factor 4	down	protein-coding	0.75	4.33e-09
NM_003199_1_2173	6925	TCF4	transcription factor 4	down	protein-coding	0.67	2.28e-09
NKI_NM_016569	6926	TBX3	T-box 3	down	protein-coding	0.47	6.17e-09
A_24_P47639	6926	TBX3	T-box 3	down	protein-coding	0.54	5.21e-07
A_23_P383819	6926	TBX3	T-box 3	down	protein-coding	0.56	2.76e-06
A_23_P13772	6926	TBX3	T-box 3	down	protein-coding	0.55	1.5e-08
NM_016569_2_3235	6926	TBX3	T-box 3	down	protein-coding	0.47	4.45e-09
A_23_P204100	6926	TBX3	T-box 3	down	protein-coding	0.42	1.23e-09
A_23_P202010	6935	ZEB1	zinc finger E-box binding homeobox 1	down	protein-coding	0.65	4.15e-07
A_23_P202014	6935	ZEB1	zinc finger E-box binding homeobox 1	down	protein-coding	0.65	9.23e-11
A_23_P202013	6935	ZEB1	zinc finger E-box binding homeobox 1	down	protein-coding	0.67	5.82e-10
NM_001062_2_1438	6947	TCN1	transcobalamin I (vitamin B12 binding protein, R binder family)	down	protein-coding	0.22	1.96e-07
A_23_P64374	6947	TCN1	transcobalamin I (vitamin B12 binding protein, R binder family)	down	protein-coding	0.29	7.44e-08
A_23_P64372	6947	TCN1	transcobalamin I (vitamin B12 binding protein, R binder family)	down	protein-coding	0.28	1.2e-07
A_23_P374694	7010	TEK	TEK tyrosine kinase, endothelial	down	protein-coding	0.68	4.52e-08
A_23_P374695	7010	TEK	TEK tyrosine kinase, endothelial	down	protein-coding	0.67	2.64e-08
A_24_P20955	7021	TFAP2B	transcription factor AP-2 beta (activating enhancer binding protein 2 beta)	down	protein-coding	0.07	0.000255605
A_23_P145104	7021	TFAP2B	transcription factor AP-2 beta (activating enhancer binding protein 2 beta)	down	protein-coding	0.13	6.97e-05
NM_003221_1_524	7021	TFAP2B	transcription factor AP-2 beta (activating enhancer binding protein 2 beta)	down	protein-coding	0.17	1.1e-05
A_24_P20954	7021	TFAP2B	transcription factor AP-2 beta (activating enhancer binding protein 2 beta)	down	protein-coding	0.07	0.000192455
A_23_P348737	7025	NR2F1	nuclear receptor subfamily 2, group F, member 1	down	protein-coding	0.72	0.00828997
A_24_P322771	7031	TFF1	trefoil factor 1	down	protein-coding	0.21	3.4e-10
A_24_P322768	7031	TFF1	trefoil factor 1	down	protein-coding	0.19	5.51e-10
NM_003225_1_167	7031	TFF1	trefoil factor 1	down	protein-coding	0.26	2.25e-10
A_23_P68759	7031	TFF1	trefoil factor 1	down	protein-coding	0.39	1.86e-09
A_23_P68760	7031	TFF1	trefoil factor 1	down	protein-coding	0.34	2.13e-09
NM_003225_1_126	7031	TFF1	trefoil factor 1	down	protein-coding	0.23	4.93e-10
A_23_P393099	7033	TFF3	trefoil factor 3 (intestinal)	down	protein-coding	0.4	3.94e-08
A_24_P245778	7033	TFF3	trefoil factor 3 (intestinal)	down	protein-coding	0.24	2.41e-10
A_24_P289203	7033	TFF3	trefoil factor 3 (intestinal)	down	protein-coding	0.69	2.4e-05
A_24_P289208	7033	TFF3	trefoil factor 3 (intestinal)	down	protein-coding	0.7	3.44e-05
A_23_P257296	7033	TFF3	trefoil factor 3 (intestinal)	down	protein-coding	0.35	2.05e-08
A_24_P245780	7033	TFF3	trefoil factor 3 (intestinal)	down	protein-coding	0.27	4.35e-10
A_23_P141055	7041	TGFB1I1	transforming growth factor beta 1 induced transcript 1	down	protein-coding	0.67	5.38e-09
A_24_P402438	7042	TGFB2	transforming growth factor, beta 2	down	protein-coding	0.68	0.00186349
A_24_P148261	7042	TGFB2	transforming growth factor, beta 2	down	protein-coding	0.72	0.00467931
A_32_P138178	7043	TGFB3	transforming growth factor, beta 3	down	protein-coding	0.51	7.62e-15
NKI_NM_003239	7043	TGFB3	transforming growth factor, beta 3	down	protein-coding	0.6	4.27e-14
A_24_P373096	7043	TGFB3	transforming growth factor, beta 3	down	protein-coding	0.57	1.83e-09
A_23_P88404	7043	TGFB3	transforming growth factor, beta 3	down	protein-coding	0.6	1.24e-14
A_32_P138179	7043	TGFB3	transforming growth factor, beta 3	down	protein-coding	0.53	1.28e-15
A_23_P88403	7043	TGFB3	transforming growth factor, beta 3	down	protein-coding	0.73	7.32e-11
NM_003239_1_2050	7043	TGFB3	transforming growth factor, beta 3	down	protein-coding	0.58	8.96e-15
NM_003243_1_4120	7049	TGFBR3	transforming growth factor, beta receptor III	down	protein-coding	0.52	5.1e-05
A_23_P200780	7049	TGFBR3	transforming growth factor, beta receptor III	down	protein-coding	0.63	2.58e-05
NM_000361_1_3224	7056	THBD	thrombomodulin	down	protein-coding	0.55	1.13e-12
A_23_P91389	7056	THBD	thrombomodulin	down	protein-coding	0.52	1.46e-14
A_23_P91390	7056	THBD	thrombomodulin	down	protein-coding	0.52	5.99e-16
A_32_P17182	7057	THBS1	thrombospondin 1	down	protein-coding	0.64	3.54e-06
A_23_P253652	7058	THBS2	thrombospondin 2	down	protein-coding	0.56	2.92e-05
A_23_P62021	7058	THBS2	thrombospondin 2	down	protein-coding	0.59	2.01e-05
A_24_P605620	7058	THBS2	thrombospondin 2	down	protein-coding	0.74	0.00287693
A_24_P605612	7058	THBS2	thrombospondin 2	down	protein-coding	0.69	0.00160723
A_23_P253651	7058	THBS2	thrombospondin 2	down	protein-coding	0.6	2.48e-05
A_24_P260443	7060	THBS4	thrombospondin 4	down	protein-coding	0.41	2.5e-09
A_23_P250363	7060	THBS4	thrombospondin 4	down	protein-coding	0.43	2.5e-09
A_23_P250362	7060	THBS4	thrombospondin 4	down	protein-coding	0.45	4.91e-10
A_23_P121459	7066	THPO	thrombopoietin	down	protein-coding	0.66	7.31e-05
A_23_P121453	7066	THPO	thrombopoietin	down	protein-coding	0.49	7.01e-08
A_23_P62115	7076	TIMP1	TIMP metallopeptidase inhibitor 1	down	protein-coding	0.73	4.54e-06
A_23_P62112	7076	TIMP1	TIMP metallopeptidase inhibitor 1	down	protein-coding	0.73	1.38e-05
NM_000362_3_5144	7078	TIMP3	TIMP metallopeptidase inhibitor 3	down	protein-coding	0.55	1.45e-09
A_23_P399074	7078	TIMP3	TIMP metallopeptidase inhibitor 3	down	protein-coding	0.58	1.96e-09
A_24_P33140	7078	TIMP3	TIMP metallopeptidase inhibitor 3	down	protein-coding	0.75	0.000546089
A_23_P399078	7078	TIMP3	TIMP metallopeptidase inhibitor 3	down	protein-coding	0.58	5.8e-10
NM_000362_3_5269	7078	TIMP3	TIMP metallopeptidase inhibitor 3	down	protein-coding	0.6	2.96e-09
A_32_P70315	7079	TIMP4	TIMP metallopeptidase inhibitor 4	down	protein-coding	0.58	1.73e-06
A_23_P69208	7079	TIMP4	TIMP metallopeptidase inhibitor 4	down	protein-coding	0.47	1.2e-06
A_32_P70314	7079	TIMP4	TIMP metallopeptidase inhibitor 4	down	protein-coding	0.6	2.5e-06
A_32_P69654	7090	TLE3	transducin-like enhancer of split 3	down	protein-coding	0.71	4.27e-11
AB046767_1_4682	7090	TLE3	transducin-like enhancer of split 3	down	protein-coding	0.7	1.78e-11
A_23_P342933	7090	TLE3	transducin-like enhancer of split 3	down	protein-coding	0.7	1.03e-10
A_32_P69653	7090	TLE3	transducin-like enhancer of split 3	down	protein-coding	0.73	6.15e-10
A_23_P427645	7092	TLL1	tolloid-like 1	down	protein-coding	0.69	2.54e-05
A_23_P427638	7092	TLL1	tolloid-like 1	down	protein-coding	0.53	6.85e-07
A_23_P404782	7093	TLL2	tolloid-like 2	down	protein-coding	0.7	0.00437499
A_23_P404778	7093	TLL2	tolloid-like 2	down	protein-coding	0.73	0.00333269
A_23_P357860	7095	SEC62	SEC62 homolog (S. cerevisiae)	down	protein-coding	0.7	1.8e-07
A_23_P29913	7098	TLR3	toll-like receptor 3	down	protein-coding	0.65	7.31e-06
A_23_P29922	7098	TLR3	toll-like receptor 3	down	protein-coding	0.62	3.87e-06
NM_004615_2_1471	7102	TSPAN7	tetraspanin 7	down	protein-coding	0.64	7.57e-08
A_23_P114181	7102	TSPAN7	tetraspanin 7	down	protein-coding	0.73	1.75e-05
A_24_P79300	7122	CLDN5	claudin 5	down	protein-coding	0.69	2.25e-08
NM_003278_1_319	7123	CLEC3B	C-type lectin domain family 3, member B	down	protein-coding	0.67	6.69e-09
A_23_P69500	7123	CLEC3B	C-type lectin domain family 3, member B	down	protein-coding	0.67	7.12e-10
A_23_P69497	7123	CLEC3B	C-type lectin domain family 3, member B	down	protein-coding	0.58	8.91e-10
A_23_P165618	7130	TNFAIP6	tumor necrosis factor, alpha-induced protein 6	down	protein-coding	0.73	1.89e-06
A_23_P127827	7140	TNNT3	troponin T type 3 (skeletal, fast)	down	protein-coding	0.59	9.94e-07
A_23_P156709	7146	TNXA	tenascin XA (pseudogene)	down	pseudo	0.68	2.02e-05
A_23_P156709	7148	TNXB	tenascin XB	down	protein-coding	0.68	2.02e-05
A_23_P156708	7148	TNXB	tenascin XB	down	protein-coding	0.67	1.16e-05
A_23_P59256	7162	TPBG	trophoblast glycoprotein	down	protein-coding	0.66	9.15e-09
A_23_P59261	7162	TPBG	trophoblast glycoprotein	down	protein-coding	0.69	2.36e-08
A_23_P206018	7168	TPM1	tropomyosin 1 (alpha)	down	protein-coding	0.75	3.71e-05
A_32_P89705	7168	TPM1	tropomyosin 1 (alpha)	down	protein-coding	0.73	0.000539322
A_24_P257224	7173	TPO	thyroid peroxidase	down	protein-coding	0.68	0.000341498
A_23_P37702	7177	TPSAB1	tryptase alpha/beta 1	down	protein-coding	0.69	2.66e-08
A_23_P37697	7177	TPSAB1	tryptase alpha/beta 1	down	protein-coding	0.72	2.77e-09
A_23_P54546	7177	TPSAB1	tryptase alpha/beta 1	down	protein-coding	0.69	1.54e-09
A_23_P53797	7178	TPT1	tumor protein, translationally-controlled 1	down	protein-coding	0.68	1.64e-15
A_24_P179351	7178	TPT1	tumor protein, translationally-controlled 1	down	protein-coding	0.68	8.5e-16
A_23_P345738	7179	TPTE	transmembrane phosphatase with tensin homology	down	protein-coding	0.72	2.73e-05
A_23_P345746	7179	TPTE	transmembrane phosphatase with tensin homology	down	protein-coding	0.62	1.53e-08
A_23_P132753	7200	TRH	thyrotropin-releasing hormone	down	protein-coding	0.57	0.000583204
A_23_P132760	7200	TRH	thyrotropin-releasing hormone	down	protein-coding	0.51	0.000240841
A_23_P217228	7216	TRO	trophinin	down	protein-coding	0.7	0.000631364
A_23_P217220	7216	TRO	trophinin	down	protein-coding	0.7	0.00070629
A_24_P28975	7220	TRPC1	transient receptor potential cation channel, subfamily C, member 1	down	protein-coding	0.75	0.0014387
A_23_P134753	7227	TRPS1	trichorhinophalangeal syndrome I	down	protein-coding	0.74	0.000409424
NM_014112_1_9617	7227	TRPS1	trichorhinophalangeal syndrome I	down	protein-coding	0.75	0.000364513
A_24_P179273	7259	TSPYL1	TSPY-like 1	down	protein-coding	0.64	1.87e-12
A_24_P17945	7259	TSPYL1	TSPY-like 1	down	protein-coding	0.72	2.53e-07
A_24_P76879	7259	TSPYL1	TSPY-like 1	down	protein-coding	0.74	2.11e-10
A_24_P227991	7329	UBE2I	ubiquitin-conjugating enzyme E2I	down	protein-coding	0.66	3.57e-10
A_24_P227993	7329	UBE2I	ubiquitin-conjugating enzyme E2I	down	protein-coding	0.7	4.76e-10
A_24_P62883	7349	UCN	urocortin	down	protein-coding	0.72	4.38e-05
A_23_P131695	7349	UCN	urocortin	down	protein-coding	0.73	6.6e-06
A_24_P62882	7349	UCN	urocortin	down	protein-coding	0.71	6.86e-06
A_23_P313380	7357	UGCG	UDP-glucose ceramide glucosyltransferase	down	protein-coding	0.48	8.58e-13
A_23_P313389	7357	UGCG	UDP-glucose ceramide glucosyltransferase	down	protein-coding	0.45	1.77e-12
A_23_P313381	7357	UGCG	UDP-glucose ceramide glucosyltransferase	down	protein-coding	0.48	1.12e-13
A_23_P167067	7358	UGDH	UDP-glucose 6-dehydrogenase	down	protein-coding	0.6	7.51e-06
NM_003359_1_2776	7358	UGDH	UDP-glucose 6-dehydrogenase	down	protein-coding	0.63	4.68e-06
A_23_P167066	7358	UGDH	UDP-glucose 6-dehydrogenase	down	protein-coding	0.63	1.53e-05
NM_021139_1_2016	7363	UGT2B4	UDP glucuronosyltransferase 2 family, polypeptide B4	down	protein-coding	0.73	0.00786756
NM_001076_1_2020	7366	UGT2B15	UDP glucuronosyltransferase 2 family, polypeptide B15	down	protein-coding	0.46	0.000159703
A_23_P158778	7369	UMOD	uromodulin	down	protein-coding	0.36	4.77e-11
A_24_P254789	7373	COL14A1	collagen, type XIV, alpha 1	down	protein-coding	0.4	3.29e-14
A_23_P216361	7373	COL14A1	collagen, type XIV, alpha 1	down	protein-coding	0.41	1.61e-14
A_24_P254784	7373	COL14A1	collagen, type XIV, alpha 1	down	protein-coding	0.4	2.92e-14
A_23_P216360	7373	COL14A1	collagen, type XIV, alpha 1	down	protein-coding	0.43	1.27e-13
A_32_P80850	7373	COL14A1	collagen, type XIV, alpha 1	down	protein-coding	0.58	5.52e-12
NM_004624_2_1947	7433	VIPR1	vasoactive intestinal peptide receptor 1	down	protein-coding	0.54	1.06e-13
A_24_P105938	7433	VIPR1	vasoactive intestinal peptide receptor 1	down	protein-coding	0.6	3.28e-13
A_24_P105933	7433	VIPR1	vasoactive intestinal peptide receptor 1	down	protein-coding	0.59	1.89e-14
A_32_P153071	7434	VIPR2	vasoactive intestinal peptide receptor 2	down	protein-coding	0.53	1.47e-07
A_23_P145976	7434	VIPR2	vasoactive intestinal peptide receptor 2	down	protein-coding	0.64	1.23e-06
A_23_P146445	7464	CORO2A	coronin, actin binding protein, 2A	down	protein-coding	0.72	0.000320838
A_23_P146444	7464	CORO2A	coronin, actin binding protein, 2A	down	protein-coding	0.69	0.000169902
A_23_P121492	7466	WFS1	Wolfram syndrome 1 (wolframin)	down	protein-coding	0.67	6.52e-08
A_23_P130153	7473	WNT3	wingless-type MMTV integration site family, member 3	down	protein-coding	0.67	0.00904413
A_23_P130158	7473	WNT3	wingless-type MMTV integration site family, member 3	down	protein-coding	0.67	0.00638936
A_23_P211926	7474	WNT5A	wingless-type MMTV integration site family, member 5A	down	protein-coding	0.66	0.000826319
A_32_P214011	7474	WNT5A	wingless-type MMTV integration site family, member 5A	down	protein-coding	0.68	0.000306144
A_32_P214010	7474	WNT5A	wingless-type MMTV integration site family, member 5A	down	protein-coding	0.68	0.000136485
NM_003392_2_4162	7474	WNT5A	wingless-type MMTV integration site family, member 5A	down	protein-coding	0.63	0.000415052
A_32_P61911	7474	WNT5A	wingless-type MMTV integration site family, member 5A	down	protein-coding	0.61	2.56e-06
A_24_P253003	7481	WNT11	wingless-type MMTV integration site family, member 11	down	protein-coding	0.69	0.000514594
NM_004626_2_1318	7481	WNT11	wingless-type MMTV integration site family, member 11	down	protein-coding	0.72	0.00100351
A_24_P253008	7481	WNT11	wingless-type MMTV integration site family, member 11	down	protein-coding	0.67	0.00018896
A_23_P138347	7482	WNT2B	wingless-type MMTV integration site family, member 2B	down	protein-coding	0.66	2.13e-08
A_23_P138352	7482	WNT2B	wingless-type MMTV integration site family, member 2B	down	protein-coding	0.73	3.4e-06
NM_024494_1_1910	7482	WNT2B	wingless-type MMTV integration site family, member 2B	down	protein-coding	0.65	1.83e-10
NM_005080_2_1721	7494	XBP1	X-box binding protein 1	down	protein-coding	0.59	5.28e-13
A_24_P100228	7494	XBP1	X-box binding protein 1	down	protein-coding	0.61	1.59e-09
A_24_P100227	7494	XBP1	X-box binding protein 1	down	protein-coding	0.59	7.59e-10
A_23_P120843	7494	XBP1	X-box binding protein 1	down	protein-coding	0.61	3.67e-12
A_23_P120845	7494	XBP1	X-box binding protein 1	down	protein-coding	0.62	1.19e-11
NM_005080_2_1646	7494	XBP1	X-box binding protein 1	down	protein-coding	0.64	2.11e-12
X56199_1_1436	7503	XIST	X inactive specific transcript (non-protein coding)	down	ncRNA	0.75	0.00387229
A_23_P60283	7507	XPA	xeroderma pigmentosum, complementation group A	down	protein-coding	0.72	1.82e-11
A_23_P60278	7507	XPA	xeroderma pigmentosum, complementation group A	down	protein-coding	0.73	1.2e-13
A_24_P235783	7536	SF1	splicing factor 1	down	protein-coding	0.71	0.000171026
A_24_P235784	7536	SF1	splicing factor 1	down	protein-coding	0.75	6.6e-05
A_23_P39237	7538	ZFP36	ZFP36 ring finger protein	down	protein-coding	0.69	0.000130697
A_24_P19268	7562	ZNF708	zinc finger protein 708	down	protein-coding	0.72	8.95e-07
A_23_P141301	7566	ZNF18	zinc finger protein 18	down	protein-coding	0.74	9.55e-11
A_23_P208041	7572	ZNF24	zinc finger protein 24	down	protein-coding	0.73	2.22e-08
A_23_P208049	7572	ZNF24	zinc finger protein 24	down	protein-coding	0.72	3.03e-10
A_24_P113221	7572	ZNF24	zinc finger protein 24	down	protein-coding	0.73	1.01e-11
A_23_P209141	7644	ZNF91	zinc finger protein 91	down	protein-coding	0.61	1.74e-08
A_23_P209146	7644	ZNF91	zinc finger protein 91	down	protein-coding	0.64	7.41e-09
A_24_P121846	7691	ZNF132	zinc finger protein 132	down	protein-coding	0.66	9.08e-09
A_23_P16012	7691	ZNF132	zinc finger protein 132	down	protein-coding	0.58	1.9e-09
A_24_P39919	7694	ZNF135	zinc finger protein 135	down	protein-coding	0.59	8.4e-08
A_24_P39917	7694	ZNF135	zinc finger protein 135	down	protein-coding	0.59	5.71e-08
NM_007144_1_1939	7703	PCGF2	polycomb group ring finger 2	down	protein-coding	0.74	1.09e-06
A_23_P104802	7704	ZBTB16	zinc finger and BTB domain containing 16	down	protein-coding	0.33	1.78e-14
A_23_P104804	7704	ZBTB16	zinc finger and BTB domain containing 16	down	protein-coding	0.44	6.96e-14
A_24_P76300	7710	ZNF154	zinc finger protein 154	down	protein-coding	0.74	7.43e-07
A_23_P164708	7730	ZNF177	zinc finger protein 177	down	protein-coding	0.72	0.00046431
A_24_P168398	7730	ZNF177	zinc finger protein 177	down	protein-coding	0.68	0.000614312
A_23_P164706	7730	ZNF177	zinc finger protein 177	down	protein-coding	0.71	0.00187382
A_23_P127839	7761	ZNF214	zinc finger protein 214	down	protein-coding	0.36	1.11e-14
A_23_P127840	7761	ZNF214	zinc finger protein 214	down	protein-coding	0.34	1.79e-14
A_23_P127837	7761	ZNF214	zinc finger protein 214	down	protein-coding	0.35	2e-14
A_23_P160377	7802	DNALI1	dynein, axonemal, light intermediate chain 1	down	protein-coding	0.59	1.02e-10
A_23_P160380	7802	DNALI1	dynein, axonemal, light intermediate chain 1	down	protein-coding	0.62	5.97e-11
NM_003462_2_785	7802	DNALI1	dynein, axonemal, light intermediate chain 1	down	protein-coding	0.61	1.74e-11
A_23_P34943	7813	EVI5	ecotropic viral integration site 5	down	protein-coding	0.75	0.000128129
NKI_NM_006763	7832	BTG2	BTG family, member 2	down	protein-coding	0.74	1.61e-17
A_23_P62901	7832	BTG2	BTG family, member 2	down	protein-coding	0.5	4.87e-19
A_23_P62897	7832	BTG2	BTG family, member 2	down	protein-coding	0.44	1.87e-19
NM_006763_2_2491	7832	BTG2	BTG family, member 2	down	protein-coding	0.48	8.94e-20
A_32_P109645	7832	BTG2	BTG family, member 2	down	protein-coding	0.59	1.8e-10
NM_006763_2_2532	7832	BTG2	BTG family, member 2	down	protein-coding	0.48	1.91e-19
A_32_P109642	7832	BTG2	BTG family, member 2	down	protein-coding	0.62	4.46e-09
A_23_P132713	7869	SEMA3B	sema domain, immunoglobulin domain (Ig), short basic domain, secreted, (semaphorin) 3B	down	protein-coding	0.39	1.73e-14
A_24_P294419	7869	SEMA3B	sema domain, immunoglobulin domain (Ig), short basic domain, secreted, (semaphorin) 3B	down	protein-coding	0.45	5.91e-13
A_24_P169743	7869	SEMA3B	sema domain, immunoglobulin domain (Ig), short basic domain, secreted, (semaphorin) 3B	down	protein-coding	0.5	3.86e-12
A_23_P132718	7869	SEMA3B	sema domain, immunoglobulin domain (Ig), short basic domain, secreted, (semaphorin) 3B	down	protein-coding	0.44	3.85e-14
A_23_P350044	7905	REEP5	receptor accessory protein 5	down	protein-coding	0.67	1.75e-12
A_23_P350045	7905	REEP5	receptor accessory protein 5	down	protein-coding	0.62	1.26e-12
M73547_1_2881	7905	REEP5	receptor accessory protein 5	down	protein-coding	0.62	3.92e-13
A_23_P81972	7923	HSD17B8	hydroxysteroid (17-beta) dehydrogenase 8	down	protein-coding	0.75	3.11e-09
A_23_P81973	7923	HSD17B8	hydroxysteroid (17-beta) dehydrogenase 8	down	protein-coding	0.75	5.28e-10
A_32_P211711	7976	FZD3	frizzled class receptor 3	down	protein-coding	0.74	0.00225744
A_23_P202327	8038	ADAM12	ADAM metallopeptidase domain 12	down	protein-coding	0.71	0.00017357
NM_003474_2_4854	8038	ADAM12	ADAM metallopeptidase domain 12	down	protein-coding	0.67	0.000374493
A_23_P23114	8073	PTP4A2	protein tyrosine phosphatase type IVA, member 2	down	protein-coding	0.72	4.04e-10
A_23_P23113	8073	PTP4A2	protein tyrosine phosphatase type IVA, member 2	down	protein-coding	0.7	1.61e-10
A_24_P764596	8073	PTP4A2	protein tyrosine phosphatase type IVA, member 2	down	protein-coding	0.73	3.94e-08
A_32_P94522	8073	PTP4A2	protein tyrosine phosphatase type IVA, member 2	down	protein-coding	0.71	4.64e-05
A_24_P764603	8073	PTP4A2	protein tyrosine phosphatase type IVA, member 2	down	protein-coding	0.74	4.13e-08
A_23_P378968	8073	PTP4A2	protein tyrosine phosphatase type IVA, member 2	down	protein-coding	0.73	2.05e-08
A_32_P94521	8073	PTP4A2	protein tyrosine phosphatase type IVA, member 2	down	protein-coding	0.75	6.12e-05
A_23_P203920	8082	SSPN	sarcospan	down	protein-coding	0.7	5.04e-05
A_23_P48342	8100	IFT88	intraflagellar transport 88	down	protein-coding	0.63	1.12e-13
A_23_P48339	8100	IFT88	intraflagellar transport 88	down	protein-coding	0.63	1.3e-16
A_24_P136471	8170	SLC14A2	solute carrier family 14 (urea transporter), member 2	down	protein-coding	0.57	4.75e-10
A_23_P211007	8204	NRIP1	nuclear receptor interacting protein 1	down	protein-coding	0.61	3.65e-09
A_23_P211000	8204	NRIP1	nuclear receptor interacting protein 1	down	protein-coding	0.62	1.28e-07
U03886_1_2138	8228	PNPLA4	patatin-like phospholipase domain containing 4	down	protein-coding	0.55	2.46e-13
A_24_P943815	8228	PNPLA4	patatin-like phospholipase domain containing 4	down	protein-coding	0.57	1.32e-12
A_23_P159795	8228	PNPLA4	patatin-like phospholipase domain containing 4	down	protein-coding	0.75	1.98e-08
NM_003500_1_1950	8309	ACOX2	acyl-CoA oxidase 2, branched chain	down	protein-coding	0.45	3.71e-06
A_23_P10182	8309	ACOX2	acyl-CoA oxidase 2, branched chain	down	protein-coding	0.42	3.36e-06
A_23_P10181	8309	ACOX2	acyl-CoA oxidase 2, branched chain	down	protein-coding	0.43	3.59e-06
NM_003500_1_1750	8309	ACOX2	acyl-CoA oxidase 2, branched chain	down	protein-coding	0.44	2.83e-06
NM_004655_1_2372	8313	AXIN2	axin 2	down	protein-coding	0.75	4.99e-07
A_23_P159395	8313	AXIN2	axin 2	down	protein-coding	0.69	9.2e-08
A_23_P148014	8313	AXIN2	axin 2	down	protein-coding	0.64	7.92e-09
A_23_P148015	8313	AXIN2	axin 2	down	protein-coding	0.65	3.77e-09
NM_012193_2_6632	8322	FZD4	frizzled class receptor 4	down	protein-coding	0.73	1.71e-06
A_24_P278621	8322	FZD4	frizzled class receptor 4	down	protein-coding	0.72	6.33e-07
A_23_P64617	8322	FZD4	frizzled class receptor 4	down	protein-coding	0.73	2.01e-07
A_23_P87421	8322	FZD4	frizzled class receptor 4	down	protein-coding	0.55	1.73e-11
A_23_P64618	8322	FZD4	frizzled class receptor 4	down	protein-coding	0.72	2.87e-07
A_24_P270103	8322	FZD4	frizzled class receptor 4	down	protein-coding	0.51	3.19e-11
A_23_P396862	8325	FZD8	frizzled class receptor 8	down	protein-coding	0.63	1.8e-06
A_23_P396858	8325	FZD8	frizzled class receptor 8	down	protein-coding	0.71	6.53e-05
NM_031866_1_2855	8325	FZD8	frizzled class receptor 8	down	protein-coding	0.73	5.3e-05
A_23_P396854	8325	FZD8	frizzled class receptor 8	down	protein-coding	0.66	3.24e-05
A_23_P167977	8334	HIST1H2AC	histone cluster 1, H2ac	down	protein-coding	0.61	9.28e-08
A_23_P167983	8334	HIST1H2AC	histone cluster 1, H2ac	down	protein-coding	0.6	1.24e-07
A_23_P149546	8349	HIST2H2BE	histone cluster 2, H2be	down	protein-coding	0.74	0.00719739
[truncated: 13,287 more rows]
