# Supplementary material for: Genome and transcriptome delineation of two major oncogenic pathways governing invasive ductal breast cancer development
Source: Oncotarget. 2015 Oct 10;6(34):36652–74. doi: 10.18632/oncotarget.5543 (PMC4742202; doi:10.18632/oncotarget.5543)
Supplement: Supplementary file 11 [file oncotarget-06-36652-s011.xls]

## Sheet: Supp. Table S12
Supplementary Table S12: Gene ontology and functional enrichment analysis. Gene ontology and functional enrichment analysis for up- and down-regulated genes in HGG tumors with respect to LGG tumors using DAVID Gene Ontology tool.
David Gene Ontology for Down regulated Genes in HGG with respect to LGG tumor samples
Top Biological Processes
Term	Count	%	PValue	Genes	List Total	Pop Hits	Pop Total	Fold Enrichment	Benjamini
GO:0022610~biological adhesion	149	6.1	1.52926e-14	1292, 26167, 1293, 50937, 1291, 8416, 1296, 1295, 2335, 63923, 1009, 54510, 1101, 7060, 3675, 1524, 256158, 3483, 51176, 3679, 1289, 4920, 7162, 1288, 255631, 22801, 4921, 9638, 1281, 9358, 6092, 1901, 3690, 255743, 165, 3693, 3490, 3491, 6695, 64405, 3913, 3915, 79987, 1490, 158326, 83660, 58494, 1272, 9369, 64072, 22795, 214, 8038, 9223, 7041, 1842, 10085, 1462, 51705, 26999, 8857, 3730, 1307, …	1537	701	13528	1.9	3.02132e-11
GO:0007155~cell adhesion	149	6.1	1.35321e-14	1292, 26167, 1293, 50937, 1291, 8416, 1296, 1295, 2335, 63923, 1009, 54510, 1101, 7060, 3675, 1524, 256158, 3483, 51176, 3679, 1289, 4920, 7162, 1288, 255631, 22801, 4921, 9638, 1281, 9358, 6092, 1901, 3690, 255743, 165, 3693, 3490, 3491, 6695, 64405, 3913, 3915, 79987, 1490, 158326, 83660, 58494, 1272, 9369, 64072, 22795, 214, 8038, 9223, 7041, 1842, 10085, 1462, 51705, 26999, 8857, 3730, 1307, …	1537	700	13528	1.9	5.34204e-11
GO:0001501~skeletal system development	78	3.2	6.43731e-11	7703, 4148, 1290, 7704, 9241, 202018, 3479, 1009, 56243, 1101, 7123, 3624, 3481, 3234, 538, 4920, 723961, 6926, 2200, 4488, 5159, 145258, 3202, 4313, 1281, 3204, 5745, 3206, 5744, 2121, 8626, 5549, 3487, 25976, 165, 4982, 2260, 1513, 2662, 8313, 1490, 1277, 1278, 6935, 5125, 860, 3216, 3214, 7227, 3215, 5087, 3212, 56172, 1746, 7474, 6678, 1499, 8646, 8817, 415, 10631, 2274, 653188, 7043, 5764, 6…	1537	319	13528	2.2	8.46291e-08
GO:0030198~extracellular matrix organization	36	1.5	1.31855e-09	1292, 2006, 1290, 8516, 1296, 7146, 7148, 7042, 1805, 1842, 10631, 1289, 538, 7373, 83716, 1288, 80781, 151887, 79625, 1281, 323, 1301, 1303, 4982, 322, 164656, 169611, 3491, 4811, 4060, 3915, 50509, 1277, 1634, 1278, 1471, 8434	1537	104	13528	3	1.30009e-06
GO:0009725~response to hormone stimulus	79	3.2	2.41995e-08	115, 5167, 111, 35, 5914, 10580, 2099, 7349, 283, 3726, 3480, 8835, 3481, 3778, 3485, 3880, 723961, 2203, 5265, 2066, 7033, 2065, 7832, 5742, 1036, 6256, 7031, 4886, 4982, 9915, 4747, 3953, 10628, 3490, 8787, 1277, 7200, 10724, 2947, 3643, 7079, 7078, 85004, 5319, 2625, 2167, 2788, 2628, 217, 285464, 1499, 1843, 7042, 2791, 2274, 367, 107, 55970, 7049, 7043, 261729, 3673, 596, 2308, 27198, 9370, …	1537	367	13528	1.9	1.90884e-05
GO:0048545~response to steroid hormone stimulus	49	2	8.19065e-08	35, 5914, 2099, 7349, 3726, 8835, 3778, 3880, 3485, 5265, 2066, 5742, 6256, 1036, 7031, 9915, 4982, 4886, 4747, 3953, 3490, 10628, 8787, 1277, 2947, 10724, 7200, 3643, 7078, 2625, 2167, 285464, 217, 1499, 7042, 1843, 7043, 596, 27198, 9370, 652, 4435, 858, 857, 358, 894, 2353, 83992, 7057	1537	192	13528	2.2	3.23034e-05
GO:0048858~cell projection morphogenesis	58	2.4	7.81932e-08	219699, 1191, 63923, 288, 9201, 3480, 4929, 129880, 575, 538, 9638, 8399, 2065, 57731, 582, 9353, 6092, 778, 6256, 79659, 4747, 123872, 3913, 5314, 585, 84189, 4692, 123016, 5108, 57463, 3800, 4685, 9369, 57556, 7869, 214, 1952, 8100, 84612, 667, 2697, 5797, 1462, 8522, 3730, 658, 596, 152330, 323, 10417, 2736, 2302, 322, 23499, 6387, 146760, 9037, 3977	1537	245	13528	2.1	3.42654e-05
GO:0009719~response to endogenous stimulus	83	3.4	1.00521e-07	115, 5167, 111, 35, 5914, 10580, 2099, 7349, 283, 3726, 3480, 8835, 3481, 3778, 3485, 4929, 3880, 723961, 2203, 5265, 2066, 2903, 7033, 2065, 7832, 5742, 6506, 1036, 6256, 7031, 4886, 4982, 9915, 4747, 3953, 10628, 3490, 8787, 1277, 7200, 10724, 2947, 3643, 7079, 7078, 85004, 5319, 2625, 2167, 2788, 2628, 217, 285464, 1499, 1843, 7042, 2791, 2274, 367, 107, 55970, 7049, 7043, 261729, 3673, 596, 2…	1537	405	13528	1.8	3.60407e-05
GO:0043062~extracellular structure organization	44	1.8	7.47435e-08	1292, 26167, 1290, 2006, 8516, 785, 1296, 9369, 2149, 7146, 7148, 1499, 288, 7042, 1805, 1842, 10631, 1289, 538, 7373, 83716, 1288, 80781, 151887, 79625, 2066, 1281, 323, 1301, 1303, 4982, 322, 164656, 169611, 3491, 4811, 4060, 3915, 50509, 4646, 1277, 1634, 1278, 1471, 8434	1537	163	13528	2.4	3.68479e-05
GO:0000904~cell morphogenesis involved in differentiation	58	2.4	6.72809e-08	219699, 9241, 3082, 63923, 2335, 288, 9201, 3480, 51176, 4929, 575, 80781, 9638, 8399, 2065, 57731, 582, 9353, 6092, 778, 6256, 4747, 3913, 3915, 5314, 2661, 84189, 4692, 57463, 3800, 4685, 9369, 57556, 64072, 7869, 214, 1952, 84612, 1499, 667, 7042, 7049, 5797, 1462, 3730, 658, 596, 152330, 323, 4435, 10417, 2736, 322, 23499, 6387, 146760, 9037, 84168	1537	244	13528	2.1	3.79073e-05
GO:0007167~enzyme linked receptor protein signaling pathway	73	3	1.24659e-07	9241, 3082, 10580, 2252, 100132771, 154, 3480, 8835, 3481, 2246, 2247, 5327, 4920, 723961, 2046, 220077, 4921, 4488, 5159, 2066, 5793, 9068, 1281, 2065, 4214, 9252, 5791, 2263, 2322, 25976, 1796, 2260, 5979, 10628, 2255, 2662, 2331, 1490, 3248, 3643, 1278, 2661, 4692, 9365, 5618, 2788, 56034, 8646, 7042, 7041, 8817, 4053, 10468, 7049, 7043, 5764, 658, 3572, 2308, 7010, 2042, 4435, 652, 8660, 6438…	1537	342	13528	1.9	4.09705e-05
GO:0000902~cell morphogenesis	76	3.1	6.55959e-08	219699, 1191, 9241, 3082, 2335, 63923, 10486, 288, 9201, 3480, 166336, 51176, 4929, 129880, 538, 575, 80781, 9638, 8399, 2065, 57731, 582, 9353, 6092, 778, 6256, 79659, 4747, 123872, 134549, 3913, 3915, 5314, 585, 2661, 84189, 4692, 123016, 5108, 57463, 3800, 4685, 9369, 57556, 7869, 64072, 214, 1952, 8100, 84612, 667, 1499, 7042, 2697, 7049, 5797, 1462, 8522, 3730, 658, 596, 152330, 323, 4435, 2…	1537	356	13528	1.9	4.31174e-05
GO:0032990~cell part morphogenesis	58	2.4	3.77619e-07	219699, 1191, 63923, 288, 9201, 3480, 4929, 129880, 575, 538, 9638, 8399, 2065, 57731, 582, 9353, 6092, 778, 6256, 79659, 4747, 123872, 3913, 5314, 585, 84189, 4692, 123016, 5108, 57463, 3800, 4685, 9369, 57556, 7869, 214, 1952, 8100, 84612, 667, 2697, 5797, 1462, 8522, 3730, 658, 596, 152330, 323, 10417, 2736, 2302, 322, 23499, 6387, 146760, 9037, 3977	1537	256	13528	2	9.92838e-05
GO:0032989~cellular component morphogenesis	80	3.3	3.62263e-07	219699, 1191, 9241, 3082, 2335, 63923, 5376, 10486, 288, 9201, 166336, 3480, 7168, 51176, 4929, 3880, 129880, 538, 575, 80781, 9638, 8399, 2065, 57731, 582, 9353, 6092, 778, 6256, 79659, 4747, 123872, 134549, 3913, 3915, 5314, 585, 2661, 84189, 4692, 123016, 5108, 57463, 3800, 4685, 9369, 57556, 7869, 64072, 214, 1952, 8100, 84612, 667, 1499, 7042, 2697, 7049, 5797, 1462, 8522, 3730, 658, 596, 15…	1537	397	13528	1.8	0.000102049
GO:0043627~response to estrogen stimulus	32	1.3	3.37511e-07	2625, 5914, 285464, 2099, 7349, 1499, 1843, 8835, 3778, 3485, 3880, 5265, 7043, 596, 27198, 4435, 652, 858, 857, 7031, 4886, 9915, 4982, 3953, 10628, 8787, 358, 894, 2947, 3643, 7078, 83992	1537	105	13528	2.7	0.000102391
GO:0042127~regulation of cell proliferation	135	5.5	6.52076e-07	7536, 3087, 1191, 2149, 9241, 8742, 3479, 8678, 100132771, 5376, 283, 154, 4824, 3480, 3481, 150, 7066, 2152, 4921, 5159, 4488, 5745, 5744, 5742, 6358, 2322, 3489, 4889, 1901, 6359, 9915, 1909, 10002, 1718, 10628, 3490, 3915, 8313, 51761, 85477, 7076, 85004, 112399, 4692, 6752, 3597, 1910, 6751, 6302, 2167, 387628, 56034, 27086, 6678, 7042, 7041, 149428, 7049, 7043, 10181, 5241, 596, 5764, 2308, …	1537	787	13528	1.5	0.000160724
GO:0030030~cell projection organization	74	3	1.13957e-06	219699, 1191, 63923, 7349, 288, 7060, 9201, 3480, 7168, 4929, 129880, 538, 575, 9638, 8399, 2065, 57731, 50861, 23647, 582, 9353, 6092, 778, 1902, 6256, 79659, 4747, 2260, 89846, 123872, 3913, 4646, 5314, 585, 84189, 51474, 4692, 5592, 123016, 5108, 57463, 3800, 8516, 4685, 9369, 57556, 7869, 64072, 214, 1952, 8100, 84612, 667, 2697, 27285, 5797, 1462, 8522, 3730, 658, 596, 152330, 323, 2736, 104…	1537	368	13528	1.8	0.000264345
GO:0016055~Wnt receptor signaling pathway	36	1.5	1.27075e-06	1456, 6468, 57658, 3087, 8945, 1952, 6423, 284654, 8840, 7473, 7474, 1499, 7041, 8322, 8325, 51176, 26108, 4920, 607, 11211, 85409, 2487, 26959, 7482, 7481, 85458, 27122, 23499, 27123, 5494, 4286, 8313, 51339, 4693, 7090, 6424	1537	133	13528	2.4	0.000278398
GO:0031175~neuron projection development	56	2.3	1.96884e-06	219699, 1191, 63923, 7349, 288, 9201, 3480, 4929, 575, 538, 9638, 8399, 2065, 57731, 50861, 582, 9353, 6092, 778, 6256, 4747, 2260, 3913, 4646, 5314, 585, 84189, 4692, 5592, 57463, 3800, 9369, 4685, 57556, 7869, 214, 1952, 84612, 667, 2697, 5797, 1462, 8522, 3730, 658, 596, 152330, 323, 10417, 2736, 322, 23499, 6387, 146760, 9037, 3977	1537	256	13528	1.9	0.00038818
GO:0030323~respiratory tube development	30	1.2	1.88621e-06	387628, 64759, 2252, 3169, 27086, 100132771, 8100, 7474, 1499, 8817, 2246, 2247, 23405, 538, 83716, 7043, 3202, 2735, 5744, 652, 858, 2736, 2737, 427, 2255, 4124, 1490, 23414, 6910, 5125, 83992	1537	102	13528	2.6	0.000391461
GO:0048812~neuron projection morphogenesis	49	2	2.15882e-06	219699, 1191, 63923, 9201, 288, 3480, 4929, 575, 538, 9638, 2065, 8399, 57731, 6092, 9353, 778, 6256, 4747, 3913, 5314, 84189, 4692, 57463, 3800, 9369, 4685, 57556, 7869, 214, 1952, 84612, 667, 2697, 5797, 1462, 8522, 3730, 596, 658, 152330, 323, 10417, 2736, 322, 23499, 6387, 9037, 146760, 3977	1537	213	13528	2	0.000405364
GO:0035295~tube development	50	2.1	2.42121e-06	3087, 9241, 2252, 3479, 100132771, 10395, 4824, 2246, 2247, 23405, 129880, 538, 6926, 3202, 6299, 5744, 6092, 9353, 8626, 1909, 5979, 3491, 2255, 4124, 1490, 585, 23414, 5125, 5087, 387628, 64759, 3169, 27086, 8100, 7474, 1499, 8817, 83716, 7043, 596, 2735, 652, 858, 2736, 2737, 427, 6387, 9037, 6910, 9620, 83992	1537	220	13528	2	0.000433964
GO:0030182~neuron differentiation	83	3.4	2.88095e-06	6594, 219699, 1191, 63923, 7349, 288, 9201, 3480, 3778, 4929, 538, 575, 573, 4826, 220074, 2018, 9638, 8399, 2065, 6096, 7832, 57731, 50861, 582, 50863, 9353, 6092, 1901, 778, 6256, 4747, 6252, 2260, 10002, 5979, 3913, 4978, 4646, 5314, 585, 84189, 5592, 4692, 57463, 3800, 4685, 9369, 57556, 7869, 64072, 11075, 214, 1746, 1952, 3169, 84612, 667, 7042, 2697, 9855, 5797, 1462, 8522, 3730, 658, 596,…	1537	438	13528	1.7	0.000493898
GO:0030324~lung development	29	1.2	3.16137e-06	387628, 64759, 2252, 3169, 27086, 100132771, 8100, 7474, 1499, 8817, 2246, 2247, 23405, 538, 83716, 7043, 3202, 2735, 5744, 652, 858, 2736, 2737, 427, 2255, 4124, 1490, 23414, 6910, 83992	1537	99	13528	2.6	0.000519384
GO:0048666~neuron development	68	2.8	3.56388e-06	219699, 1191, 63923, 7349, 288, 9201, 3480, 4929, 575, 538, 220074, 9638, 8399, 2065, 6096, 57731, 50861, 582, 9353, 6092, 50863, 778, 6256, 4747, 2260, 10002, 5979, 3913, 4978, 4646, 5314, 585, 84189, 4692, 5592, 57463, 3800, 4685, 9369, 57556, 7869, 64072, 214, 1952, 84612, 667, 7042, 2697, 9855, 5797, 1462, 8522, 3730, 658, 596, 59277, 152330, 323, 2736, 10417, 322, 1203, 6387, 23499, 146760, …	1537	339	13528	1.8	0.000562081
GO:0030879~mammary gland development	20	0.8	4.47259e-05	2066, 3673, 2065, 5241, 5618, 5744, 3479, 858, 857, 8660, 1036, 2736, 2737, 540, 3480, 51176, 3667, 83992, 6926, 7043	1537	63	13528	2.8	0.00409399
Top Cellular Components
Term	Count	%	PValue	Genes	List Total	Pop Hits	Pop Total	Fold Enrichment	Benjamini
GO:0031012~extracellular matrix	117	4.8	1.21278e-26	1292, 1293, 64094, 2006, 1290, 1291, 1296, 1295, 83872, 2335, 63923, 170690, 170692, 283, 1101, 7060, 79148, 256158, 79883, 1289, 1288, 255631, 1287, 11096, 2152, 2202, 2200, 4313, 1281, 1893, 4319, 8404, 5549, 255743, 7482, 7481, 6695, 3913, 2331, 3915, 1490, 1277, 7076, 7079, 1278, 7078, 158326, 11081, 22795, 5046, 6678, 7042, 1842, 83716, 1462, 7043, 79625, 4016, 1307, 3730, 148113, 4239, 1049…	1543	345	12782	2.8	6.62177e-24
GO:0005578~proteinaceous extracellular matrix	108	4.4	1.97475e-24	1292, 1293, 64094, 2006, 1290, 1291, 1296, 1295, 83872, 2335, 63923, 170690, 170692, 283, 1101, 7060, 79148, 256158, 79883, 1289, 1288, 255631, 1287, 11096, 2202, 2200, 4313, 1281, 1893, 4319, 8404, 5549, 255743, 7482, 7481, 6695, 3913, 2331, 3915, 1490, 1277, 7076, 7079, 1278, 7078, 158326, 11081, 22795, 6678, 1842, 1462, 4016, 1307, 3730, 148113, 4239, 10491, 1301, 129804, 1300, 10418, 1303, 10…	1543	320	12782	2.8	5.39106e-22
GO:0044421~extracellular region part	214	8.8	1.46968e-20	64094, 2006, 1191, 2335, 63923, 8742, 3479, 8743, 170690, 100132771, 170692, 7060, 3481, 3483, 3485, 7066, 11096, 2202, 2200, 2220, 5744, 8404, 6358, 3489, 6359, 3487, 7482, 55959, 7481, 347, 3490, 3913, 7178, 3915, 2331, 1490, 7076, 7079, 7078, 158326, 11081, 3598, 319, 22795, 7042, 729, 727, 1842, 22925, 83716, 721, 7049, 720, 1462, 7043, 79625, 1307, 3730, 5764, 4239, 5768, 10491, 1301, 129804…	1543	960	12782	1.8	2.67483e-18
GO:0005576~extracellular region	354	14.5	1.9705e-15	2006, 64094, 440915, 1191, 3082, 2335, 63923, 8742, 3479, 8743, 170690, 7349, 100132771, 170692, 7060, 3481, 3483, 114899, 3485, 79600, 11098, 7066, 11096, 2202, 2200, 2220, 59084, 5744, 8404, 6358, 6359, 3489, 3487, 7482, 55959, 165, 7481, 5364, 4885, 347, 56920, 3490, 28514, 3491, 3913, 7178, 2331, 3915, 7177, 1490, 7200, 7076, 7079, 7078, 158326, 730, 11081, 3598, 319, 5618, 146556, 22795, 130…	1543	2010	12782	1.5	2.72782e-13
GO:0044420~extracellular matrix part	44	1.8	4.4688e-12	1293, 1290, 64094, 1291, 1296, 22795, 1295, 83872, 2335, 7146, 3909, 283, 7148, 6678, 667, 3908, 256158, 1289, 7373, 1288, 255631, 80781, 1287, 151887, 8483, 2200, 1307, 1281, 7033, 30008, 4239, 59277, 1301, 1300, 1303, 4811, 3913, 4060, 3915, 50509, 1277, 89932, 1278, 7078, 158326	1543	117	12782	3.1	4.87988e-10
GO:0005581~collagen	20	0.8	1.90501e-09	1307, 1293, 1281, 1290, 1291, 1295, 1301, 1300, 1303, 7146, 7148, 4060, 50509, 1277, 1289, 7373, 1288, 80781, 255631, 1278, 1287	1543	35	12782	4.7	1.73356e-07
GO:0005615~extracellular space	125	5.1	1.51144e-06	1293, 686, 5167, 1191, 9241, 2335, 8742, 63923, 3479, 8743, 284654, 100132771, 283, 4925, 3481, 3483, 3485, 7066, 2152, 2200, 2220, 4313, 1281, 4319, 5744, 4036, 5176, 9353, 9547, 6358, 3489, 6359, 3487, 54918, 7482, 55959, 347, 27122, 1513, 27123, 3490, 23452, 7178, 4693, 7079, 1278, 2661, 93099, 3598, 9365, 319, 387628, 56034, 10272, 5046, 7042, 8646, 729, 727, 22925, 721, 7049, 720, 55068, 704…	1543	685	12782	1.5	0.000117885
GO:0005604~basement membrane	26	1.1	2.58022e-06	64094, 1296, 22795, 1295, 83872, 2335, 6678, 283, 3909, 3908, 667, 256158, 1289, 80781, 1288, 151887, 1287, 2200, 30008, 59277, 3913, 4811, 3915, 89932, 7078, 158326	1543	78	12782	2.8	0.000176085
GO:0044459~plasma membrane part	330	13.5	5.28919e-06	10207, 5733, 2335, 8742, 8743, 9863, 83604, 5376, 154, 79901, 3480, 150, 29915, 7168, 3485, 2206, 538, 7162, 2205, 22801, 2852, 90627, 5745, 6092, 4889, 2322, 24, 5364, 4886, 23268, 540, 28514, 9867, 100128100, 23263, 160, 1811, 80725, 403, 115677, 51760, 7173, 730, 58494, 6752, 3597, 6751, 3747, 10324, 214, 4641, 729, 7041, 727, 54472, 5348, 22925, 7049, 11346, 7043, 64284, 27092, 224, 65266, 10…	1543	2203	12782	1.2	0.000320827
GO:0005583~fibrillar collagen	9	0.4	1.39282e-05	1290, 1281, 4060, 50509, 1277, 1289, 1301, 1278, 7146, 7148	1543	12	12782	6.2	0.000760195
GO:0042995~cell projection	122	5	1.61772e-05	192668, 2099, 7349, 283, 79901, 154, 288, 3480, 7168, 4926, 538, 56912, 7802, 5745, 5174, 4036, 23647, 6092, 167691, 143903, 477, 4886, 282679, 89846, 123872, 27124, 92482, 9743, 1811, 51168, 83660, 9644, 5141, 200162, 10324, 57556, 56171, 64072, 214, 8100, 4641, 7042, 27285, 6584, 11346, 57142, 323, 132203, 322, 114327, 5338, 80705, 58529, 57630, 1767, 4856, 2918, 3384, 25924, 2897, 2899, 51466,…	1543	697	12782	1.4	0.000802662
Top Molecular Functions
Term	Count	%	PValue	Genes	List Total	Pop Hits	Pop Total	Fold Enrichment	Benjamini
GO:0005509~calcium ion binding	172	7.1	3.61241e-11	26167, 286097, 64094, 8416, 64800, 83872, 1009, 54510, 7060, 79148, 4925, 3675, 256158, 22901, 3679, 22801, 2202, 2155, 2200, 8681, 2220, 4313, 8399, 4319, 5744, 4036, 9353, 8404, 6295, 113026, 255743, 9254, 55959, 4885, 90141, 28514, 92291, 6695, 64405, 100137047, 7178, 79987, 2162, 85477, 7173, 51760, 732446, 158326, 117248, 2621, 9369, 81035, 22795, 64072, 151651, 80267, 312, 5046, 6678, 4634,…	1493	919	12983	1.6	4.57692e-08
GO:0005520~insulin-like growth factor binding	16	0.7	8.0113e-09	4856, 3489, 3487, 94031, 8840, 51232, 3480, 3490, 3481, 3491, 3483, 8839, 3485, 5654, 1490, 3643, 723961	1493	25	12983	5.6	5.07514e-06
GO:0005539~glycosaminoglycan binding	41	1.7	2.69336e-08	256691, 5104, 387628, 2335, 2252, 5046, 100132771, 7146, 284654, 283, 7148, 8646, 7060, 114770, 1842, 2246, 10631, 2247, 1289, 7049, 83716, 1462, 151887, 80739, 79625, 7130, 5764, 633, 6358, 2263, 5549, 652, 6359, 129804, 143903, 2260, 3491, 2255, 11167, 50509, 1490, 1634, 7058, 7057	1493	140	12983	2.5	8.53118e-06
GO:0008201~heparin binding	34	1.4	2.09237e-08	5104, 387628, 2335, 2252, 5046, 100132771, 7146, 284654, 283, 7148, 7060, 8646, 1842, 2246, 10631, 2247, 1289, 83716, 7049, 151887, 80739, 79625, 5764, 6358, 2263, 5549, 652, 6359, 129804, 2260, 3491, 2255, 11167, 50509, 1490, 7058, 7057	1493	103	12983	2.9	8.83672e-06
GO:0005201~extracellular matrix structural constituent	30	1.2	4.18288e-08	1292, 2006, 4148, 1290, 1296, 2335, 7146, 7473, 7148, 1101, 2192, 2199, 1289, 7373, 1288, 80781, 255631, 1287, 2200, 3730, 1281, 30008, 633, 5549, 1301, 1303, 3915, 4060, 50509, 1277, 1278	1493	86	12983	3	1.05994e-05
GO:0001871~pattern binding	43	1.8	5.30019e-08	5167, 256691, 5104, 387628, 2335, 2252, 5046, 100132771, 7146, 284654, 283, 7148, 8646, 7060, 114770, 1842, 2246, 10631, 2247, 1289, 7049, 83716, 1462, 151887, 80739, 79625, 7130, 5764, 633, 6358, 2263, 5549, 157869, 652, 6359, 129804, 143903, 2260, 3491, 2255, 11167, 50509, 1490, 1634, 7058, 7057	1493	154	12983	2.4	1.11922e-05
GO:0030247~polysaccharide binding	43	1.8	5.30019e-08	5167, 256691, 5104, 387628, 2335, 2252, 5046, 100132771, 7146, 284654, 283, 7148, 8646, 7060, 114770, 1842, 2246, 10631, 2247, 1289, 7049, 83716, 1462, 151887, 80739, 79625, 7130, 5764, 633, 6358, 2263, 5549, 157869, 652, 6359, 129804, 143903, 2260, 3491, 2255, 11167, 50509, 1490, 1634, 7058, 7057	1493	154	12983	2.4	1.11922e-05
GO:0043169~cation binding	570	23.4	1.40024e-07	8416, 8743, 282890, 170690, 170692, 147948, 118980, 79083, 22901, 8878, 538, 10611, 22801, 11096, 2203, 2202, 2200, 2220, 146542, 6096, 8404, 79818, 1429, 100271835, 6097, 55959, 51364, 165, 90141, 540, 85477, 403, 158326, 55214, 210, 10873, 7227, 316, 312, 27086, 23632, 8038, 415, 10085, 6478, 375449, 23627, 23522, 5241, 27092, 51281, 170685, 442319, 129804, 1300, 23528, 401509, 339327, 27295, 5…	1493	4179	12983	1.2	1.97121e-05
GO:0019838~growth factor binding	33	1.4	1.27547e-07	9365, 4856, 1291, 5046, 8840, 3480, 3481, 3483, 8839, 5654, 3485, 4053, 1289, 7049, 723961, 5159, 7043, 1281, 2065, 3572, 3489, 3487, 94031, 51232, 3490, 3491, 3977, 1490, 1277, 3643, 1278, 4915, 7057, 4916	1493	105	12983	2.7	2.02001e-05
GO:0046872~metal ion binding	566	23.2	1.12861e-07	8416, 8743, 282890, 170690, 170692, 147948, 118980, 79083, 22901, 8878, 538, 10611, 22801, 11096, 2203, 2202, 2200, 2220, 146542, 6096, 8404, 79818, 1429, 100271835, 6097, 55959, 51364, 165, 90141, 540, 85477, 403, 158326, 55214, 210, 10873, 7227, 316, 312, 27086, 23632, 8038, 415, 10085, 6478, 375449, 23627, 23522, 5241, 27092, 51281, 170685, 442319, 129804, 1300, 23528, 401509, 339327, 27295, 5…	1493	4140	12983	1.2	2.04276e-05
GO:0043167~ion binding	574	23.6	3.88289e-07	8416, 54102, 8743, 282890, 170690, 170692, 147948, 118980, 79083, 22901, 8878, 538, 10611, 22801, 11096, 2203, 2202, 2200, 2220, 146542, 6096, 8404, 79818, 1429, 100271835, 6097, 55959, 51364, 165, 90141, 540, 1811, 85477, 403, 158326, 55214, 210, 10873, 7227, 316, 312, 27086, 23632, 8038, 415, 10085, 5348, 6478, 375449, 23627, 23522, 5241, 27092, 51281, 170685, 442319, 129804, 1300, 23528, 40150…	1493	4241	12983	1.2	4.9195e-05
GO:0030246~carbohydrate binding	68	2.8	2.37226e-05	5167, 11227, 2335, 2252, 284654, 100132771, 6320, 283, 7123, 7060, 114770, 2246, 2247, 1289, 26033, 2203, 80739, 7130, 2220, 2263, 633, 6358, 5549, 6359, 143903, 4885, 2260, 2517, 3491, 2255, 4124, 5836, 1490, 158326, 117248, 8693, 57452, 256691, 81035, 5104, 3848, 387628, 5046, 7146, 55568, 7148, 8646, 51809, 1842, 10631, 22925, 7049, 83716, 23324, 1462, 51705, 151887, 79625, 5764, 9936, 652, 15…	1493	354	12983	1.7	0.00272872
Top Pathways
Term	Count	%	PValue	Genes	List Total	Pop Hits	Pop Total	Fold Enrichment	Benjamini
hsa04512:ECM-receptor interaction	29	1.2	6.33823e-08	1292, 1293, 1290, 1291, 8516, 63923, 2335, 7146, 3909, 7148, 1101, 3908, 7060, 3675, 3679, 1289, 1288, 22801, 1281, 3673, 3690, 1301, 3693, 3913, 3915, 50509, 1277, 7058, 1278, 7057	580	84	5085	3	1.11552e-05
hsa04510:Focal adhesion	48	2	6.78861e-07	1292, 1293, 1290, 1291, 3082, 63923, 2335, 3479, 1101, 7060, 80310, 3480, 3675, 3679, 1289, 1288, 22801, 5159, 1281, 3690, 3693, 1793, 3913, 3915, 1277, 1278, 83660, 8516, 56034, 2317, 7146, 7148, 3909, 3908, 1499, 4638, 4636, 3673, 596, 858, 1301, 857, 25759, 50509, 7058, 894, 10451, 5295, 7057	580	201	5085	2.1	5.9738e-05
hsa05414:Dilated cardiomyopathy	28	1.1	1.93517e-06	6444, 6442, 8516, 115, 785, 786, 111, 3479, 5350, 3908, 7042, 4634, 3675, 7168, 3679, 107, 22801, 7043, 55799, 3673, 27092, 776, 775, 3690, 778, 9254, 3693, 100131098, 93589	580	92	5085	2.7	0.000113524
hsa05410:Hypertrophic cardiomyopathy (HCM)	26	1.1	4.45975e-06	6444, 6442, 8516, 785, 786, 3479, 3908, 7042, 4634, 3675, 7168, 5563, 3679, 51422, 22801, 7043, 55799, 3673, 27092, 776, 775, 3690, 778, 9254, 3693, 100131098, 93589	580	85	5085	2.7	0.00019621
hsa05412:Arrhythmogenic right ventricular cardiomyopathy (ARVC)	22	0.9	7.23994e-05	6444, 55799, 3673, 6442, 8516, 776, 27092, 785, 786, 775, 3690, 778, 9254, 3693, 1499, 3908, 2697, 3675, 100131098, 51176, 3679, 93589, 22801	580	76	5085	2.5	0.00254531
hsa04610:Complement and coagulation cascades	20	0.8	0.000167046	2149, 5104, 966, 4179, 5627, 729, 727, 718, 1675, 5327, 721, 2162, 720, 2152, 730, 3075, 629, 5265, 653879, 2155, 7056	580	69	5085	2.5	0.00488842
PIRSF000050:cytochrome P450 CYP4B1	9	0.4	9.98651e-06	126410, 1580, 199974, 66002, 11283, 260293, 285440, 8529, 57834	856	12	7396	6.5	0.00790788
REACT_13552:Integrin cell surface interactions	21	0.9	4.63711e-05	83700, 10411, 3673, 8516, 3384, 2335, 3690, 3693, 3908, 3675, 3913, 3679, 3915, 1277, 11069, 1278, 1287, 22801, 58494, 7057, 2200	326	81	3398	2.7	0.00118179
REACT_604:Hemostasis	43	1.8	2.9455e-05	2621, 83700, 440915, 1191, 2149, 3708, 2788, 3082, 2335, 3479, 6678, 7042, 7060, 2791, 3675, 482, 481, 55970, 5327, 2151, 23428, 2152, 5265, 2155, 7043, 10411, 3673, 7010, 5627, 3690, 857, 1675, 22915, 1277, 11069, 2162, 7076, 7058, 1278, 732446, 5295, 58494, 7057, 7056	326	235	3398	1.9	0.0015011
REACT_16888:Signaling by PDGF	17	0.7	0.000230432	1292, 1293, 1281, 1290, 1291, 56034, 80310, 7060, 5327, 1277, 1289, 7058, 1278, 1287, 5295, 7057, 5159	326	64	3398	2.8	0.00391013
REACT_13685:Synaptic Transmission	19	0.8	0.000461947	55799, 27092, 785, 4128, 816, 1742, 6505, 2891, 6506, 6844, 217, 2752, 9254, 6512, 6857, 160, 4646, 6571, 10815	326	81	3398	2.4	0.00587386
Top enriched Up_tissues
Term	Count	%	PValue	Genes	List Total	Pop Hits	Pop Total	Fold Enrichment	Benjamini
Brain	1084	44.5	1.51696e-10	90634, 54102, 63923, 3479, 282890, 170690, 170692, 653160, 79608, 147948, 22906, 29915, 22901, 3485, 79600, 538, 744, 146542, 6096, 8404, 6092, 3295, 79819, 1429, 196051, 55959, 5364, 25789, 55958, 164656, 540, 6876, 79618, 80725, 10724, 2947, 85477, 2946, 9, 2949, 23639, 79825, 23632, 1843, 374875, 727, 10085, 5348, 720, 6478, 51281, 323, 128866, 157869, 401509, 322, 85458, 284498, 219621, 64798…	2209	7789	18201	1.1	5.50656e-08
Plasma	74	3	3.14754e-10	1293, 686, 1191, 5067, 3384, 2335, 63923, 8639, 4756, 7123, 114770, 3483, 10752, 5265, 2191, 5793, 2220, 770, 1893, 5176, 8404, 3690, 5364, 347, 2260, 3953, 3915, 4124, 2162, 7076, 11081, 730, 58494, 3263, 1272, 319, 5104, 214, 1954, 866, 7146, 7148, 3908, 12, 729, 6947, 727, 10631, 721, 720, 5797, 3075, 629, 8857, 5764, 3572, 4239, 957, 266727, 51280, 5768, 152330, 100133944, 5627, 4485, 427, 11…	2209	286	18201	2.1	5.71278e-08
Top Enriched chromosomes
Term	Count	%	PValue	Genes	List Total	Pop Hits	Pop Total	Fold Enrichment	Benjamini
5	173	7.1	3.3002e-10	4208, 26167, 153579, 689, 96459, 202151, 2149, 6558, 153572, 23517, 170690, 54491, 391819, 154, 7060, 114899, 404734, 653391, 643373, 8878, 2151, 10826, 57763, 64097, 10827, 400061, 4488, 5159, 51426, 100170939, 22885, 114915, 100113384, 4214, 51617, 9547, 3295, 6154, 54622, 9867, 27125, 51164, 6695, 4124, 153769, 153768, 728264, 2661, 730, 1456, 57556, 5618, 493869, 56172, 9627, 8382, 93166, 667…	2436	1886	43203	1.6	8.2505e-09
5q13	10	0.4	1.71023e-06	100170939, 7060, 11042, 115827, 2149, 11039, 23743, 5924, 2151, 51426	2431	22	42222	7.9	0.00188461
David Gene Ontology for Up regulated Genes in HGG with respect to LGG tumor samples
Top Biological Processes
Term	Count	%	PValue	Genes	List Total	Pop Hits	Pop Total	Fold Enrichment	Benjamini
GO:0007049~cell cycle	269	9.6	3.09861e-48	8883, 84072, 29127, 6873, 63922, 8317, 332, 10200, 8318, 55743, 55544, 64682, 10615, 3925, 7164, 29128, 2956, 727803, 8872, 83903, 54892, 25788, 50624, 734, 1594, 11339, 29901, 652904, 8208, 4609, 55920, 55215, 8438, 8243, 9985, 442308, 23397, 347733, 205564, 27085, 22919, 163786, 55722, 348235, 387893, 1841, 144455, 5347, 10734, 85444, 9994, 811, 55872, 817, 3838, 10592, 3833, 10213, 3832, 2305,…	1951	776	13528	2.4	1.33488e-44
GO:0022403~cell cycle phase	177	6.3	1.70212e-45	84072, 6873, 8317, 332, 10403, 10200, 1104, 55743, 22974, 54908, 10926, 64682, 10615, 751867, 3925, 7164, 2956, 727803, 8872, 56992, 7280, 675, 54892, 25788, 27127, 9918, 79980, 9735, 734, 11004, 11339, 29901, 54821, 55055, 23310, 9055, 9156, 55920, 8438, 8243, 11130, 81610, 9985, 442308, 23397, 347733, 51203, 113130, 7516, 22919, 27085, 10270, 100130958, 9221, 348235, 387893, 2069, 55165, 109, 5…	1951	414	13528	3	3.66637e-42
GO:0022402~cell cycle process	214	7.6	5.9298e-45	84072, 29127, 6873, 8317, 332, 10200, 55743, 64682, 10615, 3925, 7164, 2956, 727803, 8872, 54892, 25788, 1594, 734, 11339, 29901, 4609, 55920, 8438, 8243, 9985, 442308, 23397, 347733, 27085, 22919, 163786, 55722, 348235, 387893, 5347, 10734, 85444, 811, 55872, 817, 3838, 10592, 3833, 10213, 3832, 1063, 1062, 1058, 203068, 10595, 10744, 147841, 64151, 729012, 9700, 983, 10381, 9493, 701, 5116, 361…	1951	565	13528	2.6	8.5152e-42
GO:0000279~M phase	149	5.3	7.53284e-42	84072, 332, 10200, 10403, 1104, 55743, 22974, 54908, 64682, 10615, 751867, 3925, 2956, 727803, 56992, 7280, 675, 54892, 25788, 27127, 9918, 79980, 9735, 734, 11004, 11339, 29901, 54821, 55055, 23310, 9055, 9156, 55920, 8243, 8438, 11130, 81610, 9985, 442308, 347733, 23397, 51203, 113130, 7516, 22919, 10270, 100130958, 9221, 348235, 387893, 2069, 55165, 109, 5347, 83461, 2175, 2177, 10734, 54069, …	1951	329	13528	3.1	8.11286e-39
GO:0000278~mitotic cell cycle	159	5.7	3.74085e-41	84072, 6873, 8317, 332, 10200, 10403, 1104, 55743, 22974, 54908, 10926, 64682, 10615, 751867, 3925, 7164, 8872, 56992, 7280, 54892, 9918, 79980, 9735, 11004, 11339, 29901, 54821, 55055, 23310, 9055, 55920, 8243, 11130, 81610, 442308, 347733, 23397, 51203, 113130, 22919, 27085, 10270, 9221, 348235, 387893, 55165, 5347, 83461, 51512, 54069, 85444, 5698, 890, 55872, 5424, 699, 817, 3838, 10592, 3833…	1951	370	13528	3	3.22312e-38
GO:0000087~M phase of mitotic cell cycle	113	4	3.40678e-37	84072, 332, 10200, 10403, 1104, 55743, 22974, 54908, 64682, 10615, 751867, 56992, 7280, 54892, 9918, 79980, 9735, 11339, 11004, 29901, 54821, 55055, 23310, 8243, 55920, 11130, 81610, 442308, 347733, 23397, 51203, 113130, 22919, 10270, 9221, 387893, 348235, 55165, 5347, 83461, 54069, 85444, 55872, 890, 699, 10592, 3833, 3832, 1063, 26271, 1062, 151648, 9232, 57405, 994, 899, 995, 83540, 993, 990, …	1951	224	13528	3.5	2.44607e-34
GO:0048285~organelle fission	114	4.1	8.06111e-37	84072, 332, 10403, 1104, 55743, 22974, 54908, 64682, 10615, 751867, 56992, 7280, 54892, 9918, 79980, 9735, 11339, 11004, 29901, 54821, 55055, 23310, 8243, 55920, 11130, 81610, 442308, 347733, 23397, 51203, 113130, 22919, 10270, 9221, 387893, 348235, 55165, 5347, 83461, 54069, 85444, 55872, 890, 699, 10592, 3833, 3832, 1063, 26271, 1062, 151648, 9232, 57405, 994, 899, 995, 83540, 993, 990, 991, 20…	1951	229	13528	3.5	4.96104e-34
GO:0000280~nuclear division	111	4	1.51372e-36	84072, 332, 10403, 1104, 55743, 22974, 54908, 64682, 751867, 10615, 56992, 7280, 54892, 9918, 79980, 9735, 11339, 11004, 29901, 54821, 55055, 23310, 8243, 55920, 11130, 81610, 442308, 347733, 23397, 51203, 113130, 22919, 10270, 9221, 387893, 348235, 55165, 5347, 83461, 54069, 85444, 55872, 890, 699, 10592, 3833, 3832, 1063, 26271, 1062, 151648, 9232, 57405, 994, 899, 995, 83540, 993, 990, 991, 20…	1951	220	13528	3.5	8.1514e-34
GO:0007067~mitosis	111	4	1.51372e-36	84072, 332, 10403, 1104, 55743, 22974, 54908, 64682, 751867, 10615, 56992, 7280, 54892, 9918, 79980, 9735, 11339, 11004, 29901, 54821, 55055, 23310, 8243, 55920, 11130, 81610, 442308, 347733, 23397, 51203, 113130, 22919, 10270, 9221, 387893, 348235, 55165, 5347, 83461, 54069, 85444, 55872, 890, 699, 10592, 3833, 3832, 1063, 26271, 1062, 151648, 9232, 57405, 994, 899, 995, 83540, 993, 990, 991, 20…	1951	220	13528	3.5	8.1514e-34
GO:0051301~cell division	122	4.4	1.08358e-29	29127, 332, 8317, 10403, 1104, 55743, 64946, 64682, 10615, 751867, 8872, 675, 54892, 9918, 79980, 9735, 50624, 11339, 83858, 29901, 54821, 55055, 23310, 9055, 8243, 55920, 11130, 81610, 23397, 51203, 113130, 205564, 22919, 387893, 348235, 55165, 6683, 5347, 83461, 23097, 54069, 85444, 4174, 890, 699, 10592, 3833, 3832, 1063, 26271, 1062, 151648, 11021, 9232, 57405, 994, 899, 995, 83540, 993, 990,…	1951	295	13528	2.9	5.18673e-27
GO:0007059~chromosome segregation	49	1.7	8.98205e-21	220134, 64151, 346673, 332, 10403, 54908, 64946, 729012, 9700, 1663, 5885, 5889, 6732, 3619, 5119, 672, 23212, 9918, 79980, 4751, 23310, 9787, 4085, 11044, 10051, 8243, 11130, 9985, 23397, 113130, 51203, 10270, 348235, 55355, 10734, 221150, 79172, 81930, 10592, 3833, 7153, 1063, 1062, 79075, 151648, 9232, 57405, 83540, 151246, 81929, 10744	1951	81	13528	4.2	3.86947e-18
GO:0006259~DNA metabolic process	150	5.4	3.43216e-19	8883, 3148, 7298, 8317, 63922, 8318, 27339, 10926, 146956, 29128, 2956, 10714, 65057, 9656, 116028, 23137, 54815, 675, 81620, 23649, 672, 10535, 25788, 26255, 10721, 8208, 4609, 9156, 7517, 8243, 8438, 55215, 84296, 9985, 55729, 7516, 5557, 5558, 348654, 731751, 1786, 1788, 1789, 64919, 7336, 157570, 286826, 2175, 2176, 4781, 2177, 84515, 51514, 4173, 23594, 5427, 5428, 4172, 4175, 4174, 5424, 41…	1951	506	13528	2.1	1.34416e-16
GO:0006260~DNA replication	75	2.7	3.66649e-17	63967, 8883, 3148, 1763, 346673, 7298, 8317, 63922, 8318, 641, 10926, 5984, 5985, 5888, 10714, 246243, 116028, 675, 81620, 23649, 64785, 672, 10535, 5983, 5982, 54962, 10721, 8208, 11044, 116447, 8099, 84296, 5557, 5558, 6241, 51659, 1032, 4678, 286826, 7083, 4781, 5111, 84515, 51514, 4173, 5427, 23594, 5428, 4172, 4175, 7015, 4174, 10036, 5424, 4176, 5245, 1017, 9837, 1736, 7153, 3159, 1063, 790…	1951	190	13528	2.7	1.31627e-14
GO:0051726~regulation of cell cycle	105	3.7	1.2429e-15	8883, 685, 940, 332, 8317, 1104, 8318, 55743, 55544, 751867, 727803, 339479, 9656, 8872, 675, 81620, 672, 9735, 55055, 4609, 8243, 11130, 1432, 7514, 51203, 51191, 27085, 3312, 2069, 51512, 10733, 811, 8851, 890, 699, 817, 4436, 1063, 3014, 26271, 100133012, 1062, 995, 993, 990, 891, 998, 896, 2810, 1869, 10950, 346673, 2189, 9700, 983, 641, 6929, 701, 578, 56475, 5119, 7039, 5588, 581, 85366, 51…	1951	331	13528	2.2	4.04676e-13
GO:0007017~microtubule-based process	86	3.1	7.30935e-15	80086, 7846, 10403, 11190, 1104, 24137, 54908, 9928, 9700, 10382, 285643, 10381, 90990, 10615, 751867, 9493, 3925, 727803, 701, 55605, 9793, 5116, 56992, 5747, 675, 7280, 672, 728860, 10376, 7345, 11004, 29901, 4976, 9585, 4751, 547, 92755, 9055, 8243, 10460, 11130, 26140, 442308, 347733, 51203, 140735, 10426, 163786, 55722, 6791, 6790, 150465, 7278, 55835, 51807, 6683, 7277, 84790, 51512, 3797, …	1951	253	13528	2.4	2.25475e-12
GO:0000070~mitotic sister chromatid segregation	26	0.9	9.71876e-14	8243, 11130, 64151, 23397, 113130, 51203, 10403, 10270, 54908, 9700, 1663, 5119, 23212, 81930, 10592, 3833, 79075, 1062, 9918, 4751, 23310, 9787, 81929, 4085, 11044, 10051	1951	36	13528	5	2.78999e-11
GO:0000819~sister chromatid segregation	26	0.9	2.58656e-13	8243, 11130, 64151, 23397, 113130, 51203, 10403, 10270, 54908, 9700, 1663, 5119, 23212, 81930, 10592, 3833, 79075, 1062, 9918, 4751, 23310, 9787, 81929, 4085, 11044, 10051	1951	37	13528	4.9	6.96501e-11
GO:0006955~immune response	167	6	3.42495e-12	7535, 28396, 2643, 942, 10892, 100130100, 6556, 940, 29126, 6349, 80380, 54106, 10990, 6352, 3535, 6357, 1521, 6355, 29851, 1520, 6354, 2956, 414062, 608, 54210, 51561, 3135, 4688, 9447, 64127, 26253, 1380, 939, 6362, 11006, 338339, 6361, 1594, 3493, 6364, 4939, 8942, 3543, 2219, 3001, 3495, 5450, 733, 9156, 1493, 1437, 115650, 64135, 28912, 442308, 6891, 10673, 10225, 1075, 925, 731751, 926, 689…	1951	690	13528	1.7	8.67917e-10
GO:0006261~DNA-dependent DNA replication	30	1.1	1.39658e-10	8099, 116447, 3148, 1763, 5557, 5558, 8318, 641, 5984, 5888, 10714, 246243, 4173, 5427, 4172, 5428, 4175, 675, 4174, 4176, 5424, 5983, 3159, 4171, 4998, 4999, 9134, 54962, 2237, 51455	1951	58	13528	3.6	3.16656e-08
GO:0007051~spindle organization	26	0.9	1.3659e-10	10460, 8243, 11130, 442308, 10403, 1104, 6791, 6790, 9700, 751867, 10615, 9493, 3925, 727803, 701, 7272, 93323, 5116, 11065, 3832, 26271, 5901, 5902, 57405, 29901, 389842, 203068, 92755, 9055, 54801, 1164, 55142	1951	45	13528	4	3.26905e-08
GO:0010564~regulation of cell cycle process	45	1.6	1.54723e-10	7514, 685, 940, 51203, 8317, 332, 5008, 1029, 1104, 9700, 2069, 55544, 4050, 751867, 727803, 51512, 7272, 10733, 811, 81620, 675, 5119, 11065, 7039, 699, 5588, 672, 817, 4869, 9088, 1063, 1062, 26271, 5902, 54443, 9735, 995, 54962, 57060, 9585, 10459, 389842, 8914, 4751, 9787, 4085, 998, 5788	1951	114	13528	2.7	3.33274e-08
GO:0000226~microtubule cytoskeleton organization	52	1.9	5.04915e-10	11190, 10403, 1104, 54908, 9700, 751867, 10615, 3925, 9493, 727803, 701, 9793, 5116, 5747, 675, 672, 10376, 11004, 29901, 4751, 92755, 9055, 10460, 8243, 11130, 26140, 442308, 51203, 10426, 163786, 6791, 55722, 6790, 150465, 55835, 6683, 4133, 7272, 85440, 84722, 93323, 11065, 4869, 4139, 81930, 3832, 26271, 399942, 5901, 5902, 57405, 1058, 389842, 203068, 81929, 54801, 1164, 4281, 55142	1951	147	13528	2.5	1.0358e-07
GO:0006974~response to DNA damage stimulus	99	3.5	8.74632e-10	8883, 3148, 7298, 55183, 55544, 27339, 146956, 23300, 29128, 2956, 10714, 65057, 9656, 23137, 675, 672, 25788, 79915, 10721, 8208, 9156, 8438, 8243, 55215, 7517, 1432, 7516, 348654, 731751, 7336, 1649, 157570, 51512, 2175, 2176, 2177, 51514, 5427, 5428, 890, 5424, 4176, 2178, 4436, 100133012, 3014, 27301, 9232, 2187, 64421, 83932, 10744, 63967, 2810, 1763, 2189, 983, 641, 5984, 5985, 5888, 5885, …	1951	373	13528	1.8	1.71269e-07
GO:0046649~lymphocyte activation	62	2.2	2.96387e-09	7535, 941, 942, 10892, 940, 6556, 53335, 8767, 643, 64581, 641, 57823, 50615, 6929, 1054, 26191, 7163, 2956, 7852, 84174, 578, 3251, 2067, 51561, 23210, 27033, 581, 973, 3614, 6504, 7412, 201294, 3586, 5591, 5788, 9156, 5873, 3662, 9437, 865, 3809, 731751, 925, 197358, 926, 3600, 924, 100132285, 80328, 3070, 6850, 64919, 100, 4436, 914, 915, 54900, 9759, 917, 3329, 345041, 3932, 645548, 55636, 64…	1951	199	13528	2.2	5.55146e-07
GO:0008283~cell proliferation	109	3.9	4.46918e-09	942, 6775, 29127, 10892, 29126, 6556, 7296, 22974, 10293, 6491, 9047, 27339, 8326, 29128, 608, 23305, 56992, 675, 51561, 55759, 27074, 50624, 7345, 11004, 11333, 4504, 4609, 1434, 10673, 51192, 22919, 921, 2069, 1841, 6941, 7336, 5347, 4233, 2173, 8851, 8566, 699, 4176, 1063, 5052, 3329, 995, 6899, 2782, 993, 345041, 4771, 4004, 645548, 2001, 896, 2810, 1869, 2919, 7027, 8767, 9388, 3638, 7852, 7…	1951	436	13528	1.7	8.02218e-07
GO:0033554~cellular response to stress	133	4.7	5.26727e-09	8883, 3148, 7298, 55183, 8739, 55544, 27339, 146956, 29128, 23300, 2956, 10714, 65057, 9656, 6769, 23137, 675, 643159, 672, 3091, 25788, 79915, 5831, 10721, 140823, 100131909, 4504, 8208, 9156, 7517, 8243, 8438, 22797, 55215, 1432, 51495, 7516, 348654, 731751, 16, 1649, 7336, 10013, 157570, 2175, 51512, 2176, 2177, 51514, 5427, 5428, 2081, 890, 5424, 4176, 2178, 4436, 3014, 100133012, 5052, 27301…	1951	566	13528	1.6	8.72746e-07
GO:0051276~chromosome organization	118	4.2	5.25017e-09	7290, 2146, 3148, 84733, 10403, 3009, 64946, 54908, 3007, 2956, 65057, 675, 317772, 29781, 54892, 83903, 79718, 27127, 9918, 26255, 10626, 6877, 8294, 5933, 23310, 8208, 8438, 8243, 55723, 11130, 9985, 23397, 51203, 113130, 51200, 731751, 10270, 1786, 1788, 1789, 10943, 387893, 10013, 2177, 10734, 9425, 51111, 10592, 5245, 79577, 4436, 3833, 9759, 1063, 3014, 1062, 3015, 4171, 9232, 3024, 1058, 1…	1951	485	13528	1.7	9.04709e-07
GO:0007346~regulation of mitotic cell cycle	51	1.8	5.87628e-09	8883, 10950, 685, 940, 332, 1104, 55743, 983, 9700, 55544, 751867, 727803, 701, 56475, 8872, 81620, 675, 5119, 7039, 5588, 9735, 440, 57060, 9585, 4751, 55055, 9787, 4085, 4609, 11130, 1956, 51203, 1029, 27085, 2069, 4050, 51512, 7272, 890, 11065, 699, 817, 9088, 1017, 1063, 1062, 26271, 5902, 54443, 995, 10459, 389842, 990, 998	1951	152	13528	2.3	9.37592e-07
GO:0051329~interphase of mitotic cell cycle	39	1.4	1.18291e-08	8099, 1869, 1956, 113130, 8317, 332, 6873, 1029, 1104, 27085, 641, 1032, 1033, 10926, 1663, 1031, 6929, 751867, 7164, 51512, 8872, 5424, 817, 3838, 728860, 1017, 9238, 1876, 2672, 1019, 1063, 1874, 6502, 995, 993, 990, 28227, 5500, 891, 586, 898	1951	103	13528	2.6	1.81999e-06
GO:0000075~cell cycle checkpoint	36	1.3	1.27515e-08	8243, 11130, 11200, 8883, 1432, 346673, 332, 2189, 1029, 55743, 8318, 983, 641, 55544, 51512, 701, 7272, 9656, 81620, 890, 699, 672, 4436, 1063, 100133012, 1062, 3014, 9735, 9134, 54962, 57060, 10459, 990, 55055, 83990, 4085, 64859	1951	91	13528	2.7	1.89426e-06
GO:0006281~DNA repair	77	2.7	2.97805e-08	63967, 3148, 1763, 7298, 2189, 641, 27339, 5984, 5985, 146956, 29128, 2956, 5888, 5885, 10714, 5889, 9656, 7398, 23137, 2067, 675, 6648, 672, 5983, 5982, 25788, 7979, 9401, 91419, 10721, 55120, 8208, 5591, 11044, 9156, 8438, 8243, 55215, 7517, 9319, 11073, 7516, 348654, 731751, 732360, 1032, 7336, 157570, 7374, 2175, 10635, 2176, 2177, 5111, 5427, 5428, 10036, 5424, 79677, 2140, 2178, 55775, 4436…	1951	284	13528	1.9	4.13851e-06
GO:0051325~interphase	39	1.4	2.92194e-08	8099, 1869, 1956, 113130, 8317, 332, 6873, 1029, 1104, 27085, 641, 1032, 1033, 10926, 1663, 1031, 6929, 751867, 7164, 51512, 8872, 5424, 817, 3838, 728860, 1017, 9238, 1876, 2672, 1019, 1063, 1874, 6502, 995, 993, 990, 28227, 5500, 891, 586, 898	1951	106	13528	2.6	4.1959e-06
GO:0051327~M phase of meiotic cell cycle	37	1.3	3.24683e-08	8243, 8438, 9319, 79723, 9985, 346673, 7516, 100130958, 9700, 2069, 109, 84057, 5347, 29893, 2956, 5888, 2175, 5885, 2177, 10734, 5889, 675, 11040, 150365, 3014, 25788, 27127, 26271, 151648, 734, 994, 4288, 4751, 151246, 1164, 9156, 143689	1951	98	13528	2.6	4.37104e-06
GO:0007126~meiosis	37	1.3	3.24683e-08	8243, 8438, 9319, 79723, 9985, 346673, 7516, 100130958, 9700, 2069, 109, 84057, 5347, 29893, 2956, 5888, 2175, 5885, 2177, 10734, 5889, 675, 11040, 150365, 3014, 25788, 27127, 26271, 151648, 734, 994, 4288, 4751, 151246, 1164, 9156, 143689	1951	98	13528	2.6	4.37104e-06
GO:0045321~leukocyte activation	68	2.4	4.75737e-08	7535, 941, 942, 10892, 940, 6556, 53335, 8767, 643, 64581, 10397, 641, 57823, 50615, 6929, 1054, 26191, 7163, 2956, 7852, 84174, 578, 3576, 3251, 2067, 51561, 23210, 27033, 581, 973, 3614, 6504, 7412, 201294, 3586, 5591, 5788, 9156, 1437, 3662, 5873, 9437, 865, 3809, 925, 731751, 197358, 926, 3600, 924, 100132285, 80328, 3070, 6376, 6850, 64919, 100, 4436, 914, 915, 54900, 9759, 917, 8754, 3329, …	1951	242	13528	1.9	6.21051e-06
GO:0051321~meiotic cell cycle	37	1.3	5.93323e-08	8243, 8438, 9319, 79723, 9985, 346673, 7516, 100130958, 9700, 2069, 109, 84057, 5347, 29893, 2956, 5888, 2175, 5885, 2177, 10734, 5889, 675, 11040, 150365, 3014, 25788, 27127, 26271, 151648, 734, 994, 4288, 4751, 151246, 1164, 9156, 143689	1951	100	13528	2.6	7.51773e-06
GO:0006302~double-strand break repair	27	1	1.22593e-07	8438, 9319, 7516, 731751, 641, 7336, 10635, 5888, 5885, 2067, 675, 6648, 2140, 672, 55775, 4436, 25788, 7979, 3014, 9401, 91419, 2237, 2547, 5591, 83990, 64421, 11044, 64859	1951	62	13528	3	1.50893e-05
GO:0034621~cellular macromolecular complex subunit organization	89	3.2	1.53922e-07	54516, 3148, 100132425, 3009, 64946, 3007, 3925, 5747, 317772, 7280, 8936, 10471, 11004, 25839, 8294, 8208, 55723, 8557, 1434, 26140, 7514, 442308, 347733, 2266, 6950, 55720, 51807, 3320, 84790, 811, 51388, 79133, 1063, 1062, 399942, 26271, 3014, 3015, 4171, 9372, 3329, 3024, 1058, 84617, 22916, 345041, 203068, 645548, 85453, 100130289, 8969, 80086, 100131149, 7846, 100130932, 8968, 653557, 5062,…	1951	357	13528	1.7	1.84192e-05
GO:0006323~DNA packaging	40	1.4	1.82668e-07	8969, 3148, 64151, 8968, 346673, 3009, 3007, 8360, 8364, 94239, 8366, 8368, 317772, 29781, 5119, 201161, 54892, 9918, 8351, 440689, 8294, 23310, 8359, 8208, 8358, 11044, 8357, 286436, 10051, 55723, 8338, 23397, 51203, 113130, 10270, 3070, 55355, 8341, 10036, 8329, 4869, 10592, 7153, 3014, 3015, 4171, 3024, 1058, 8336, 8332, 85453	1951	117	13528	2.4	2.12683e-05
GO:0001775~cell activation	75	2.7	2.29938e-07	7535, 941, 942, 10892, 6556, 940, 53335, 8767, 643, 64581, 10397, 641, 57823, 50615, 6929, 1054, 26191, 7163, 2956, 7852, 84174, 578, 3576, 2067, 3251, 51561, 23210, 27033, 581, 973, 3614, 6504, 7412, 5359, 201294, 3586, 5591, 5788, 9156, 1437, 3662, 5873, 57152, 9437, 865, 1956, 3809, 2266, 925, 731751, 197358, 926, 3600, 924, 100132285, 80328, 3070, 6376, 6850, 4050, 64919, 100, 4436, 914, 915,…	1951	287	13528	1.8	2.60673e-05
GO:0006310~DNA recombination	37	1.3	2.43693e-07	8438, 7517, 9319, 9985, 346673, 7516, 731751, 5478, 641, 64919, 84057, 146956, 7374, 29893, 2956, 5888, 10635, 5885, 5889, 23137, 2067, 675, 79677, 672, 4436, 3159, 3014, 7979, 25788, 9401, 3329, 439953, 11168, 3978, 345041, 2547, 5591, 645548, 64421, 9156, 64859	1951	105	13528	2.4	2.69184e-05
Top Cellular Components
Term	Count	%	PValue	Genes	List Total	Pop Hits	Pop Total	Fold Enrichment	Benjamini
GO:0005694~chromosome	159	5.7	2.85321e-29	7290, 3148, 3149, 84733, 332, 10403, 1104, 55183, 132660, 3009, 64946, 23279, 54908, 3007, 79902, 387103, 23309, 79682, 4613, 200765, 10615, 751867, 2956, 10714, 166815, 65057, 23137, 317772, 23649, 672, 1325, 27127, 9918, 79980, 9735, 92806, 729595, 11339, 11004, 54821, 8294, 55055, 23310, 79019, 729952, 201254, 55920, 8243, 55215, 55723, 11130, 9985, 7514, 23397, 113130, 5557, 5558, 10270, 6950…	1802	460	12782	2.5	1.87171e-26
GO:0044427~chromosomal part	136	4.9	5.61339e-26	7290, 84733, 332, 10403, 1104, 55183, 3009, 64946, 23279, 54908, 3007, 79902, 387103, 79682, 23309, 4613, 200765, 10615, 751867, 2956, 166815, 10714, 65057, 317772, 23649, 1325, 9918, 79980, 9735, 92806, 11339, 11004, 54821, 8294, 55055, 23310, 79019, 201254, 55920, 8243, 55723, 11130, 9985, 7514, 23397, 113130, 5557, 5558, 6950, 1788, 1789, 10943, 348235, 55166, 2176, 10734, 80714, 54069, 7112, …	1802	386	12782	2.5	1.84119e-23
GO:0000775~chromosome, centromeric region	65	2.3	2.6624e-23	220134, 147841, 26039, 332, 10403, 64946, 54908, 23279, 79902, 729012, 387103, 79682, 378708, 200765, 10615, 701, 166815, 3619, 201161, 6839, 1325, 84948, 9735, 79980, 92806, 9212, 11004, 11339, 54821, 55055, 79019, 4085, 55320, 201254, 8243, 55920, 11130, 79723, 9985, 7514, 91687, 3070, 348235, 55166, 55839, 55355, 54069, 55143, 5905, 221150, 51111, 699, 79172, 64105, 1063, 1062, 79075, 151648, …	1802	124	12782	3.7	5.82179e-21
GO:0000793~condensed chromosome	63	2.2	1.52431e-20	220134, 3148, 147841, 26039, 64151, 10403, 1104, 64946, 54908, 79902, 641, 729012, 79682, 751867, 10615, 5888, 701, 3619, 5119, 201161, 23212, 672, 6839, 9918, 9735, 79980, 9212, 11004, 4751, 54821, 55055, 23310, 79019, 4085, 10051, 8243, 11130, 9985, 11073, 23397, 10270, 348235, 55839, 55355, 2177, 10734, 5905, 221150, 51111, 699, 79172, 64105, 10592, 1017, 1063, 1062, 151648, 57082, 4999, 57405…	1802	129	12782	3.5	2.49987e-18
GO:0000779~condensed chromosome, centromeric region	41	1.5	2.14283e-18	8243, 11130, 220134, 147841, 9985, 26039, 10403, 54908, 64946, 79902, 729012, 348235, 79682, 10615, 55839, 55355, 701, 5905, 221150, 201161, 51111, 699, 79172, 64105, 1063, 1062, 151648, 9735, 79980, 57082, 57405, 4999, 9212, 11004, 1058, 83540, 54821, 55055, 151246, 79019, 81929, 4085	1802	66	12782	4.4	2.81139e-16
GO:0043232~intracellular non-membrane-bounded organelle	495	17.7	2.50424e-15	8419, 6775, 29127, 6772, 51373, 332, 8318, 132660, 55379, 10615, 146956, 2956, 85464, 10714, 2017, 23649, 79718, 1325, 7345, 10097, 29901, 10625, 10096, 6877, 547, 2842, 7203, 5217, 55920, 8243, 55215, 692312, 84294, 1432, 442308, 347733, 205564, 22919, 163786, 387893, 5347, 6472, 10734, 10733, 80714, 85444, 51481, 51388, 441795, 203068, 63967, 80086, 26039, 147841, 10857, 26038, 8638, 285753, 88…	1802	2596	12782	1.4	2.79221e-13
GO:0043228~non-membrane-bounded organelle	495	17.7	2.50424e-15	8419, 6775, 29127, 6772, 51373, 332, 8318, 132660, 55379, 10615, 146956, 2956, 85464, 10714, 2017, 23649, 79718, 1325, 7345, 10097, 29901, 10625, 10096, 6877, 547, 2842, 7203, 5217, 55920, 8243, 55215, 692312, 84294, 1432, 442308, 347733, 205564, 22919, 163786, 387893, 5347, 6472, 10734, 10733, 80714, 85444, 51481, 51388, 441795, 203068, 63967, 80086, 26039, 147841, 10857, 26038, 8638, 285753, 88…	1802	2596	12782	1.4	2.79221e-13
GO:0000777~condensed chromosome kinetochore	35	1.2	3.47821e-15	8243, 11130, 220134, 147841, 10403, 54908, 64946, 79902, 729012, 348235, 79682, 10615, 55839, 55355, 701, 5905, 221150, 201161, 699, 79172, 64105, 1063, 1062, 79980, 9735, 57082, 57405, 4999, 11004, 1058, 83540, 55055, 54821, 79019, 81929, 4085	1802	58	12782	4.3	2.82219e-13
GO:0031981~nuclear lumen	308	11	3.22236e-15	56342, 55840, 6775, 6772, 6873, 8317, 332, 10200, 90390, 2332, 8318, 55743, 10481, 7490, 55646, 64682, 11329, 146956, 65057, 10714, 441228, 55759, 23649, 79718, 6882, 3091, 8732, 4116, 133522, 4603, 7345, 11339, 10626, 10721, 10625, 6875, 6223, 54797, 6877, 10622, 92609, 2842, 8208, 55656, 4609, 55920, 55215, 692312, 84294, 51497, 1432, 55729, 138151, 205564, 54888, 55720, 92140, 2976, 144455, 53…	1802	1450	12782	1.5	3.01759e-13
GO:0005819~spindle	59	2.1	2.19361e-14	220134, 29127, 332, 55183, 22974, 24137, 54908, 79902, 9928, 983, 729012, 285643, 10615, 9493, 7803, 10300, 701, 259266, 56992, 3619, 201161, 79718, 9735, 83956, 9212, 29901, 9585, 4751, 9787, 9055, 4085, 4609, 55920, 81610, 1432, 51203, 22919, 10426, 6791, 6790, 348235, 6683, 5347, 7272, 84722, 93323, 55143, 221150, 699, 4869, 81930, 3833, 3832, 51115, 1063, 1062, 26271, 26586, 990, 991, 54801, …	1802	147	12782	2.8	1.60227e-12
GO:0070013~intracellular organelle lumen	356	12.7	1.17566e-13	56342, 55840, 6775, 6772, 79709, 51373, 6873, 332, 8317, 10200, 90390, 2332, 8318, 55743, 10481, 7490, 55646, 64682, 11329, 55379, 146956, 65057, 10714, 441228, 205, 55759, 23649, 79718, 6882, 3091, 8732, 55753, 4116, 133522, 4603, 7345, 11339, 10626, 10721, 10625, 6875, 6223, 54797, 6877, 10622, 92609, 2842, 8208, 55656, 4609, 56922, 55920, 55215, 692312, 84294, 51497, 1432, 55729, 138151, 20556…	1802	1779	12782	1.4	7.71272e-12
GO:0043233~organelle lumen	359	12.8	7.22881e-13	56342, 55840, 6775, 6772, 79709, 51373, 6873, 332, 8317, 10200, 90390, 2332, 8318, 55743, 10481, 7490, 55646, 64682, 11329, 55379, 146956, 65057, 10714, 441228, 205, 55759, 23649, 79718, 6882, 3091, 8732, 55753, 4116, 133522, 4603, 7345, 11339, 10626, 10721, 10625, 6875, 6223, 54797, 6877, 10622, 92609, 2842, 8208, 55656, 4609, 56922, 55920, 55215, 692312, 84294, 51497, 1432, 55729, 138151, 20556…	1802	1820	12782	1.4	3.95167e-11
GO:0031974~membrane-enclosed lumen	365	13	7.13434e-13	6775, 6772, 79709, 8317, 332, 6873, 51373, 8318, 7490, 55379, 64682, 146956, 10714, 205, 23649, 79718, 8732, 6882, 7345, 10721, 10626, 6875, 10625, 6877, 10622, 2842, 8208, 55215, 55920, 84294, 692312, 51497, 1432, 138151, 6891, 205564, 2976, 5347, 6472, 10733, 811, 51481, 813, 5245, 645619, 51388, 100133012, 55388, 22916, 149628, 63967, 10857, 51270, 8638, 983, 8463, 8360, 9493, 57486, 8364, 551…	1802	1856	12782	1.4	4.25463e-11
GO:0005654~nucleoplasm	199	7.1	2.41577e-12	55840, 8317, 6873, 90390, 2332, 55743, 8318, 10481, 7490, 11329, 64682, 10714, 65057, 441228, 23649, 55759, 79718, 8732, 3091, 6882, 4116, 133522, 11339, 10721, 10626, 6875, 10625, 6877, 54797, 10622, 92609, 8208, 55656, 4609, 55215, 51497, 1432, 55729, 138151, 144455, 2976, 5347, 3838, 5245, 10492, 100133012, 55388, 22916, 149628, 83932, 63967, 100130289, 51270, 983, 8360, 8463, 9493, 8364, 8366…	1802	882	12782	1.6	1.21902e-10
GO:0000776~kinetochore	37	1.3	5.27708e-12	8243, 11130, 220134, 147841, 7514, 10403, 54908, 64946, 23279, 79902, 729012, 348235, 79682, 10615, 55839, 55355, 701, 5905, 221150, 201161, 699, 79172, 64105, 1063, 1062, 9735, 79980, 57082, 57405, 4999, 11004, 1058, 83540, 54821, 55055, 79019, 81929, 4085	1802	77	12782	3.4	2.4727e-10
GO:0015630~microtubule cytoskeleton	131	4.7	5.47639e-10	29127, 332, 55183, 8318, 22974, 54908, 9928, 79902, 285643, 90990, 10615, 3925, 727803, 7803, 9654, 56992, 654364, 7280, 675, 672, 152789, 79718, 9735, 11004, 29901, 4830, 547, 9055, 4609, 55920, 81610, 26140, 1432, 442308, 347733, 51203, 22919, 22994, 22995, 6950, 10426, 163786, 55722, 348235, 55165, 51807, 6683, 5347, 10013, 51512, 3797, 84790, 23095, 10112, 10733, 85444, 84722, 4172, 699, 3833…	1802	549	12782	1.7	2.39501e-08
GO:0000228~nuclear chromosome	53	1.9	3.37553e-09	7290, 3148, 26039, 332, 1104, 641, 23309, 751867, 2956, 5888, 65057, 10714, 5885, 2067, 3619, 23649, 5119, 6839, 27033, 23212, 9918, 400013, 54962, 4751, 23310, 8243, 3662, 79723, 9985, 11073, 5557, 5558, 6950, 1788, 80119, 1789, 10734, 80714, 23594, 4172, 7015, 51111, 4176, 699, 10592, 7153, 3014, 151648, 4171, 4999, 5814, 8914, 3066, 2547, 151246	1802	162	12782	2.3	1.38397e-07
GO:0044454~nuclear chromosome part	39	1.4	9.96445e-07	7290, 3662, 79723, 26039, 9985, 5557, 5558, 1104, 6950, 1788, 641, 80119, 1789, 23309, 751867, 2956, 65057, 10714, 10734, 80714, 23594, 2067, 4172, 3619, 7015, 23649, 51111, 4176, 699, 3014, 151648, 4171, 400013, 4999, 5814, 54962, 8914, 23310, 3066, 151246, 2547	1802	122	12782	2.3	3.84503e-05
GO:0005874~microtubule	69	2.5	1.32504e-06	220134, 80086, 7846, 29127, 332, 285753, 24137, 9928, 983, 729012, 10382, 285643, 10381, 90990, 10615, 9493, 3925, 10300, 55605, 56992, 7280, 3619, 79718, 152789, 10376, 9735, 83956, 11004, 9585, 547, 92755, 9055, 55920, 26140, 25941, 442308, 347733, 51203, 140735, 22919, 10426, 7278, 348235, 55835, 51807, 6683, 7277, 10013, 84790, 3797, 51512, 10112, 23095, 4133, 93323, 146909, 221150, 81930, 38…	1802	274	12782	1.8	4.82891e-05
GO:0005829~cytosol	242	8.6	8.6085e-06	10892, 940, 332, 158, 10204, 55740, 6491, 55544, 64682, 7167, 7353, 1978, 6611, 5747, 6783, 10471, 7345, 164, 51765, 51166, 6223, 56648, 2023, 8208, 7203, 5214, 442308, 1432, 6891, 22919, 55722, 6888, 1841, 5347, 646347, 10733, 811, 817, 3735, 10213, 5341, 6897, 439953, 5335, 908, 22916, 23007, 203068, 121512, 3932, 10744, 100130289, 2584, 7846, 5332, 80308, 3620, 983, 10382, 10652, 8833, 10380, …	1802	1330	12782	1.3	0.000297177
GO:0000785~chromatin	51	1.8	2.62126e-05	7290, 8969, 8968, 84733, 26038, 1104, 3009, 3007, 23309, 4613, 8360, 57332, 751867, 94239, 8364, 2956, 8366, 8368, 3619, 317772, 6839, 400013, 11339, 54962, 8351, 440689, 8294, 8359, 8358, 8357, 286436, 3662, 55723, 79723, 8338, 6950, 1788, 1789, 3070, 10943, 2176, 8341, 80714, 9324, 23244, 7112, 9425, 8329, 4176, 1063, 3159, 3014, 79075, 5901, 3015, 4171, 4999, 3024, 1058, 8914, 8336, 3066, 8332…	1802	200	12782	1.8	0.000859415
Top Molecular Functions
Term	Count	%	PValue	Genes	List Total	Pop Hits	Pop Total	Fold Enrichment	Benjamini
GO:0032555~purine ribonucleotide binding	351	12.5	5.53436e-12	54101, 124923, 5230, 55236, 63922, 8317, 29028, 11329, 2956, 22800, 256356, 23137, 5747, 205, 1184, 6782, 1080, 51560, 83903, 23120, 8732, 23, 25788, 79915, 3718, 10097, 51765, 10721, 10477, 10096, 4600, 547, 7203, 5214, 56922, 5754, 7732, 8438, 8243, 442308, 1432, 347733, 55210, 6891, 5616, 6890, 16, 5613, 150465, 1841, 7332, 23012, 25902, 55669, 221079, 5347, 58484, 84790, 85440, 4233, 55661, 1…	1790	1836	12983	1.4	8.31259e-09
GO:0032553~ribonucleotide binding	351	12.5	5.53436e-12	54101, 124923, 5230, 55236, 63922, 8317, 29028, 11329, 2956, 22800, 256356, 23137, 5747, 205, 1184, 6782, 1080, 51560, 83903, 23120, 8732, 23, 25788, 79915, 3718, 10097, 51765, 10721, 10477, 10096, 4600, 547, 7203, 5214, 56922, 5754, 7732, 8438, 8243, 442308, 1432, 347733, 55210, 6891, 5616, 6890, 16, 5613, 150465, 1841, 7332, 23012, 25902, 55669, 221079, 5347, 58484, 84790, 85440, 4233, 55661, 1…	1790	1836	12983	1.4	8.31259e-09
GO:0000166~nucleotide binding	413	14.7	1.35047e-11	54101, 5230, 55236, 63922, 8317, 340371, 29028, 100133042, 2956, 22800, 205, 6782, 8732, 25788, 1719, 10721, 10097, 10096, 84991, 547, 7203, 5214, 8438, 8243, 442308, 1432, 347733, 55210, 6891, 6890, 150465, 1841, 7332, 5347, 58484, 85440, 10733, 817, 645619, 51182, 340533, 100133012, 10079, 115362, 6897, 115361, 908, 7325, 10606, 22916, 100133211, 203068, 3112, 80086, 5127, 113, 26038, 6596, 200…	1790	2245	12983	1.3	1.01421e-08
GO:0017076~purine nucleotide binding	361	12.9	2.17348e-11	54101, 124923, 5230, 55236, 63922, 8317, 29028, 11329, 2956, 22800, 256356, 23137, 5747, 205, 1184, 6782, 1080, 51560, 83903, 23120, 8732, 23, 25788, 79915, 3718, 10097, 51765, 10721, 10477, 10096, 4600, 547, 7203, 5214, 56922, 5754, 7732, 8438, 8243, 1432, 442308, 347733, 55210, 6891, 5616, 6890, 16, 5613, 150465, 1841, 7332, 23012, 25902, 55669, 221079, 5347, 58484, 84790, 85440, 4233, 55661, 1…	1790	1918	12983	1.4	1.08819e-08
GO:0032559~adenyl ribonucleotide binding	291	10.4	9.68203e-11	54101, 124923, 5230, 55236, 63922, 8317, 29028, 11329, 2956, 256356, 23137, 5747, 205, 1184, 6782, 1080, 83903, 23120, 23, 25788, 79915, 3718, 10097, 51765, 10477, 10721, 10096, 547, 7203, 5214, 56922, 5754, 8438, 8243, 1432, 55210, 6891, 5616, 6890, 16, 5613, 150465, 1841, 7332, 23012, 25902, 5347, 58484, 4233, 55661, 10733, 55872, 817, 3735, 10592, 645619, 10212, 3833, 3832, 51182, 1062, 100133…	1790	1497	12983	1.4	2.90848e-08
GO:0005524~ATP binding	288	10.3	8.80995e-11	54101, 124923, 5230, 55236, 63922, 8317, 29028, 11329, 2956, 256356, 23137, 5747, 205, 1184, 6782, 1080, 83903, 23120, 23, 25788, 3718, 79915, 10097, 51765, 10477, 10721, 10096, 547, 7203, 5214, 56922, 5754, 8438, 8243, 1432, 55210, 6891, 5616, 6890, 16, 5613, 150465, 1841, 7332, 23012, 25902, 5347, 58484, 4233, 55661, 10733, 55872, 817, 3735, 10592, 645619, 10212, 3833, 3832, 51182, 1062, 100133…	1790	1477	12983	1.4	3.30814e-08
GO:0030554~adenyl nucleotide binding	301	10.7	3.62081e-10	54101, 124923, 5230, 55236, 63922, 8317, 29028, 11329, 2956, 256356, 23137, 5747, 205, 1184, 6782, 1080, 83903, 23120, 23, 25788, 79915, 3718, 10097, 51765, 10721, 10477, 10096, 547, 7203, 5214, 56922, 5754, 8438, 8243, 1432, 55210, 6891, 5616, 6890, 16, 5613, 150465, 1841, 7332, 23012, 25902, 5347, 58484, 4233, 55661, 10733, 55872, 817, 3735, 10592, 645619, 10212, 3833, 3832, 51182, 1062, 127602…	1790	1577	12983	1.4	9.0641e-08
GO:0001883~purine nucleoside binding	302	10.8	1.26453e-09	54101, 124923, 5230, 55236, 63922, 8317, 29028, 11329, 2956, 256356, 23137, 5747, 205, 1184, 6782, 1080, 83903, 23120, 23, 25788, 79915, 3718, 10097, 51765, 10721, 10477, 10096, 547, 7203, 5214, 56922, 5754, 8438, 8243, 1432, 55210, 6891, 5616, 6890, 16, 5613, 150465, 1841, 7332, 23012, 25902, 5347, 58484, 4233, 55661, 10733, 55872, 817, 3735, 10592, 645619, 10212, 3833, 3832, 51182, 1062, 127602…	1790	1601	12983	1.4	2.71331e-07
GO:0001882~nucleoside binding	303	10.8	1.73093e-09	54101, 124923, 5230, 55236, 63922, 8317, 29028, 11329, 2956, 256356, 23137, 5747, 205, 1184, 6782, 1080, 83903, 23120, 23, 25788, 79915, 3718, 10097, 51765, 10721, 10477, 10096, 547, 7203, 5214, 56922, 5754, 8438, 8243, 1432, 55210, 6891, 5616, 6890, 16, 5613, 150465, 1841, 7332, 23012, 25902, 5347, 58484, 4233, 55661, 10733, 55872, 817, 3735, 10592, 645619, 10212, 3833, 3832, 51182, 1062, 127602…	1790	1612	12983	1.4	3.24983e-07
GO:0003924~GTPase activity	53	1.9	1.49708e-05	80086, 7846, 25923, 4599, 5911, 5912, 10382, 10381, 10139, 22800, 7280, 51560, 6009, 5881, 10059, 654817, 10376, 64225, 4976, 4600, 6016, 92755, 5873, 7732, 442308, 347733, 7278, 2792, 51807, 55669, 7277, 100130711, 84790, 22808, 121268, 54509, 5861, 2633, 5898, 116986, 10681, 2778, 399942, 5901, 11021, 23560, 115362, 2781, 7052, 2782, 57403, 115361, 653361, 4521, 84617, 100133211, 203068, 10123,…	1790	211	12983	1.8	0.00249536
Top Pathways
Term	Count	%	PValue	Genes	List Total	Pop Hits	Pop Total	Fold Enrichment	Benjamini
hsa04110:Cell cycle	59	2.1	5.89752e-16	1869, 2810, 7027, 8317, 8318, 983, 9700, 64682, 10926, 701, 5885, 27127, 6502, 5933, 5591, 4085, 4609, 8243, 10971, 11200, 1029, 731751, 1032, 1031, 5347, 7272, 5111, 4173, 23594, 4172, 4175, 4174, 890, 699, 4176, 9088, 1017, 1875, 1019, 1874, 100133012, 1871, 4171, 1870, 9232, 4998, 4999, 994, 9134, 995, 9133, 10459, 993, 990, 991, 7534, 3066, 7532, 891, 898, 896, 10744	816	125	5085	2.9	1.03806e-13
hsa03030:DNA replication	22	0.8	7.91516e-09	4173, 5427, 4172, 4175, 4174, 23649, 5424, 4176, 1763, 10535, 5557, 5558, 5983, 5982, 4171, 2237, 5984, 3978, 5985, 10714, 5111, 246243	816	36	5085	3.8	7.40068e-07
hsa05340:Primary immunodeficiency	19	0.7	1.22357e-06	7535, 115650, 3561, 930, 6891, 915, 925, 926, 6890, 973, 3718, 3543, 4261, 29851, 7374, 3932, 5788, 64421, 100	816	35	5085	3.4	7.62664e-05
REACT_152:Cell Cycle, Mitotic	144	5.1	7.45967e-36	7298, 8317, 332, 10403, 8318, 64946, 23279, 54908, 79902, 79682, 10926, 64682, 10714, 81620, 23649, 1325, 79980, 9735, 1719, 11004, 54821, 55055, 79019, 55920, 8243, 11130, 84296, 9985, 7514, 442308, 5557, 5558, 22919, 22994, 22995, 10426, 55722, 348235, 55166, 3320, 5347, 10112, 10733, 84515, 5698, 4173, 23594, 5427, 4172, 4175, 4174, 890, 5424, 699, 4176, 10213, 1063, 1062, 26271, 151648, 4171,…	603	304	3398	2.7	4.62499e-34
REACT_383:DNA Replication	48	1.7	1.72435e-12	5717, 5718, 84296, 1763, 8317, 5557, 5558, 51659, 8318, 5713, 5685, 5683, 10926, 5984, 5985, 10714, 5111, 84515, 5698, 23594, 5427, 4173, 4172, 4175, 4174, 81620, 23649, 5708, 890, 5424, 4176, 9837, 1017, 5690, 10213, 5983, 5693, 5982, 51053, 5695, 4171, 4998, 4999, 5688, 55388, 2237, 3978, 990	603	97	3398	2.8	5.34564e-11
REACT_1538:Cell Cycle Checkpoints	46	1.6	1.08024e-08	63967, 5717, 5718, 11200, 8317, 8318, 5713, 5685, 5683, 983, 64682, 10926, 5984, 5985, 701, 84515, 5698, 23594, 4173, 4172, 4175, 4174, 11065, 5708, 4176, 1017, 10213, 5690, 5983, 5693, 5982, 100133012, 5695, 4171, 4998, 4999, 5688, 55388, 9134, 995, 9133, 993, 990, 991, 891, 898, 4085	603	112	3398	2.3	2.23249e-07
REACT_216:DNA Repair	36	1.3	3.25428e-05	55215, 5435, 2189, 731751, 732360, 5984, 5985, 5440, 5888, 29089, 2175, 10714, 2176, 2177, 5111, 7398, 9656, 5427, 2067, 675, 5424, 672, 27033, 55775, 2178, 5983, 5982, 3014, 6996, 51455, 2237, 10459, 3978, 2187, 5433, 2547, 55120, 5591	603	102	3398	2	0.000403456
REACT_7970:Telomere Maintenance	24	0.9	3.10702e-05	8969, 8338, 8968, 1763, 5557, 5558, 8360, 5984, 5985, 8364, 8366, 10714, 65057, 5111, 8368, 8341, 5427, 7015, 23649, 8329, 5424, 5983, 1736, 5982, 3014, 3015, 2237, 8351, 3978, 8294, 8336, 8359, 8332, 8358, 8357	603	56	3398	2.4	0.00048148
Top enriched Up_tissues
Term	Count	%	PValue	Genes	List Total	Pop Hits	Pop Total	Fold Enrichment	Benjamini
Epithelium	481	17.2	7.49067e-15	79801, 29123, 5230, 29127, 51373, 332, 6873, 29028, 23657, 6491, 64682, 100133042, 7353, 10615, 146956, 29128, 2956, 85464, 22800, 10714, 79080, 8218, 11091, 2017, 23649, 57217, 8732, 3294, 10626, 10625, 84991, 2023, 5214, 7203, 8208, 11083, 23786, 5217, 55920, 8243, 55215, 692312, 1432, 51495, 729659, 6888, 80856, 2976, 85440, 150468, 8853, 813, 79832, 817, 5245, 157769, 8754, 5341, 88745, 11536…	2488	2567	18201	1.4	2.7448e-12
Blood	145	5.2	6.44207e-09	7535, 28663, 8531, 160364, 79780, 55236, 5160, 4103, 943, 51083, 5534, 54906, 6964, 6352, 1522, 89857, 29851, 158219, 6354, 10135, 79786, 727803, 256356, 8875, 3135, 4318, 672, 930, 7941, 3718, 348, 338339, 4939, 89848, 28517, 10625, 64403, 3001, 733, 1493, 9437, 54535, 5757, 23531, 6891, 81030, 1075, 2266, 6890, 923, 5613, 100132285, 2792, 7332, 6941, 6375, 7336, 29089, 29088, 1645, 10018, 101, …	2488	665	18201	1.6	1.18856e-06
B-cell lymphoma	43	1.5	1.05346e-08	1936, 10130, 8570, 3336, 10694, 8360, 8364, 26227, 8366, 441228, 8368, 84824, 10963, 10575, 3187, 10576, 8294, 92609, 8359, 23788, 7170, 55215, 5717, 115650, 10971, 1434, 7514, 6342, 57510, 22919, 10360, 81569, 6541, 3945, 100, 493856, 4869, 5245, 292, 3329, 2180, 2782, 10606, 345041, 7534, 51144, 392301, 10189, 645548, 11260, 2821, 6427	2488	125	18201	2.5	1.29576e-06
Skin	321	11.5	2.60768e-08	84275, 56342, 1479, 5230, 2332, 4103, 23279, 55740, 81839, 7167, 3484, 54495, 7353, 7163, 6611, 1723, 79080, 116028, 8601, 6617, 375704, 3713, 55759, 51560, 79718, 8732, 3853, 8728, 5359, 84899, 10626, 92154, 257203, 2023, 23786, 26207, 55215, 692312, 828, 5757, 442308, 51497, 55210, 138151, 10326, 92140, 10732, 623, 646347, 84790, 7726, 7185, 55661, 9994, 811, 1468, 10311, 9898, 2305, 51388, 511…	2488	1772	18201	1.3	2.40558e-06
Lymph	140	5	4.45105e-08	22978, 7290, 653590, 8531, 728441, 10403, 54106, 54915, 50615, 51633, 285643, 3535, 100133042, 27131, 10712, 10714, 3920, 84343, 130340, 441228, 116028, 8872, 51237, 90799, 375035, 728592, 80830, 55191, 6157, 1380, 8115, 9744, 5831, 203286, 89958, 79693, 116150, 79019, 5450, 83706, 7517, 57553, 11130, 728115, 442308, 51203, 256714, 9768, 55720, 79829, 115352, 83463, 28796, 2597, 3419, 58516, 8479…	2488	655	18201	1.6	3.28487e-06
Cajal-Retzius cell	55	2	8.26931e-08	5230, 7846, 10549, 5478, 39, 4001, 5683, 5019, 10381, 100133042, 7167, 23406, 220988, 3925, 654364, 7280, 10963, 5690, 22948, 10376, 400013, 9588, 56896, 3187, 10576, 5688, 3189, 7345, 57026, 10096, 4830, 92609, 2023, 729403, 92755, 7203, 442308, 347733, 3312, 6950, 3320, 2597, 729708, 3419, 84790, 5110, 3945, 2173, 811, 5245, 10213, 10492, 5052, 399942, 5901, 3329, 439953, 908, 203068, 345041, 7…	2488	191	18201	2.1	5.08561e-06
Top Enriched chromosomes
Term	Count	%	PValue	Genes	List Total	Pop Hits	Pop Total	Fold Enrichment	Benjamini
8	168	6	1.62644e-09	4796, 84933, 169355, 51571, 51001, 8928, 6873, 157753, 90390, 340371, 29028, 645895, 728071, 54512, 100131721, 728731, 9046, 51633, 79145, 286, 8323, 90990, 9650, 5440, 7163, 1978, 157378, 8601, 79581, 286149, 51236, 5747, 203100, 25788, 26255, 6156, 9258, 4603, 100129096, 734, 137392, 100128414, 85479, 55656, 26986, 4609, 57152, 84294, 84296, 81034, 51101, 442308, 51105, 731751, 90459, 27085, 54…	2803	1615	43203	1.6	4.0661e-08
20	116	4.1	2.25766e-08	4498, 4493, 8675, 22974, 54915, 55544, 1522, 60436, 22903, 10139, 27131, 7165, 6614, 6615, 79716, 4318, 51012, 54994, 55423, 79980, 4605, 200232, 128646, 140823, 116151, 4500, 5933, 11083, 81610, 1434, 51497, 10528, 81030, 22919, 10326, 6185, 1789, 10732, 7335, 84515, 55661, 100, 55734, 79133, 2778, 10079, 5621, 51605, 994, 57403, 7052, 128872, 28231, 5335, 83737, 79183, 7022, 1869, 55905, 26039,…	2803	1045	43203	1.7	2.82207e-07
22	111	4	3.88287e-07	653590, 7290, 5435, 728441, 158, 8318, 164668, 3535, 729057, 7353, 727803, 284904, 9145, 8218, 100037417, 643159, 26150, 29781, 140564, 80830, 100134361, 27127, 3543, 57026, 645426, 79019, 25830, 23786, 57553, 727996, 115650, 23532, 28793, 84222, 6948, 7332, 51807, 28796, 51512, 55007, 100133163, 284926, 4809, 65078, 373856, 113730, 4174, 728438, 100133012, 150291, 2781, 6899, 9889, 4771, 6576, 6…	2803	1043	43203	1.6	2.42679e-06
16	162	5.8	3.49844e-07	4498, 79801, 29123, 1001, 4495, 8531, 4496, 8883, 4493, 4494, 90850, 552900, 63922, 4490, 10200, 3281, 55239, 91862, 22879, 93517, 10204, 10294, 50615, 9143, 23300, 79786, 608, 1723, 65057, 79007, 55027, 116028, 4489, 728599, 81620, 348180, 930, 100132941, 3294, 64127, 79918, 23450, 84138, 6361, 92806, 9057, 164, 54920, 4597, 92154, 124056, 23475, 25839, 4500, 80178, 4502, 84937, 100129637, 4501,…	2803	1674	43203	1.5	2.91537e-06
2	236	8.4	2.92844e-05	55233, 165055, 8884, 6775, 6772, 92906, 100130100, 940, 1412, 23518, 643997, 64682, 4613, 2956, 440900, 284992, 55759, 100133034, 57217, 284998, 4118, 93010, 644754, 6364, 10097, 10477, 7072, 10096, 339487, 547, 1493, 78989, 28912, 5757, 23397, 79823, 348654, 925, 926, 150465, 80856, 1844, 1841, 2976, 253558, 58484, 518, 150468, 79623, 8853, 65062, 388962, 28923, 10213, 151050, 80204, 5341, 2591,…	2803	2805	43203	1.3	0.000146413
16q13	20	0.7	6.72778e-11	4498, 11051, 4495, 4496, 4493, 4494, 4490, 55239, 6361, 6376, 9688, 4500, 80011, 10300, 4502, 79650, 84166, 4501, 4504, 4499, 57017, 4489	2798	48	42222	6.3	7.75041e-08
8q24.3	28	1	2.37461e-08	1936, 57152, 4796, 203054, 116447, 8928, 340371, 728071, 10397, 54512, 286075, 9831, 66004, 90990, 79581, 51236, 23246, 26233, 65265, 54742, 84948, 9401, 727967, 340393, 1537, 55630, 4061, 51337	2798	122	42222	3.5	1.36776e-05
16q24.3	18	0.6	2.15589e-07	197320, 29123, 81620, 146429, 642533, 5119, 348180, 1013, 92806, 10381, 54849, 115992, 100128265, 4597, 2588, 172, 2175, 79007, 8140	2798	60	42222	4.5	8.27827e-05
17q25.3	25	0.9	3.15343e-07	56270, 9625, 84733, 339230, 22994, 4097, 124565, 57332, 57690, 284184, 11322, 60386, 1468, 26502, 5881, 400629, 79755, 100131170, 100131096, 284186, 5831, 57602, 10189, 201254, 201255	2798	113	42222	3.3	9.08145e-05
2p22-p21	8	0.3	2.22506e-05	6801, 51072, 4436, 58484, 27436, 5212, 6654, 56660	2798	15	42222	8	0.00511348
