# Supplementary material for: Genome and transcriptome delineation of two major oncogenic pathways governing invasive ductal breast cancer development
Source: Oncotarget. 2015 Oct 10;6(34):36652–74. doi: 10.18632/oncotarget.5543 (PMC4742202; doi:10.18632/oncotarget.5543)
Supplement: Supplementary file 12 [file oncotarget-06-36652-s012.xls]

## Sheet: Supp. Table S13
Supplementary Table S13: A list of differentially altered genes between LGG and HGG tumors. Summary of copy number variation (CNV) profiles of 1,858 genes and their CNV event percentages in LGG and HGG tumors. Two-tailed Wilcoxon test p-values assess the difference between CNV profiles of LGG and HGG tumors.
Gene	chromosome	Map location	Entrez ID	Gene Type	Gene Name	Median LGG	Median HGG	Wilcoxon p-value LGG versus HGG
LCE1D	chr1	1q21.3	353134	protein-coding	late cornified envelope 1D	1.24	1.31	0.00482122
CPNE2	chr16	16q13	221184	protein-coding	copine II	0.61	0.89	5.02e-10
CETP	chr16	16q21	1071	protein-coding	cholesteryl ester transfer protein, plasma	0.61	0.89	5.24e-10
CIAPIN1	chr16	16q21	57019	protein-coding	cytokine induced apoptosis inhibitor 1	0.61	0.89	5.89e-10
CCL17	chr16	16q13	6361	protein-coding	chemokine (C-C motif) ligand 17	0.61	0.89	5.95e-10
NLRC5	chr16	16q13	84166	protein-coding	NLR family, CARD domain containing 5	0.61	0.89	6.29e-10
FAM192A	chr16	16q13	80011	protein-coding	family with sequence similarity 192, member A	0.61	0.88	6.64e-10
HERPUD1	chr16	16q13	9709	protein-coding	homocysteine-inducible, endoplasmic reticulum stress-inducible, ubiquitin-like domain member 1	0.61	0.89	7.1e-10
COQ9	chr16	16q21	57017	protein-coding	coenzyme Q9	0.61	0.89	1.09e-09
RSPRY1	chr16	16q13	89970	protein-coding	ring finger and SPRY domain containing 1	0.61	0.87	1.13e-09
CX3CL1	chr16	16q13	6376	protein-coding	chemokine (C-X3-C motif) ligand 1	0.61	0.89	1.15e-09
CMTR2	chr16	16q22.2	55783	protein-coding	cap methyltransferase 2	0.62	0.88	1.16e-09
ARL2BP	chr16	16q13	23568	protein-coding	ADP-ribosylation factor-like 2 binding protein	0.61	0.88	1.34e-09
POLR2C	chr16	16q13-q21	5432	protein-coding	polymerase (RNA) II (DNA directed) polypeptide C, 33kDa	0.61	0.88	1.46e-09
ZNF19	chr16	16q22	7567	protein-coding	zinc finger protein 19	0.62	0.88	1.47e-09
ZNF23	chr16	16q22.2	7571	protein-coding	zinc finger protein 23	0.62	0.88	1.47e-09
MIR6863	chr16	-	102466752	ncRNA	microRNA 6863	0.61	0.89	1.51e-09
CHST4	chr16	16q22.2	10164	protein-coding	carbohydrate (N-acetylglucosamine 6-O) sulfotransferase 4	0.62	0.88	1.77e-09
SLC12A3	chr16	16q13	6559	protein-coding	solute carrier family 12 (sodium/chloride transporter), member 3	0.61	0.89	1.78e-09
GPR114	chr16	16q21	221188	protein-coding	adhesion G protein-coupled receptor G5	0.61	0.88	2.14e-09
PLLP	chr16	16q13	51090	protein-coding	plasmolipin	0.61	0.87	2.25e-09
DOK4	chr16	16q21	55715	protein-coding	docking protein 4	0.61	0.87	2.51e-09
CCL22	chr16	16q13	6367	protein-coding	chemokine (C-C motif) ligand 22	0.61	0.89	2.83e-09
CYB5B	chr16	16q22.1	80777	protein-coding	cytochrome b5 type B (outer mitochondrial membrane)	0.62	0.89	3.01e-09
SNORD111	chr16	16q22.1	692214	snoRNA	small nucleolar RNA, C/D box 111	0.64	0.9	3.15e-09
SNORA70D	chr16	16q22.3	100379141	snoRNA	small nucleolar RNA, H/ACA box 70D	0.62	0.89	3.55e-09
CALB2	chr16	16q22.2	794	protein-coding	calbindin 2	0.62	0.87	3.74e-09
LOC100132529	chr16	16q22.2	100132529	ncRNA	TAT antisense RNA 1	0.62	0.88	4.12e-09
TAT	chr16	16q22.1	6898	protein-coding	tyrosine aminotransferase	0.62	0.88	4.12e-09
SNORD111B	chr16	16q22.1	100113402	snoRNA	small nucleolar RNA, C/D box 111B	0.64	0.9	4.14e-09
SNORD71	chr16	16q22.2	692111	snoRNA	small nucleolar RNA, C/D box 71	0.62	0.88	4.38e-09
OGFOD1	chr16	16q12.2	55239	protein-coding	2-oxoglutarate and iron-dependent oxygenase domain containing 1	0.61	0.89	4.67e-09
DDX19A	chr16	16q22.1	55308	protein-coding	DEAD (Asp-Glu-Ala-Asp) box polypeptide 19A	0.64	0.89	5.23e-09
MIR140	chr16	16q22.1	406932	ncRNA	microRNA 140	0.62	0.9	5.31e-09
NQO1	chr16	16q22.1	1728	protein-coding	NAD(P)H dehydrogenase, quinone 1	0.62	0.89	5.35e-09
CCDC102A	chr16	16q21	92922	protein-coding	coiled-coil domain containing 102A	0.61	0.87	5.68e-09
CMTM4	chr16	16q21-q22.1	146223	protein-coding	CKLF-like MARVEL transmembrane domain containing 4	0.6	0.84	5.8e-09
MIR138-2	chr16	16q13	406930	ncRNA	microRNA 138-2	0.62	0.89	5.97e-09
FUK	chr16	16q22.1	197258	protein-coding	fucokinase	0.64	0.9	5.98e-09
ST3GAL2	chr16	16q22.1	6483	protein-coding	ST3 beta-galactoside alpha-2,3-sialyltransferase 2	0.64	0.89	6.05e-09
NOB1	chr16	16q22.3	28987	protein-coding	NIN1/RPN12 binding protein 1 homolog (S. cerevisiae)	0.62	0.89	6.22e-09
ZNF821	chr16	16q22.2	55565	protein-coding	zinc finger protein 821	0.62	0.87	6.26e-09
COG4	chr16	16q22.1	25839	protein-coding	component of oligomeric golgi complex 4	0.64	0.9	6.49e-09
MIR3935	chr16	-	100500891	ncRNA	microRNA 3935	0.62	0.9	6.81e-09
IL34	chr16	16q22.1	146433	protein-coding	interleukin 34	0.64	0.89	6.92e-09
RANBP10	chr16	16q22.1	57610	protein-coding	RAN binding protein 10	0.6	0.84	6.96e-09
MT1X	chr16	16q13	4501	protein-coding	metallothionein 1X	0.62	0.89	7.17e-09
MARVELD3	chr16	16q22.2	91862	protein-coding	MARVEL domain containing 3	0.62	0.88	7.44e-09
GPR97	chr16	16q21	222487	protein-coding	adhesion G protein-coupled receptor G3	0.61	0.85	7.47e-09
MT4	chr16	16q13	84560	protein-coding	metallothionein 4	0.62	0.89	7.53e-09
AP1G1	chr16	16q23	164	protein-coding	adaptor-related protein complex 1, gamma 1 subunit	0.62	0.88	7.99e-09
WWP2	chr16	16q22.1	11060	protein-coding	WW domain containing E3 ubiquitin protein ligase 2	0.62	0.89	8.02e-09
PKD1L2	chr16	16q23.2	114780	protein-coding	polycystic kidney disease 1-like 2 (gene/pseudogene)	0.61	0.85	8.06e-09
MT3	chr16	16q13	4504	protein-coding	metallothionein 3	0.62	0.89	8.12e-09
TANGO6	chr16	16q22.1	79613	protein-coding	transport and golgi organization 6 homolog (Drosophila)	0.62	0.88	8.14e-09
CIRH1A	chr16	16q22.1	84916	protein-coding	cirrhosis, autosomal recessive 1A (cirhin)	0.62	0.88	8.34e-09
CMTM2	chr16	16q21	146225	protein-coding	CKLF-like MARVEL transmembrane domain containing 2	0.61	0.84	8.63e-09
CMTM3	chr16	16q21	123920	protein-coding	CKLF-like MARVEL transmembrane domain containing 3	0.61	0.84	8.63e-09
SF3B3	chr16	16q22.1	23450	protein-coding	splicing factor 3b, subunit 3, 130kDa	0.64	0.89	8.96e-09
MT1L	chr16	16q13	4500	pseudo	metallothionein 1L (gene/pseudogene)	0.62	0.89	9.07e-09
MT2A	chr16	16q13	4502	protein-coding	metallothionein 2A	0.62	0.89	9.07e-09
THAP11	chr16	16q22.1	57215	protein-coding	THAP domain containing 11	0.6	0.84	9.12e-09
DYNC1LI2	chr16	16q22.1	1783	protein-coding	dynein, cytoplasmic 1, light intermediate chain 2	0.61	0.84	9.23e-09
ATXN1L	chr16	16q22.2	342371	protein-coding	ataxin 1-like	0.62	0.88	9.29e-09
NUP93	chr16	16q13	9688	protein-coding	nucleoporin 93kDa	0.62	0.89	9.53e-09
CKLF	chr16	16q21	51192	protein-coding	chemokine-like factor	0.61	0.84	9.73e-09
BBS2	chr16	16q21	583	protein-coding	Bardet-Biedl syndrome 2	0.62	0.89	9.81e-09
TK2	chr16	16q22-q23.1	7084	protein-coding	thymidine kinase 2, mitochondrial	0.61	0.83	1e-08
CHTF8	chr16	16q22.1	54921	protein-coding	CTF8, chromosome transmission fidelity factor 8 homolog (S. cerevisiae)	0.62	0.88	1.01e-08
GPR56	chr16	16q21	9289	protein-coding	adhesion G protein-coupled receptor G1	0.61	0.86	1.01e-08
PDF	chr16	16q22.1	64146	protein-coding	peptide deformylase (mitochondrial)	0.62	0.87	1.01e-08
VPS4A	chr16	16q22.1	27183	protein-coding	vacuolar protein sorting 4 homolog A (S. cerevisiae)	0.62	0.87	1.01e-08
TERF2	chr16	16q22.1	7014	protein-coding	telomeric repeat binding factor 2	0.62	0.88	1.05e-08
DKFZP434H168	chr16	16q12.2	26077	ncRNA	-	0.62	0.9	1.06e-08
NUTF2	chr16	16q22.1	10204	protein-coding	nuclear transport factor 2	0.61	0.84	1.06e-08
CCDC135	chr16	16q21	84229	protein-coding	dynein regulatory complex subunit 7	0.61	0.85	1.07e-08
CENPT	chr16	16q22.1	80152	protein-coding	centromere protein T	0.61	0.84	1.11e-08
COG8	chr16	16q22.1	84342	protein-coding	component of oligomeric golgi complex 8	0.62	0.86	1.11e-08
MT1IP	chr16	16q13	644314	pseudo	metallothionein 1I, pseudogene	0.62	0.88	1.11e-08
EXOSC6	chr16	16q22.1	118460	protein-coding	exosome component 6	0.64	0.9	1.12e-08
MT1A	chr16	16q13	4489	protein-coding	metallothionein 1A	0.62	0.88	1.13e-08
MT1B	chr16	16q13	4490	protein-coding	metallothionein 1B	0.62	0.88	1.13e-08
MT1DP	chr16	16q13	326343	pseudo	metallothionein 1D, pseudogene (functional)	0.62	0.88	1.13e-08
MT1E	chr16	16q13	4493	protein-coding	metallothionein 1E	0.62	0.88	1.13e-08
MT1JP	chr16	16q13	4498	pseudo	metallothionein 1J, pseudogene	0.62	0.88	1.13e-08
MT1M	chr16	16q13	4499	protein-coding	metallothionein 1M	0.62	0.88	1.13e-08
CDH5	chr16	16q22.1	1003	protein-coding	cadherin 5, type 2 (vascular endothelium)	0.6	0.84	1.16e-08
SNTB2	chr16	16q22.1	6645	protein-coding	syntrophin, beta 2 (dystrophin-associated protein A1, 59kDa, basic component 2)	0.62	0.87	1.22e-08
DDX19B	chr16	16q22.1	11269	protein-coding	DEAD (Asp-Glu-Ala-Asp) box polypeptide 19B	0.64	0.89	1.24e-08
AARS	chr16	16q22	16	protein-coding	alanyl-tRNA synthetase	0.64	0.9	1.28e-08
CTD-2258A20.5	chr16	16q21	101927726	ncRNA	BEAN1 antisense RNA 1	0.61	0.84	1.3e-08
PHLPP2	chr16	16q22.2	23035	protein-coding	PH domain and leucine rich repeat protein phosphatase 2	0.62	0.88	1.35e-08
LOC100506083	chr16	-	100506083	ncRNA	-	0.64	0.89	1.36e-08
CKLF-CMTM1	chr16	16q21	100529251	protein-coding	CKLF-CMTM1 readthrough	0.61	0.83	1.37e-08
CMTM1	chr16	16q21	113540	protein-coding	CKLF-like MARVEL transmembrane domain containing 1	0.61	0.83	1.37e-08
DUS2	chr16	16q22.1	54920	protein-coding	dihydrouridine synthase 2	0.6	0.85	1.37e-08
LOC101928446	chr16	16q23.3	101928446	ncRNA	-	0.61	0.82	1.38e-08
TXNL4B	chr16	16q22.2	54957	protein-coding	thioredoxin-like 4B	0.62	0.84	1.38e-08
CDH1	chr16	16q22.1	999	protein-coding	cadherin 1, type 1, E-cadherin (epithelial)	0.62	0.88	1.43e-08
KATNB1	chr16	16q21	10300	protein-coding	katanin p80 (WD repeat containing) subunit B 1	0.61	0.84	1.43e-08
MIR1538	chr16	-	100302119	ncRNA	microRNA 1538	0.62	0.88	1.43e-08
SLC12A4	chr16	16q22.1	6560	protein-coding	solute carrier family 12 (potassium/chloride transporter), member 4	0.61	0.84	1.44e-08
MIR6772	chr16	-	102465463	ncRNA	microRNA 6772	0.61	0.84	1.48e-08
DDX28	chr16	16q22.1	55794	protein-coding	DEAD (Asp-Glu-Ala-Asp) box polypeptide 28	0.61	0.85	1.49e-08
LOC100131303	chr16	16q22.1	100131303	protein-coding	-	0.61	0.85	1.49e-08
PDXDC2P	chr16	16q22.1	283970	pseudo	pyridoxal-dependent decarboxylase domain containing 2, pseudogene	0.63	0.9	1.49e-08
PMFBP1	chr16	16q22.2	83449	protein-coding	polyamine modulated factor 1 binding protein 1	0.62	0.84	1.52e-08
PKD1L3	chr16	16q22.2	342372	protein-coding	polycystic kidney disease 1-like 3	0.62	0.87	1.54e-08
CCDC79	chr16	16q22.1	283847	protein-coding	coiled-coil domain containing 79	0.61	0.84	1.55e-08
TMED6	chr16	16q22.1	146456	protein-coding	transmembrane emp24 protein transport domain containing 6	0.62	0.86	1.56e-08
SLC38A7	chr16	16q21	55238	protein-coding	solute carrier family 38, member 7	0.61	0.86	1.58e-08
TSNAXIP1	chr16	16q22.1	55815	protein-coding	translin-associated factor X interacting protein 1	0.61	0.84	1.59e-08
VAC14-AS1	chr16	16q22.2	100130894	ncRNA	VAC14 antisense RNA 1	0.63	0.86	1.63e-08
KIFC3	chr16	16q13-q21	3801	protein-coding	kinesin family member C3	0.61	0.84	1.68e-08
NUDT21	chr16	16q12.2	11051	protein-coding	nudix (nucleoside diphosphate linked moiety X)-type motif 21	0.62	0.89	1.68e-08
IST1	chr16	16q22.2	9798	protein-coding	increased sodium tolerance 1 homolog (yeast)	0.62	0.87	1.7e-08
GNAO1	chr16	16q13	2775	protein-coding	guanine nucleotide binding protein (G protein), alpha activating activity polypeptide O	0.62	0.89	1.75e-08
C16orf80	chr16	16q21	29105	protein-coding	cilia and flagella associated protein 20	0.61	0.84	1.85e-08
GCSH	chr16	16q23.2	2653	protein-coding	glycine cleavage system protein H (aminomethyl carrier)	0.61	0.85	1.96e-08
LINC00920	chr16	-	100505865	ncRNA	long intergenic non-protein coding RNA 920	0.61	0.83	1.98e-08
PSKH1	chr16	16q22.1	5681	protein-coding	protein serine kinase H1	0.61	0.84	1.99e-08
CDH16	chr16	16q22.1	1014	protein-coding	cadherin 16, KSP-cadherin	0.61	0.84	2e-08
GFOD2	chr16	16q22.1	81577	protein-coding	glucose-fructose oxidoreductase domain containing 2	0.61	0.84	2.01e-08
MPHOSPH6	chr16	16q23.3	10200	protein-coding	M-phase phosphoprotein 6	0.61	0.82	2.01e-08
HAS3	chr16	16q22.1	3038	protein-coding	hyaluronan synthase 3	0.62	0.87	2.02e-08
NAE1	chr16	16q22	8883	protein-coding	NEDD8 activating enzyme E1 subunit 1	0.61	0.84	2.04e-08
CES2	chr16	16q22.1	8824	protein-coding	carboxylesterase 2	0.61	0.84	2.08e-08
MIR1972-1	chr16	-	100302243	ncRNA	microRNA 1972-1	0.63	0.9	2.1e-08
MIR1972-2	chr16	-	100422922	ncRNA	microRNA 1972-2	0.63	0.9	2.1e-08
NIP7	chr16	16q22.1	51388	protein-coding	NIP7, nucleolar pre-rRNA processing protein	0.62	0.86	2.15e-08
LCAT	chr16	16q22.1	3931	protein-coding	lecithin-cholesterol acyltransferase	0.61	0.84	2.24e-08
LOC388282	chr16	16q13	388282	protein-coding	-	0.61	0.84	2.3e-08
CNOT1	chr16	16q21	23019	protein-coding	CCR4-NOT transcription complex, subunit 1	0.61	0.83	2.34e-08
CES5A	chr16	16q12.2	221223	protein-coding	carboxylesterase 5A	0.63	0.9	2.37e-08
DHX38	chr16	16q22	9785	protein-coding	DEAH (Asp-Glu-Ala-His) box polypeptide 38	0.62	0.84	2.37e-08
NFATC3	chr16	16q22.2	4775	protein-coding	nuclear factor of activated T-cells, cytoplasmic, calcineurin-dependent 3	0.59	0.84	2.4e-08
AMFR	chr16	16q21	267	protein-coding	autocrine motility factor receptor, E3 ubiquitin protein ligase	0.62	0.89	2.41e-08
SLC7A6	chr16	16q22.1	9057	protein-coding	solute carrier family 7 (amino acid transporter light chain, y+L system), member 6	0.6	0.85	2.43e-08
MTSS1L	chr16	16q22.1	92154	protein-coding	metastasis suppressor 1-like	0.63	0.89	2.47e-08
CES1P2	chr16	16q12.2	390732	pseudo	carboxylesterase 1 pseudogene 2	0.64	0.9	2.51e-08
ZFP90	chr16	16q22.1	146198	protein-coding	ZFP90 zinc finger protein	0.62	0.85	2.51e-08
NFAT5	chr16	16q22.1	10725	protein-coding	nuclear factor of activated T-cells 5, tonicity-responsive	0.63	0.89	2.56e-08
CA7	chr16	16q22.1	766	protein-coding	carbonic anhydrase VII	0.61	0.84	2.58e-08
SDR42E1	chr16	16q23.3	93517	protein-coding	short chain dehydrogenase/reductase family 42E, member 1	0.61	0.82	2.6e-08
CNGB1	chr16	16q13	1258	protein-coding	cyclic nucleotide gated channel beta 1	0.61	0.84	2.67e-08
DHODH	chr16	16q22	1723	protein-coding	dihydroorotate dehydrogenase (quinone)	0.62	0.86	2.68e-08
MIR4720	chr16	16q23.2	100616150	ncRNA	microRNA 4720	0.61	0.83	2.85e-08
CENPN	chr16	16q23.2	55839	protein-coding	centromere protein N	0.61	0.83	2.87e-08
CTRL	chr16	16q22.1	1506	protein-coding	chymotrypsin-like	0.61	0.84	2.9e-08
PSMB10	chr16	16q22.1	5699	protein-coding	proteasome (prosome, macropain) subunit, beta type, 10	0.61	0.84	2.9e-08
USB1	chr16	16q21	79650	protein-coding	U6 snRNA biogenesis 1	0.61	0.84	2.92e-08
PRDM7	chr16	16q24.3	11105	protein-coding	PR domain containing 7	0.62	0.87	2.95e-08
HSD17B2	chr16	16q24.1-q24.2	3294	protein-coding	hydroxysteroid (17-beta) dehydrogenase 2	0.61	0.82	2.99e-08
MIR7854	chr16	-	102465840	ncRNA	microRNA 7854	0.61	0.83	3e-08
C16orf3	chr16	16q24.3	750	ncRNA	GAS8 antisense RNA 1	0.61	0.86	3.02e-08
CSNK2A2	chr16	16q21	1459	protein-coding	casein kinase 2, alpha prime polypeptide	0.61	0.83	3.11e-08
LOC283856	chr16	16q12.2	283856	ncRNA	-	0.63	0.9	3.11e-08
MMP15	chr16	16q13	4324	protein-coding	matrix metallopeptidase 15 (membrane-inserted)	0.61	0.84	3.19e-08
PRSS54	chr16	16q21	221191	protein-coding	protease, serine, 54	0.61	0.83	3.2e-08
MT1F	chr16	16q13	4494	protein-coding	metallothionein 1F	0.63	0.88	3.21e-08
MT1G	chr16	16q13	4495	protein-coding	metallothionein 1G	0.63	0.88	3.21e-08
MT1H	chr16	16q13	4496	protein-coding	metallothionein 1H	0.63	0.88	3.21e-08
DPEP2	chr16	16q22.1	64174	protein-coding	dipeptidase 2	0.61	0.84	3.25e-08
SLC38A8	chr16	16q23.3	146167	protein-coding	solute carrier family 38, member 8	0.62	0.83	3.25e-08
LOC101928248	chr16	-	101928248	ncRNA	long intergenic non-protein coding RNA 1229	0.61	0.81	3.27e-08
CLEC18A	chr16	16q22.1	348174	protein-coding	C-type lectin domain family 18, member A	0.63	0.9	3.37e-08
DBNDD1	chr16	16q24.3	79007	protein-coding	dysbindin (dystrobrevin binding protein 1) domain containing 1	0.61	0.86	3.4e-08
WFDC1	chr16	16q24.3	58189	protein-coding	WAP four-disulfide core domain 1	0.62	0.82	3.43e-08
KCTD19	chr16	16q22.1	146212	protein-coding	potassium channel tetramerization domain containing 19	0.61	0.84	3.44e-08
PLEKHG4	chr16	16q22.1	25894	protein-coding	pleckstrin homology domain containing, family G (with RhoGef domain) member 4	0.61	0.84	3.44e-08
SLC9A5	chr16	16q22.1	6553	protein-coding	solute carrier family 9, subfamily A (NHE5, cation proton antiporter 5), member 5	0.61	0.84	3.44e-08
MIR8058	chr16	-	102465863	ncRNA	microRNA 8058	0.61	0.82	3.51e-08
ELMO3	chr16	16q22.1	79767	protein-coding	engulfment and cell motility 3	0.61	0.84	3.53e-08
LOC100129617	chr16	16q23.2	100129617	ncRNA	-	0.61	0.83	3.53e-08
BEAN1	chr16	16q21	146227	protein-coding	brain expressed, associated with NEDD4, 1	0.61	0.83	3.54e-08
C16orf47	chr16	16q22.3	388289	protein-coding	chromosome 16 open reading frame 47	0.62	0.84	3.54e-08
PLA2G15	chr16	16q22.1	23659	protein-coding	phospholipase A2, group XV	0.6	0.85	3.57e-08
C16orf46	chr16	16q23.2	123775	protein-coding	chromosome 16 open reading frame 46	0.61	0.83	3.59e-08
PDP2	chr16	16q22.1	57546	protein-coding	pyruvate dehyrogenase phosphatase catalytic subunit 2	0.61	0.83	3.6e-08
VAC14	chr16	16q22.1	55697	protein-coding	Vac14 homolog (S. cerevisiae)	0.63	0.86	3.68e-08
IRX6	chr16	16q12.2	79190	protein-coding	iroquois homeobox 6	0.64	0.92	3.78e-08
FAM96B	chr16	16q22.1	51647	protein-coding	family with sequence similarity 96, member B	0.61	0.84	3.8e-08
RRAD	chr16	16q22	6236	protein-coding	Ras-related associated with diabetes	0.61	0.84	3.8e-08
ZFHX3	chr16	16q22.3	463	protein-coding	zinc finger homeobox 3	0.62	0.84	3.88e-08
EDC4	chr16	16q22.1	23644	protein-coding	enhancer of mRNA decapping 4	0.61	0.84	3.97e-08
MIR6504	chr16	-	102465251	ncRNA	microRNA 6504	0.61	0.83	4e-08
ZNF319	chr16	16q21	57567	protein-coding	zinc finger protein 319	0.61	0.84	4.04e-08
CDH3	chr16	16q22.1	1001	protein-coding	cadherin 3, type 1, P-cadherin (placental)	0.62	0.88	4.05e-08
HPR	chr16	16q22.1	3250	protein-coding	haptoglobin-related protein	0.62	0.84	4.1e-08
MIR3182	chr16	-	100422853	ncRNA	microRNA 3182	0.62	0.81	4.21e-08
ATMIN	chr16	16q23.2	23300	protein-coding	ATM interactor	0.61	0.83	4.36e-08
DPEP3	chr16	16q22.1	64180	protein-coding	dipeptidase 3	0.61	0.84	4.45e-08
ZDHHC7	chr16	16q24.1	55625	protein-coding	zinc finger, DHHC-type containing 7	0.6	0.82	4.57e-08
NECAB2	chr16	16q23.3	54550	protein-coding	N-terminal EF-hand calcium binding protein 2	0.62	0.82	4.58e-08
BCMO1	chr16	16q23.2	53630	protein-coding	beta-carotene oxygenase 1	0.61	0.84	4.64e-08
MBTPS1	chr16	16q24	8720	protein-coding	membrane-bound transcription factor peptidase, site 1	0.62	0.82	4.71e-08
CCDC113	chr16	16q21	29070	protein-coding	coiled-coil domain containing 113	0.61	0.83	4.89e-08
TPPP3	chr16	16q22.1	51673	protein-coding	tubulin polymerization-promoting protein family member 3	0.61	0.84	5e-08
HSDL1	chr16	16q23.3	83693	protein-coding	hydroxysteroid dehydrogenase like 1	0.62	0.83	5.02e-08
NRN1L	chr16	16q22.1	123904	protein-coding	neuritin 1-like	0.61	0.84	5.09e-08
NDRG4	chr16	16q21	65009	protein-coding	NDRG family member 4	0.61	0.83	5.13e-08
SETD6	chr16	16q21	79918	protein-coding	SET domain containing 6	0.61	0.83	5.13e-08
FHOD1	chr16	16q22	29109	protein-coding	formin homology 2 domain containing 1	0.61	0.84	5.19e-08
TMEM208	chr16	16q22.1	29100	protein-coding	transmembrane protein 208	0.61	0.84	5.19e-08
CBFB	chr16	16q22.1	865	protein-coding	core-binding factor, beta subunit	0.61	0.83	5.26e-08
ACD	chr16	16q22.1	65057	protein-coding	adrenocortical dysplasia homolog (mouse)	0.61	0.84	5.29e-08
RLTPR	chr16	16q22.1	146206	protein-coding	RGD motif, leucine rich repeats, tropomodulin domain and proline-rich containing	0.61	0.84	5.29e-08
MIR328	chr16	16q22.1	442901	ncRNA	microRNA 328	0.61	0.84	5.31e-08
ESRP2	chr16	16q22.1	80004	protein-coding	epithelial splicing regulatory protein 2	0.6	0.85	5.38e-08
MAF	chr16	16q22-q23	4094	protein-coding	v-maf avian musculoaponeurotic fibrosarcoma oncogene homolog	0.61	0.82	5.38e-08
MIR6773	chr16	-	102466194	ncRNA	microRNA 6773	0.6	0.85	5.38e-08
HSD11B2	chr16	16q22	3291	protein-coding	hydroxysteroid (11-beta) dehydrogenase 2	0.61	0.84	5.57e-08
ATP6V0D1	chr16	16q22.1	9114	protein-coding	ATPase, H+ transporting, lysosomal 38kDa, V0 subunit d1	0.61	0.84	5.59e-08
CTCF	chr16	16q21-q22.3	10664	protein-coding	CCCTC-binding factor (zinc finger protein)	0.61	0.83	5.6e-08
SLC7A6OS	chr16	16q22.1	84138	protein-coding	solute carrier family 7, member 6 opposite strand	0.6	0.85	5.64e-08
TLDC1	chr16	16q24.1	57707	protein-coding	TBC/LysM-associated domain containing 1	0.62	0.83	5.64e-08
PARD6A	chr16	16q22.1	50855	protein-coding	par-6 family cell polarity regulator alpha	0.61	0.84	5.7e-08
COTL1	chr16	16q24.1	23406	protein-coding	coactosin-like F-actin binding protein 1	0.62	0.83	5.73e-08
CMC2	chr16	16q23.2	56942	protein-coding	C-x(9)-C motif containing 2	0.61	0.83	5.78e-08
CES3	chr16	16q22.1	23491	protein-coding	carboxylesterase 3	0.61	0.83	5.82e-08
CES4A	chr16	16q22.1	283848	protein-coding	carboxylesterase 4A	0.61	0.83	5.82e-08
NUDT7	chr16	16q23.1	283927	protein-coding	nudix (nucleoside diphosphate linked moiety X)-type motif 7	0.62	0.83	5.91e-08
KIAA0513	chr16	16q24.1	9764	protein-coding	KIAA0513	0.62	0.82	5.92e-08
LINC01227	chr16	-	101928276	ncRNA	long intergenic non-protein coding RNA 1227	0.61	0.81	5.94e-08
HP	chr16	16q22.2	3240	protein-coding	haptoglobin	0.62	0.84	6.03e-08
PRMT7	chr16	16q22.1	54496	protein-coding	protein arginine methyltransferase 7	0.61	0.85	6.11e-08
CRISPLD2	chr16	16q24.1	83716	protein-coding	cysteine-rich secretory protein LCCL domain containing 2	0.6	0.83	6.15e-08
DNAAF1	chr16	16q24.1	123872	protein-coding	dynein, axonemal, assembly factor 1	0.62	0.82	6.15e-08
URAHP	chr16	16q24.3	100130015	pseudo	urate (hydroxyiso-) hydrolase, pseudogene	0.62	0.86	6.29e-08
E2F4	chr16	16q22.1	1874	protein-coding	E2F transcription factor 4, p107/p130-binding	0.61	0.84	6.43e-08
GINS3	chr16	16q21	64785	protein-coding	GINS complex subunit 3 (Psf3 homolog)	0.61	0.83	6.53e-08
LRRC29	chr16	16q22.1	26231	protein-coding	leucine rich repeat containing 29	0.61	0.84	6.54e-08
LRRC36	chr16	16q22.1	55282	protein-coding	leucine rich repeat containing 36	0.61	0.84	6.55e-08
HCCAT5	chr16	16q22.3	283902	ncRNA	hepatocellular carcinoma associated transcript 5 (non-protein coding)	0.62	0.84	6.57e-08
DYNLRB2	chr16	16q23.3	83657	protein-coding	dynein, light chain, roadblock-type 2	0.61	0.81	6.58e-08
LOC102467146	chr16	-	102467146	ncRNA	MAF transcriptional regulator RNA	0.61	0.82	6.8e-08
LOC100506172	chr16	-	100506172	ncRNA	long intergenic non-protein coding RNA 1568	0.62	0.84	6.83e-08
LOC100505942	chr16	-	100505942	ncRNA	-	0.61	0.84	6.87e-08
MLYCD	chr16	16q24	23417	protein-coding	malonyl-CoA decarboxylase	0.62	0.82	6.88e-08
OSGIN1	chr16	16q23.3	29948	protein-coding	oxidative stress induced growth inhibitor 1	0.62	0.82	6.88e-08
GAS8	chr16	16q24.3	2622	protein-coding	growth arrest-specific 8	0.61	0.86	6.9e-08
CMIP	chr16	16q23	80790	protein-coding	c-Maf inducing protein	0.62	0.83	6.95e-08
KLHL36	chr16	16q24.1	79786	protein-coding	kelch-like family member 36	0.6	0.82	7.06e-08
MC1R	chr16	16q24.3	4157	protein-coding	melanocortin 1 receptor (alpha melanocyte stimulating hormone receptor)	0.62	0.86	7.06e-08
LOC101928417	chr16	16q23.3	101928417	ncRNA	-	0.61	0.81	7.09e-08
TEPP	chr16	16q21	374739	protein-coding	testis, prostate and placenta expressed	0.62	0.84	7.18e-08
CES1	chr16	16q22.2	1066	protein-coding	carboxylesterase 1	0.63	0.9	7.21e-08
KCNG4	chr16	16q24.1	93107	protein-coding	potassium channel, voltage gated modifier subfamily G, member 4	0.62	0.82	7.33e-08
C16orf70	chr16	16q22.1	80262	protein-coding	chromosome 16 open reading frame 70	0.61	0.84	7.42e-08
TCF25	chr16	16q24.3	22980	protein-coding	transcription factor 25 (basic helix-loop-helix)	0.61	0.85	7.67e-08
FAM65A	chr16	16q22.1	79567	protein-coding	family with sequence similarity 65, member A	0.61	0.84	8.11e-08
AGRP	chr16	16q22	181	protein-coding	agouti related neuropeptide	0.61	0.83	8.44e-08
SNORA46	chr16	16q21	677827	snoRNA	small nucleolar RNA, H/ACA box 46	0.61	0.83	8.79e-08
TUBB3	chr16	16q24.3	10381	protein-coding	tubulin, beta 3 class III	0.62	0.86	8.88e-08
ADAD2	chr16	16q24.1	161931	protein-coding	adenosine deaminase domain containing 2	0.62	0.82	9.04e-08
TAF1C	chr16	16q24	9013	protein-coding	TATA box binding protein (TBP)-associated factor, RNA polymerase I, C, 110kDa	0.62	0.82	9.04e-08
GAN	chr16	16q24.1	8139	protein-coding	gigaxonin	0.61	0.82	9.07e-08
LINC00917	chr16	16q24.1	732275	ncRNA	long intergenic non-protein coding RNA 917	0.62	0.83	9.23e-08
SLC6A2	chr16	16q12.2	6530	protein-coding	solute carrier family 6 (neurotransmitter transporter), member 2	0.64	0.9	9.83e-08
FAM92B	chr16	16q24.1	339145	protein-coding	family with sequence similarity 92, member B	0.62	0.82	1.03e-07
B3GNT9	chr16	16q22.1	84752	protein-coding	UDP-GlcNAc:betaGal beta-1,3-N-acetylglucosaminyltransferase 9	0.61	0.83	1.05e-07
EXOC3L1	chr16	16q22.1	283849	protein-coding	exocyst complex component 3-like 1	0.61	0.83	1.05e-07
FBXL8	chr16	16q22.1	55336	protein-coding	F-box and leucine-rich repeat protein 8	0.61	0.83	1.05e-07
HSF4	chr16	16q21	3299	protein-coding	heat shock transcription factor 4	0.61	0.83	1.05e-07
KIAA0895L	chr16	16q22.1	653319	protein-coding	KIAA0895-like	0.61	0.83	1.05e-07
NOL3	chr16	16q22.1	8996	protein-coding	nucleolar protein 3 (apoptosis repressor with CARD domain)	0.61	0.83	1.05e-07
TRADD	chr16	16q22	8717	protein-coding	TNFRSF1A-associated via death domain	0.61	0.83	1.05e-07
ZDHHC1	chr16	16q22.1	29800	protein-coding	zinc finger, DHHC-type containing 1	0.61	0.84	1.08e-07
CDYL2	chr16	16q23.2	124359	protein-coding	chromodomain protein, Y-like 2	0.61	0.81	1.1e-07
CLEC3A	chr16	16q23	10143	protein-coding	C-type lectin domain family 3, member A	0.62	0.83	1.1e-07
HSBP1	chr16	16q23.3	3281	protein-coding	heat shock factor binding protein 1	0.62	0.82	1.1e-07
MMP2	chr16	16q12.2	4313	protein-coding	matrix metallopeptidase 2	0.63	0.9	1.11e-07
USP10	chr16	16q24.1	9100	protein-coding	ubiquitin specific peptidase 10	0.6	0.82	1.12e-07
LINC01081	chr16	16q24.1	101154687	ncRNA	long intergenic non-protein coding RNA 1081	0.62	0.83	1.18e-07
C16orf86	chr16	16q22.1	388284	protein-coding	chromosome 16 open reading frame 86	0.61	0.84	1.19e-07
ENKD1	chr16	16q22.1	84080	protein-coding	enkurin domain containing 1	0.61	0.84	1.19e-07
FOXL1	chr16	16q24	2300	protein-coding	forkhead box L1	0.62	0.83	1.21e-07
WWOX	chr16	16q23	51741	protein-coding	WW domain containing oxidoreductase	0.62	0.82	1.26e-07
PLCG2	chr16	16q24.1	5336	protein-coding	phospholipase C, gamma 2 (phosphatidylinositol-specific)	0.62	0.83	1.34e-07
LINC01082	chr16	16q24.1	100506542	ncRNA	long intergenic non-protein coding RNA 1082	0.62	0.83	1.36e-07
DEF8	chr16	16q24.3	54849	protein-coding	differentially expressed in FDCP 8 homolog (mouse)	0.62	0.85	1.37e-07
FENDRR	chr16	16q24.1	400550	ncRNA	FOXF1 adjacent non-coding developmental regulatory RNA	0.62	0.83	1.38e-07
MTHFSD	chr16	16q24.1	64779	protein-coding	methenyltetrahydrofolate synthetase domain containing	0.62	0.82	1.4e-07
CAPNS2	chr16	16q12.2	84290	protein-coding	calpain, small subunit 2	0.63	0.9	1.41e-07
CENPBD1	chr16	16q24.3	92806	protein-coding	CENPB DNA-binding domains containing 1	0.62	0.85	1.52e-07
AFG3L1P	chr16	16q24.3	172	pseudo	AFG3-like AAA ATPase 1, pseudogene	0.62	0.85	1.58e-07
LINC00311	chr16	16q24.1	197196	ncRNA	long intergenic non-protein coding RNA 311	0.62	0.82	1.61e-07
SPIRE2	chr16	16q24	84501	protein-coding	spire-type actin nucleation factor 2	0.6	0.85	1.61e-07
ATP2C2	chr16	16q24.1	9914	protein-coding	ATPase, Ca++ transporting, type 2C, member 2	0.62	0.82	1.65e-07
LOC146513	chr16	16q24.1	146513	ncRNA	-	0.62	0.82	1.71e-07
PSMD7	chr16	16q22.3	5713	protein-coding	proteasome (prosome, macropain) 26S subunit, non-ATPase, 7	0.62	0.86	1.75e-07
GOT2	chr16	16q21	2806	protein-coding	glutamic-oxaloacetic transaminase 2, mitochondrial	0.61	0.84	1.81e-07
FOXF1	chr16	16q24	2294	protein-coding	forkhead box F1	0.62	0.82	1.91e-07
LOC101927580	chr16	16q21	101927580	ncRNA	-	0.6	0.83	2.04e-07
SMPD3	chr16	16q22.1	55512	protein-coding	sphingomyelin phosphodiesterase 3, neutral membrane (neutral sphingomyelinase II)	0.61	0.85	2.11e-07
FANCA	chr16	16q24.3	2175	protein-coding	Fanconi anemia, complementation group A	0.62	0.85	2.16e-07
GSE1	chr16	16q24.1	23199	protein-coding	Gse1 coiled-coil protein	0.61	0.82	2.22e-07
LOC400548	chr16	16q24.1	400548	ncRNA	-	0.62	0.82	2.23e-07
C16orf95	chr16	16q24.2	100506581	protein-coding	chromosome 16 open reading frame 95	0.62	0.83	2.29e-07
LOC101928035	chr16	-	101928035	ncRNA	-	0.62	0.85	2.35e-07
GINS2	chr16	16q24.1	51659	protein-coding	GINS complex subunit 2 (Psf2 homolog)	0.62	0.82	2.49e-07
MIR5093	chr16	-	100847022	ncRNA	microRNA 5093	0.62	0.82	2.52e-07
LOC101928682	chr16	-	101928682	ncRNA	-	0.62	0.83	2.55e-07
LPCAT2	chr16	16q12.2	54947	protein-coding	lysophosphatidylcholine acyltransferase 2	0.63	0.9	2.65e-07
FLJ30679	chr16	16q24.1	146512	ncRNA	-	0.62	0.82	2.7e-07
LOC101928708	chr16	16q24.2	101928708	ncRNA	-	0.62	0.83	2.77e-07
FOXC2	chr16	16q24.1	2303	protein-coding	forkhead box C2	0.62	0.82	2.85e-07
ZCCHC14	chr16	16q24.2	23174	protein-coding	zinc finger, CCHC domain containing 14	0.62	0.83	3.06e-07
LINC00922	chr16	16q21	283867	ncRNA	long intergenic non-protein coding RNA 922	0.59	0.83	3.13e-07
ZNF276	chr16	16q24.3	92822	protein-coding	zinc finger protein 276	0.62	0.84	3.28e-07
LOC101927650	chr16	16q21	101927650	ncRNA	-	0.6	0.82	3.39e-07
CDK10	chr16	16q24	8558	protein-coding	cyclin-dependent kinase 10	0.62	0.84	3.4e-07
SPATA2L	chr16	16q24.3	124044	protein-coding	spermatogenesis associated 2-like	0.62	0.84	3.4e-07
VPS9D1	chr16	16q24	9605	protein-coding	VPS9 domain containing 1	0.62	0.84	3.4e-07
VPS9D1-AS1	chr16	16q24.3	100128881	ncRNA	VPS9D1 antisense RNA 1	0.62	0.84	3.4e-07
CDH11	chr16	16q21	1009	protein-coding	cadherin 11, type 2, OB-cadherin (osteoblast)	0.59	0.81	3.42e-07
CHMP1A	chr16	16q24.3	5119	protein-coding	charged multivesicular body protein 1A	0.62	0.84	3.43e-07
SPATA33	chr16	16q24.3	124045	protein-coding	spermatogenesis associated 33	0.62	0.84	3.43e-07
LOC101928737	chr16	16q24.2	101928737	ncRNA	-	0.62	0.82	3.51e-07
KLHDC4	chr16	16q24	54758	protein-coding	kelch domain containing 4	0.61	0.82	3.54e-07
CPNE7	chr16	16q24.3	27132	protein-coding	copine VII	0.62	0.83	3.66e-07
IRF8	chr16	16q24.1	3394	protein-coding	interferon regulatory factor 8	0.6	0.81	3.66e-07
SYCE1L	chr16	16q23.1	100130958	protein-coding	synaptonemal complex central element protein 1-like	0.62	0.83	3.69e-07
MIR6774	chr16	-	102466732	ncRNA	microRNA 6774	0.62	0.82	3.99e-07
LOC729159	chr16	16q21	729159	protein-coding	-	0.6	0.83	4.11e-07
DPEP1	chr16	16q24.3	1800	protein-coding	dipeptidase 1 (renal)	0.62	0.83	4.27e-07
MON1B	chr16	16q23.1	22879	protein-coding	MON1 secretory trafficking family member B	0.62	0.83	4.61e-07
CA5A	chr16	16q24.3	763	protein-coding	carbonic anhydrase VA, mitochondrial	0.62	0.82	4.77e-07
EMC8	chr16	16q24	10328	protein-coding	ER membrane protein complex subunit 8	0.62	0.82	4.83e-07
COX4I1	chr16	16q24.1	1327	protein-coding	cytochrome c oxidase subunit IV isoform 1	0.62	0.82	5.16e-07
VAT1L	chr16	16q23.1	57687	protein-coding	vesicle amine transport 1-like	0.62	0.81	5.24e-07
SLC7A5	chr16	16q24.3	8140	protein-coding	solute carrier family 7 (amino acid transporter light chain, L system), member 5	0.62	0.82	5.38e-07
SNORD68	chr16	16q24.3	606500	snoRNA	small nucleolar RNA, C/D box 68	0.62	0.83	5.45e-07
KARS	chr16	16q23.1	3735	protein-coding	lysyl-tRNA synthetase	0.62	0.86	5.56e-07
MIR6775	chr16	-	102465464	ncRNA	microRNA 6775	0.62	0.82	5.63e-07
C16orf74	chr16	16q24.1	404550	protein-coding	chromosome 16 open reading frame 74	0.62	0.82	5.64e-07
ADAT1	chr16	16q23.1	23536	protein-coding	adenosine deaminase, tRNA-specific 1	0.62	0.86	5.91e-07
APOOP5	chr16	16q21	644649	pseudo	apolipoprotein O pseudogene 5	0.6	0.81	6.12e-07
RPL13	chr16	16q24.3|17p11.2	6137	protein-coding	ribosomal protein L13	0.62	0.83	6.61e-07
LOC100129697	chr16	16q24.3	100129697	protein-coding	-	0.62	0.83	6.77e-07
LOC283922	chr16	16q23.1	283922	pseudo	-	0.62	0.88	7.36e-07
ZNF469	chr16	16q24	84627	protein-coding	zinc finger protein 469	0.62	0.82	7.38e-07
TMEM231	chr16	16q23.1	79583	protein-coding	transmembrane protein 231	0.62	0.86	7.79e-07
TERF2IP	chr16	16q23.1	54386	protein-coding	telomeric repeat binding factor 2, interacting protein	0.62	0.85	7.83e-07
IL17C	chr16	16q24	27189	protein-coding	interleukin 17C	0.62	0.82	8.04e-07
ADAMTS18	chr16	16q23	170692	protein-coding	ADAM metallopeptidase with thrombospondin type 1 motif, 18	0.62	0.81	8.22e-07
BCAR1	chr16	16q23.1	9564	protein-coding	breast cancer anti-estrogen resistance 1	0.62	0.86	9.26e-07
FBXO31	chr16	16q24.2	79791	protein-coding	F-box protein 31	0.62	0.82	9.4e-07
JPH3	chr16	16q24.3	57338	protein-coding	junctophilin 3	0.62	0.82	9.49e-07
MIR1910	chr16	-	100302261	ncRNA	microRNA 1910	0.62	0.82	9.98e-07
APRT	chr16	16q24	353	protein-coding	adenine phosphoribosyltransferase	0.62	0.82	1.05e-06
CBFA2T3	chr16	16q24	863	protein-coding	core-binding factor, runt domain, alpha subunit 2; translocated to, 3	0.62	0.83	1.05e-06
CDT1	chr16	16q24.3	81620	protein-coding	chromatin licensing and DNA replication factor 1	0.62	0.82	1.05e-06
LOC101927817	chr16	16q24.3	101927817	ncRNA	-	0.62	0.83	1.06e-06
MIR5189	chr16	-	100847057	ncRNA	microRNA 5189	0.62	0.82	1.06e-06
SPG7	chr16	16q24.3	6687	protein-coding	spastic paraplegia 7 (pure and complicated autosomal recessive)	0.62	0.83	1.11e-06
TMEM170A	chr16	16q23.1	124491	protein-coding	transmembrane protein 170A	0.62	0.87	1.13e-06
MAP1LC3B	chr16	16q24.2	81631	protein-coding	microtubule-associated protein 1 light chain 3 beta	0.62	0.82	1.15e-06
FA2H	chr16	16q23	79152	protein-coding	fatty acid 2-hydroxylase	0.62	0.84	1.19e-06
ZNRF1	chr16	16q23.1	84937	protein-coding	zinc and ring finger 1, E3 ubiquitin protein ligase	0.62	0.84	1.22e-06
BANP	chr16	16q24	54971	protein-coding	BTG3 associated nuclear protein	0.62	0.82	1.26e-06
GALNS	chr16	16q24.3	2588	protein-coding	galactosamine (N-acetyl)-6-sulfatase	0.62	0.82	1.3e-06
CYBA	chr16	16q24	1535	protein-coding	cytochrome b-245, alpha polypeptide	0.62	0.82	1.31e-06
MVD	chr16	16q24.3	4597	protein-coding	mevalonate (diphospho) decarboxylase	0.62	0.82	1.31e-06
RNF166	chr16	16q24.3	115992	protein-coding	ring finger protein 166	0.62	0.82	1.31e-06
SNAI3	chr16	16q24.3	333929	protein-coding	snail family zinc finger 3	0.62	0.82	1.31e-06
SNAI3-AS1	chr16	16q24.3	197187	ncRNA	SNAI3 antisense RNA 1	0.62	0.82	1.31e-06
CTRB1	chr16	16q23.1	1504	protein-coding	chymotrypsinogen B1	0.62	0.85	1.32e-06
CTRB2	chr16	16q23.1	440387	protein-coding	chymotrypsinogen B2	0.62	0.85	1.32e-06
LOC100506281	chr16	16q23.1	100506281	ncRNA	-	0.62	0.85	1.32e-06
PABPN1L	chr16	16q24.3	390748	protein-coding	poly(A) binding protein, nuclear 1-like (cytoplasmic)	0.62	0.82	1.32e-06
TRAPPC2L	chr16	16q24.3	51693	protein-coding	trafficking protein particle complex 2-like	0.62	0.82	1.32e-06
LOC100134368	chr16	16p13.3	100134368	ncRNA	-	1.26	1.12	1.33e-06
TMEM8A	chr16	16p13.3	58986	protein-coding	transmembrane protein 8A	1.26	1.12	1.33e-06
ZC3H18	chr16	16q24.2	124245	protein-coding	zinc finger CCCH-type containing 18	0.62	0.82	1.36e-06
MRPL28	chr16	16p13.3	10573	protein-coding	mitochondrial ribosomal protein L28	1.26	1.12	1.4e-06
GABARAPL2	chr16	16q22.1	11345	protein-coding	GABA(A) receptor-associated protein-like 2	0.62	0.86	1.41e-06
ZFP1	chr16	16q23.1	162239	protein-coding	ZFP1 zinc finger protein	0.62	0.84	1.47e-06
LOC101928880	chr16	16q24.2	101928880	ncRNA	-	0.63	0.82	1.48e-06
CASC16	chr16	16q12.1	643714	ncRNA	cancer susceptibility candidate 16 (non-protein coding)	0.65	0.91	1.5e-06
SLC22A31	chr16	16q24.3	146429	protein-coding	solute carrier family 22, member 31	0.62	0.82	1.5e-06
WDR59	chr16	16q23.1	79726	protein-coding	WD repeat domain 59	0.62	0.84	1.75e-06
C1QTNF8	chr16	16p13.3	390664	protein-coding	C1q and tumor necrosis factor related protein 8	1.26	1.12	1.81e-06
DNASE1	chr16	16p13.3	1773	protein-coding	deoxyribonuclease I	1.26	1.12	1.88e-06
MPG	chr16	16p13.3	4350	protein-coding	N-methylpurine-DNA glycosylase	1.26	1.12	1.91e-06
LOC100289580	chr16	16q24.3	100289580	ncRNA	-	0.62	0.82	1.94e-06
ANKRD11	chr16	16q24.3	29123	protein-coding	ankyrin repeat domain 11	0.61	0.83	1.95e-06
PIEZO1	chr16	16q24.3	9780	protein-coding	piezo-type mechanosensitive ion channel component 1	0.62	0.82	1.96e-06
CHTF18	chr16	16p13.3	63922	protein-coding	CTF18, chromosome transmission fidelity factor 18 homolog (S. cerevisiae)	1.26	1.12	1.99e-06
GNG13	chr16	16p13.3	51764	protein-coding	guanine nucleotide binding protein (G protein), gamma 13	1.26	1.12	1.99e-06
PRR25	chr16	16p13.3	388199	protein-coding	proline rich 25	1.26	1.12	1.99e-06
RPUSD1	chr16	16p13.3	113000	protein-coding	RNA pseudouridylate synthase domain containing 1	1.26	1.12	1.99e-06
CFDP1	chr16	16q22.2-q22.3	10428	protein-coding	craniofacial development protein 1	0.62	0.86	2.01e-06
RHBDF1	chr16	16p13.3	64285	protein-coding	rhomboid 5 homolog 1 (Drosophila)	1.26	1.12	2.02e-06
LDHD	chr16	16q23.1	197257	protein-coding	lactate dehydrogenase D	0.62	0.84	2.08e-06
CTU2	chr16	16q24.3	348180	protein-coding	cytosolic thiouridylase subunit 2 homolog (S. pombe)	0.62	0.82	2.09e-06
MIR4719	chr16	-	100616172	ncRNA	microRNA 4719	0.62	0.82	2.09e-06
MLKL	chr16	16q23.1	197259	protein-coding	mixed lineage kinase domain-like	0.62	0.84	2.09e-06
FTO-IT1	chr16	16q12.2	100505692	ncRNA	FTO intronic transcript 1	0.65	0.92	2.13e-06
ACSF3	chr16	16q24.3	197322	protein-coding	acyl-CoA synthetase family member 3	0.62	0.82	2.14e-06
CDH15	chr16	16q24.3	1013	protein-coding	cadherin 15, type 1, M-cadherin (myotubule)	0.62	0.82	2.14e-06
LINC00304	chr16	16q24.3	283860	ncRNA	long intergenic non-protein coding RNA 304	0.62	0.82	2.14e-06
LOC400558	chr16	16q24.3	400558	ncRNA	-	0.62	0.82	2.14e-06
CHST5	chr16	16q22.3	23563	protein-coding	carbohydrate (N-acetylglucosamine 6-O) sulfotransferase 5	0.62	0.86	2.25e-06
SSTR5	chr16	16p13.3	6755	protein-coding	somatostatin receptor 5	1.26	1.12	2.39e-06
SSTR5-AS1	chr16	16p13.3	146336	ncRNA	SSTR5 antisense RNA 1	1.26	1.12	2.39e-06
TOX3	chr16	16q12.1	27324	protein-coding	TOX high mobility group box family member 3	0.65	0.91	2.39e-06
MIR4722	chr16	-	100616167	ncRNA	microRNA 4722	0.62	0.82	2.4e-06
C16orf97	chr16	16q12.1	388276	protein-coding	chromosome 16 open reading frame 97	0.65	0.91	2.46e-06
NARFL	chr16	16p13.3	64428	protein-coding	nuclear prelamin A recognition factor-like	1.26	1.12	2.54e-06
RFWD3	chr16	16q23.1	55159	protein-coding	ring finger and WD repeat domain 3	0.62	0.84	2.55e-06
CCDC78	chr16	16p13.3	124093	protein-coding	coiled-coil domain containing 78	1.26	1.12	2.56e-06
FAM173A	chr16	16p13.3	65990	protein-coding	family with sequence similarity 173, member A	1.26	1.12	2.56e-06
HAGHL	chr16	16p13.3	84264	protein-coding	hydroxyacylglutathione hydrolase-like	1.26	1.12	2.56e-06
TPSG1	chr16	16p13.3	25823	protein-coding	tryptase gamma 1	1.26	1.12	2.58e-06
ZNF778	chr16	16q24.3	197320	protein-coding	zinc finger protein 778	0.62	0.82	2.63e-06
CHST6	chr16	16q22	4166	protein-coding	carbohydrate (N-acetylglucosamine 6-O) sulfotransferase 6	0.63	0.86	2.7e-06
ZNF174	chr16	16p13.3	7727	protein-coding	zinc finger protein 174	1.26	1.12	2.7e-06
LOC102467079	chr16	-	102467079	ncRNA	-	0.65	0.9	2.71e-06
C16orf90	chr16	16p13.3	646174	protein-coding	chromosome 16 open reading frame 90	1.26	1.12	2.73e-06
MIR6126	chr16	-	102465134	ncRNA	microRNA 6126	1.26	1.12	2.73e-06
ZFPM1	chr16	16q24.2	161882	protein-coding	zinc finger protein, FOG family member 1	0.62	0.82	2.77e-06
IRX3	chr16	16q12.2	79191	protein-coding	iroquois homeobox 3	0.65	0.9	2.81e-06
TRAP1	chr16	16p13.3	10131	protein-coding	TNF receptor-associated protein 1	1.26	1.12	2.85e-06
NPRL3	chr16	16p13.3	8131	protein-coding	nitrogen permease regulator-like 3 (S. cerevisiae)	1.25	1.12	2.89e-06
C16orf13	chr16	16p13.3	84326	protein-coding	chromosome 16 open reading frame 13	1.26	1.12	3.11e-06
FAM195A	chr16	16p13.3	84331	protein-coding	family with sequence similarity 195, member A	1.26	1.12	3.11e-06
RHOT2	chr16	16p13.3	89941	protein-coding	ras homolog family member T2	1.26	1.12	3.11e-06
WDR90	chr16	16p13.3	197335	protein-coding	WD repeat domain 90	1.26	1.12	3.11e-06
WFIKKN1	chr16	16p13.3	117166	protein-coding	WAP, follistatin/kazal, immunoglobulin, kunitz and netrin domain containing 1	1.26	1.12	3.11e-06
ZSCAN32	chr16	16p13.3	54925	protein-coding	zinc finger and SCAN domain containing 32	1.26	1.12	3.13e-06
SALL1	chr16	16q12.1	6299	protein-coding	spalt-like transcription factor 1	0.65	0.91	3.14e-06
CLEC18B	chr16	16q22.3	497190	protein-coding	C-type lectin domain family 18, member B	0.62	0.85	3.17e-06
LOC101927364	chr16	16q12.1	101927364	ncRNA	long intergenic non-protein coding RNA 1571	0.65	0.91	3.18e-06
FBXL16	chr16	16p13.3	146330	protein-coding	F-box and leucine-rich repeat protein 16	1.26	1.12	3.19e-06
JMJD8	chr16	16p13.3	339123	protein-coding	jumonji domain containing 8	1.26	1.12	3.19e-06
METRN	chr16	16p13.3	79006	protein-coding	meteorin, glial cell differentiation regulator	1.26	1.12	3.19e-06
STUB1	chr16	16p13.3	10273	protein-coding	STIP1 homology and U-box containing protein 1, E3 ubiquitin protein ligase	1.26	1.12	3.19e-06
WDR24	chr16	16p13.3	84219	protein-coding	WD repeat domain 24	1.26	1.12	3.19e-06
CRNDE	chr16	16q12.2	643911	ncRNA	colorectal neoplasia differentially expressed (non-protein coding)	0.65	0.91	3.21e-06
CREBBP	chr16	16p13.3	1387	protein-coding	CREB binding protein	1.26	1.12	3.22e-06
LOC101928203	chr16	16q23.1	101928203	ncRNA	-	0.62	0.82	3.23e-06
MIR662	chr16	16p13.3	724032	ncRNA	microRNA 662	1.26	1.12	3.23e-06
MSLN	chr16	16p13.3	10232	protein-coding	mesothelin	1.26	1.12	3.23e-06
LINC00919	chr16	-	100505619	ncRNA	long intergenic non-protein coding RNA 919	0.65	0.9	3.24e-06
ZNF267	chr16	16p11.2	10308	protein-coding	zinc finger protein 267	1.27	1.13	3.33e-06
ZNF75A	chr16	16p13.3	7627	protein-coding	zinc finger protein 75a	1.26	1.12	3.34e-06
LOC100287036	chr16	16q24.3	100287036	protein-coding	-	0.62	0.82	3.49e-06
LMF1	chr16	16p13.3	64788	protein-coding	lipase maturation factor 1	1.26	1.12	3.53e-06
SOX8	chr16	16p13.3	30812	protein-coding	SRY (sex determining region Y)-box 8	1.26	1.12	3.53e-06
TPSAB1	chr16	16p13.3	7177	protein-coding	tryptase alpha/beta 1	1.26	1.12	3.63e-06
TPSB2	chr16	16p13.3	64499	protein-coding	tryptase beta 2 (gene/pseudogene)	1.26	1.12	3.63e-06
CYLD	chr16	16q12.1	1540	protein-coding	cylindromatosis (turban tumor syndrome)	0.65	0.9	3.69e-06
NAA60	chr16	16p13.3	79903	protein-coding	N(alpha)-acetyltransferase 60, NatF catalytic subunit	1.26	1.12	3.71e-06
PAPD5	chr16	16q12.1	64282	protein-coding	PAP associated domain containing 5	0.67	0.9	3.76e-06
CACNA1H	chr16	16p13.3	8912	protein-coding	calcium channel, voltage-dependent, T type, alpha 1H subunit	1.26	1.12	3.79e-06
ZNF597	chr16	16p13.3	146434	protein-coding	zinc finger protein 597	1.26	1.12	3.83e-06
RHBDL1	chr16	16p13.3	9028	protein-coding	rhomboid, veinlet-like 1 (Drosophila)	1.26	1.12	3.84e-06
RAB11FIP3	chr16	16p13.3	9727	protein-coding	RAB11 family interacting protein 3 (class II)	1.26	1.12	3.91e-06
SLX4	chr16	16p13.3	84464	protein-coding	SLX4 structure-specific endonuclease subunit	1.26	1.12	3.96e-06
LOC101927334	chr16	16q12.1	101927334	ncRNA	-	0.65	0.9	4.02e-06
NLRC3	chr16	16p13.3	197358	protein-coding	NLR family, CARD domain containing 3	1.26	1.12	4.06e-06
C16orf78	chr16	16q12.1	123970	protein-coding	chromosome 16 open reading frame 78	0.67	0.91	4.12e-06
MTRNR2L4	chr16	16p13.3	100463285	protein-coding	MT-RNR2-like 4	1.26	1.12	4.15e-06
C16orf89	chr16	16p13.3	146556	protein-coding	chromosome 16 open reading frame 89	1.27	1.13	4.28e-06
ZNF263	chr16	16p13.3	10127	protein-coding	zinc finger protein 263	1.26	1.12	4.39e-06
TIGD7	chr16	16p13.3	91151	protein-coding	tigger transposable element derived 7	1.26	1.12	4.6e-06
LOC101926950	chr16	16p13.3	101926950	ncRNA	long intergenic non-protein coding RNA 1570	1.27	1.13	4.8e-06
MIR8065	chr16	-	102465867	ncRNA	microRNA 8065	1.27	1.13	4.8e-06
MIR3176	chr16	-	100423037	ncRNA	microRNA 3176	1.26	1.12	4.86e-06
NHLRC4	chr16	16p13.3	283948	protein-coding	NHL repeat containing 4	1.26	1.12	4.86e-06
PIGQ	chr16	16p13.3	9091	protein-coding	phosphatidylinositol glycan anchor biosynthesis, class Q	1.26	1.12	4.86e-06
PRR35	chr16	16p13.3	146325	protein-coding	proline rich 35	1.26	1.12	4.86e-06
ERVK13-1	chr16	16p13.3	100507321	ncRNA	endogenous retrovirus group K13, member 1	1.26	1.12	4.87e-06
LOC643802	chr16	16q12.2	643802	protein-coding	-	0.65	0.9	5.1e-06
AXIN1	chr16	16p13.3	8312	protein-coding	axin 1	1.26	1.12	5.17e-06
TPSD1	chr16	16p13.3	23430	protein-coding	tryptase delta 1	1.26	1.12	5.21e-06
HEATR3	chr16	16q12.1	55027	protein-coding	HEAT repeat containing 3	0.67	0.9	5.33e-06
PTX4	chr16	16p13.3	390667	protein-coding	pentraxin 4, long	1.26	1.12	5.39e-06
ZNF720	chr16	16p11.2	124411	protein-coding	zinc finger protein 720	1.27	1.13	5.45e-06
OR1F2P	chr16	16p13.3	26184	pseudo	olfactory receptor, family 1, subfamily F, member 2, pseudogene	1.26	1.12	5.47e-06
LINC00921	chr16	16p13.3	283876	ncRNA	long intergenic non-protein coding RNA 921	1.26	1.12	5.49e-06
MEFV	chr16	16p13.3	4210	protein-coding	Mediterranean fever	1.26	1.12	5.49e-06
ZNF200	chr16	16p13.3	7752	protein-coding	zinc finger protein 200	1.26	1.12	5.49e-06
HBA1	chr16	16p13.3	3039	protein-coding	hemoglobin, alpha 1	1.26	1.12	5.52e-06
HBA2	chr16	16p13.3	3040	protein-coding	hemoglobin, alpha 2	1.26	1.12	5.52e-06
HBM	chr16	16p13.3	3042	protein-coding	hemoglobin, mu	1.26	1.12	5.52e-06
HBQ1	chr16	16p13.3	3049	protein-coding	hemoglobin, theta 1	1.26	1.12	5.52e-06
HBZ	chr16	16p13.3	3050	protein-coding	hemoglobin, zeta	1.26	1.12	5.52e-06
GLG1	chr16	16q22.3	2734	protein-coding	golgi glycoprotein 1	0.63	0.84	5.57e-06
FAM86A	chr16	16p13.3	196483	protein-coding	eukaryotic elongation factor 2 lysine methyltransferase	1.27	1.13	5.58e-06
ARHGDIG	chr16	16p13.3	398	protein-coding	Rho GDP dissociation inhibitor (GDI) gamma	1.26	1.12	5.66e-06
RGS11	chr16	16p13.3	8786	protein-coding	regulator of G-protein signaling 11	1.26	1.12	5.66e-06
SPSB3	chr16	16p13.3	90864	protein-coding	splA/ryanodine receptor domain and SOCS box containing 3	1.26	1.12	5.76e-06
CLUHP3	chr16	16p11.2	100132341	ncRNA	clustered mitochondria (cluA/CLU1) homolog pseudogene 3	1.26	1.13	5.87e-06
FLJ42627	chr16	16p13.3	645644	ncRNA	-	1.26	1.12	5.87e-06
PDIA2	chr16	16p13.3	64714	protein-coding	protein disulfide isomerase family A, member 2	1.26	1.12	5.91e-06
CRAMP1L	chr16	16p13.3	57585	protein-coding	Crm, cramped-like (Drosophila)	1.26	1.12	5.92e-06
SEC14L5	chr16	16p13.3	9717	protein-coding	SEC14-like 5 (S. cerevisiae)	1.27	1.12	5.92e-06
IRX5	chr16	16q12.2	10265	protein-coding	iroquois homeobox 5	0.66	0.91	5.93e-06
CAPN15	chr16	16p13.3	6650	protein-coding	calpain 15	1.26	1.12	5.98e-06
UBE2I	chr16	16p13.3	7329	protein-coding	ubiquitin-conjugating enzyme E2I	1.26	1.12	6e-06
LINC00235	chr16	16p13.3	64493	ncRNA	long intergenic non-protein coding RNA 235	1.26	1.12	6.01e-06
MIR5587	chr16	-	100847028	ncRNA	microRNA 5587	1.26	1.12	6.01e-06
ALG1	chr16	16p13.3	56052	protein-coding	ALG1, chitobiosyldiphosphodolichol beta-mannosyltransferase	1.27	1.13	6.1e-06
CLCN7	chr16	16p13	1186	protein-coding	chloride channel, voltage-sensitive 7	1.26	1.12	6.21e-06
PDPK1	chr16	16p13.3	5170	protein-coding	3-phosphoinositide dependent protein kinase 1	1.26	1.12	6.27e-06
SRRM2-AS1	chr16	16p13.3	100128788	ncRNA	SRRM2 antisense RNA 1	1.26	1.12	6.37e-06
CLUAP1	chr16	16p13.3	23059	protein-coding	clusterin associated protein 1	1.26	1.12	6.44e-06
HN1L	chr16	16p13.3	90861	protein-coding	hematological and neurological expressed 1-like	1.26	1.12	6.52e-06
MAPK8IP3	chr16	16p13.3	23162	protein-coding	mitogen-activated protein kinase 8 interacting protein 3	1.26	1.12	6.52e-06
MIR3177	chr16	-	100423012	ncRNA	microRNA 3177	1.26	1.12	6.52e-06
MRPS34	chr16	16p13.3	65993	protein-coding	mitochondrial ribosomal protein S34	1.26	1.12	6.52e-06
NME3	chr16	16q13.3	4832	protein-coding	NME/NM23 nucleoside diphosphate kinase 3	1.26	1.12	6.52e-06
FAHD1	chr16	16p13.3	81889	protein-coding	fumarylacetoacetate hydrolase domain containing 1	1.26	1.12	6.56e-06
C16orf91	chr16	16p13.3	283951	protein-coding	chromosome 16 open reading frame 91	1.26	1.12	6.58e-06
CCDC154	chr16	16p13.3	645811	protein-coding	coiled-coil domain containing 154	1.26	1.12	6.58e-06
UBN1	chr16	16p13.3	29855	protein-coding	ubinuclein 1	1.27	1.13	6.64e-06
NAGPA	chr16	16p13.3	51172	protein-coding	N-acetylglucosamine-1-phosphodiester alpha-N-acetylglucosaminidase	1.27	1.13	6.66e-06
OR1F1	chr16	16p13.3	4992	protein-coding	olfactory receptor, family 1, subfamily F, member 1	1.26	1.12	6.7e-06
OR2C1	chr16	16p13.3	4993	protein-coding	olfactory receptor, family 2, subfamily C, member 1	1.26	1.13	6.74e-06
MMP25	chr16	16p13.3	64386	protein-coding	matrix metallopeptidase 25	1.26	1.12	6.95e-06
NME4	chr16	16p13.3	4833	protein-coding	NME/NM23 nucleoside diphosphate kinase 4	1.26	1.12	7.05e-06
NUBP2	chr16	16p13.3	10101	protein-coding	nucleotide binding protein 2	1.26	1.12	7.06e-06
TMEM204	chr16	16p13.3	79652	protein-coding	transmembrane protein 204	1.26	1.12	7.07e-06
IFT140	chr16	16p13.3	9742	protein-coding	intraflagellar transport 140	1.26	1.12	7.08e-06
IGFALS	chr16	16p13.3	3483	protein-coding	insulin-like growth factor binding protein, acid labile subunit	1.26	1.12	7.09e-06
FLYWCH2	chr16	16p13.3	114984	protein-coding	FLYWCH family member 2	1.26	1.12	7.17e-06
THOC6	chr16	16p13.3	79228	protein-coding	THO complex 6	1.26	1.12	7.19e-06
PKMYT1	chr16	16p13.3	9088	protein-coding	protein kinase, membrane associated tyrosine/threonine 1	1.26	1.12	7.24e-06
NOD2	chr16	16q21	64127	protein-coding	nucleotide-binding oligomerization domain containing 2	0.65	0.9	7.34e-06
ADCY7	chr16	16q12.1	113	protein-coding	adenylate cyclase 7	0.67	0.9	7.43e-06
FLYWCH1	chr16	16p13.3	84256	protein-coding	FLYWCH-type zinc finger 1	1.26	1.12	7.47e-06
KREMEN2	chr16	16p13.3	79412	protein-coding	kringle containing transmembrane protein 2	1.26	1.12	7.47e-06
ITFG3	chr16	16p13.3	83986	protein-coding	integrin alpha FG-GAP repeat containing 3	1.25	1.12	7.52e-06
BRD7	chr16	16q12	29117	protein-coding	bromodomain containing 7	0.67	0.9	7.66e-06
CCDC64B	chr16	16p13.3	146439	protein-coding	coiled-coil domain containing 64B	1.26	1.12	7.68e-06
LOC100128770	chr16	16p13.3	100128770	ncRNA	-	1.26	1.12	7.68e-06
MIR3178	chr16	-	100422974	ncRNA	microRNA 3178	1.26	1.12	7.8e-06
PRSS27	chr16	16p13.3	83886	protein-coding	protease, serine 27	1.26	1.12	7.83e-06
SRRM2	chr16	16p13.3	23524	protein-coding	serine/arginine repetitive matrix 2	1.26	1.12	7.83e-06
TELO2	chr16	16p13.3	9894	protein-coding	telomere maintenance 2	1.26	1.12	7.89e-06
ZNF205-AS1	chr16	16p13.3	81854	ncRNA	ZNF205 antisense RNA 1	1.27	1.12	7.96e-06
CLDN6	chr16	16p13.3	9074	protein-coding	claudin 6	1.26	1.12	8.12e-06
CLDN9	chr16	16p13.3	9080	protein-coding	claudin 9	1.26	1.12	8.12e-06
HCFC1R1	chr16	16p13.3	54985	protein-coding	host cell factor C1 regulator 1 (XPO1 dependent)	1.26	1.12	8.12e-06
LOC101929613	chr16	16p13.3	101929613	ncRNA	-	1.26	1.12	8.12e-06
TNFRSF12A	chr16	16p13.3	51330	protein-coding	tumor necrosis factor receptor superfamily, member 12A	1.26	1.12	8.12e-06
NAGPA-AS1	chr16	-	100507589	ncRNA	NAGPA antisense RNA 1	1.27	1.13	8.18e-06
UNKL	chr16	16p13.3	64718	protein-coding	unkempt family zinc finger-like	1.26	1.12	8.38e-06
SNRNP25	chr16	16p13.3	79622	protein-coding	small nuclear ribonucleoprotein 25kDa (U11/U12)	1.25	1.12	8.44e-06
EME2	chr16	16p13.3	197342	protein-coding	essential meiotic structure-specific endonuclease subunit 2	1.26	1.12	8.49e-06
SMIM22	chr16	16p13.3	440335	protein-coding	small integral membrane protein 22	1.27	1.13	8.75e-06
ZNF213	chr16	16p13.3	7760	protein-coding	zinc finger protein 213	1.27	1.12	8.79e-06
PAQR4	chr16	16p13.3	124222	protein-coding	progestin and adipoQ receptor family member IV	1.26	1.12	8.85e-06
MIR6771	chr16	-	102465462	ncRNA	microRNA 6771	0.67	0.9	8.86e-06
ABCC12	chr16	16q12.1	94160	protein-coding	ATP-binding cassette, sub-family C (CFTR/MRP), member 12	0.67	0.93	8.87e-06
ZNF205	chr16	16p13.3	7755	protein-coding	zinc finger protein 205	1.27	1.12	8.92e-06
PRSS30P	chr16	16p13.3	124221	pseudo	protease, serine, 30, pseudogene	1.26	1.13	9.03e-06
ZG16B	chr16	16p13.3	124220	protein-coding	zymogen granule protein 16B	1.26	1.13	9.03e-06
LOC652276	chr16	16p13.3	652276	pseudo	-	1.26	1.12	9.22e-06
NPW	chr16	16p13.3	283869	protein-coding	neuropeptide W	1.26	1.12	9.54e-06
SLC9A3R2	chr16	16p13.3	9351	protein-coding	solute carrier family 9, subfamily A (NHE3, cation proton antiporter 3), member 3 regulator 2	1.26	1.12	9.54e-06
LINC00514	chr16	16p13.3	283875	ncRNA	long intergenic non-protein coding RNA 514	1.26	1.12	9.62e-06
NTHL1	chr16	16p13.3	4913	protein-coding	nth endonuclease III-like 1 (E. coli)	1.26	1.12	9.62e-06
HAGH	chr16	16p13.3	3029	protein-coding	hydroxyacylglutathione hydrolase	1.26	1.12	9.65e-06
IL32	chr16	16p13.3	9235	protein-coding	interleukin 32	1.26	1.12	9.77e-06
ZSCAN10	chr16	16p13.3	84891	protein-coding	zinc finger and SCAN domain containing 10	1.26	1.12	9.77e-06
PPL	chr16	16p13.3	5493	protein-coding	periplakin	1.27	1.13	1.01e-05
C16orf71	chr16	16p13.3	146562	protein-coding	chromosome 16 open reading frame 71	1.27	1.13	1.03e-05
TBC1D24	chr16	16p13.3	57465	protein-coding	TBC1 domain family, member 24	1.26	1.12	1.03e-05
TSC2	chr16	16p13.3	7249	protein-coding	tuberous sclerosis 2	1.26	1.12	1.07e-05
PRSS22	chr16	16p13.3	64063	protein-coding	protease, serine, 22	1.26	1.13	1.11e-05
ROGDI	chr16	16p13.3	79641	protein-coding	rogdi homolog (Drosophila)	1.26	1.13	1.11e-05
BAIAP3	chr16	16p13.3	8938	protein-coding	BAI1-associated protein 3	1.26	1.12	1.14e-05
C16orf87	chr16	16q11.2	388272	protein-coding	chromosome 16 open reading frame 87	0.69	0.94	1.14e-05
GNPTG	chr16	16p13.3	84572	protein-coding	N-acetylglucosamine-1-phosphate transferase, gamma subunit	1.26	1.12	1.14e-05
TCEB2	chr16	16p12.3	6923	protein-coding	transcription elongation factor B (SIII), polypeptide 2 (18kDa, elongin B)	1.26	1.13	1.16e-05
KCTD5	chr16	16p13.3	54442	protein-coding	potassium channel tetramerization domain containing 5	1.26	1.12	1.19e-05
PRSS21	chr16	16p13.3	10942	protein-coding	protease, serine, 21 (testisin)	1.26	1.13	1.19e-05
PRSS33	chr16	16p13.3	260429	protein-coding	protease, serine, 33	1.26	1.13	1.19e-05
PRSS41	chr16	16p13.3	360226	protein-coding	protease, serine, 41	1.26	1.13	1.19e-05
ABCA17P	chr16	16p13.3	650655	pseudo	ATP-binding cassette, sub-family A (ABC1), member 17, pseudogene	1.26	1.12	1.23e-05
CCNF	chr16	16p13.3	899	protein-coding	cyclin F	1.26	1.12	1.26e-05
AMDHD2	chr16	16p13.3	51005	protein-coding	amidohydrolase domain containing 2	1.26	1.12	1.27e-05
ATP6V0C	chr16	16p13.3	527	protein-coding	ATPase, H+ transporting, lysosomal 16kDa, V0 subunit c	1.26	1.12	1.27e-05
CEMP1	chr16	16p13.3	752014	protein-coding	cementum protein 1	1.26	1.12	1.27e-05
DNASE1L2	chr16	16p13.3	1775	protein-coding	deoxyribonuclease I-like 2	1.26	1.12	1.29e-05
E4F1	chr16	16p13.3	1877	protein-coding	E4F transcription factor 1	1.26	1.12	1.29e-05
LOC101927272	chr16	16q12.1	101927272	ncRNA	-	0.65	0.9	1.29e-05
SYNGR3	chr16	16p13	9143	protein-coding	synaptogyrin 3	1.26	1.12	1.33e-05
ZNF598	chr16	16p13.3	90850	protein-coding	zinc finger protein 598	1.26	1.12	1.33e-05
C16orf59	chr16	16p13.3	80178	protein-coding	chromosome 16 open reading frame 59	1.26	1.12	1.36e-05
MIR6767	chr16	-	102465459	ncRNA	microRNA 6767	1.26	1.12	1.36e-05
MIR6768	chr16	-	102465460	ncRNA	microRNA 6768	1.26	1.12	1.36e-05
NTN3	chr16	16p13.3	4917	protein-coding	netrin 3	1.26	1.12	1.36e-05
SNX20	chr16	16q12.1	124460	protein-coding	sorting nexin 20	0.65	0.9	1.42e-05
TSR3	chr16	16p13.3	115939	protein-coding	TSR3, 20S rRNA accumulation, homolog (S. cerevisiae)	1.26	1.12	1.48e-05
ADCY9	chr16	16p13.3	115	protein-coding	adenylate cyclase 9	1.26	1.13	1.49e-05
GLYR1	chr16	16p13.3	84656	protein-coding	glyoxylate reductase 1 homolog (Arabidopsis)	1.26	1.13	1.57e-05
LOC101927132	chr16	-	101927132	ncRNA	-	0.68	0.93	1.6e-05
COX6A2	chr16	16p11.12	1339	protein-coding	cytochrome c oxidase subunit VIa polypeptide 2	1.27	1.14	1.65e-05
2012-09-01	chr16	16p13.3	124404	protein-coding	septin 12	1.26	1.13	1.65e-05
GLIS2	chr16	16p13.3	84662	protein-coding	GLIS family zinc finger 2	1.26	1.13	1.66e-05
CBLN1	chr16	16q12.1	869	protein-coding	cerebellin 1 precursor	0.67	0.9	1.69e-05
HMOX2	chr16	16p13.3	3163	protein-coding	heme oxygenase 2	1.26	1.13	1.72e-05
FUS	chr16	16p11.2	2521	protein-coding	FUS RNA binding protein	1.27	1.13	1.73e-05
MEIOB	chr16	16p13.3	254528	protein-coding	meiosis specific with OB domains	1.26	1.13	1.78e-05
PYCARD	chr16	16p11.2	29108	protein-coding	PYD and CARD domain containing	1.27	1.13	1.81e-05
GFER	chr16	16p13.3-p13.12	2671	protein-coding	growth factor, augmenter of liver regeneration	1.26	1.13	1.84e-05
NOXO1	chr16	16p13.3	124056	protein-coding	NADPH oxidase organizer 1	1.26	1.13	1.84e-05
ECI1	chr16	16p13.3	1632	protein-coding	enoyl-CoA delta isomerase 1	1.26	1.13	1.86e-05
GPT2	chr16	16q12.1	84706	protein-coding	glutamic pyruvate transaminase (alanine aminotransferase) 2	0.7	0.95	1.86e-05
MIR3677	chr16	-	100500812	ncRNA	microRNA 3677	1.26	1.13	1.86e-05
MIR4717	chr16	-	100616241	ncRNA	microRNA 4717	1.26	1.13	1.86e-05
MIR940	chr16	16p13.3	100126328	ncRNA	microRNA 940	1.26	1.13	1.86e-05
RNPS1	chr16	16p13.3	10921	protein-coding	RNA binding protein S1, serine-rich domain	1.26	1.13	1.86e-05
TGFB1I1	chr16	16p11.2	7041	protein-coding	transforming growth factor beta 1 induced transcript 1	1.27	1.14	1.89e-05
BRICD5	chr16	16p13.3	283870	protein-coding	BRICHOS domain containing 5	1.26	1.13	1.91e-05
MLST8	chr16	16p13.3	64223	protein-coding	MTOR associated protein, LST8 homolog (S. cerevisiae)	1.26	1.13	1.91e-05
PGP	chr16	16p13.3	283871	protein-coding	phosphoglycolate phosphatase	1.26	1.13	1.91e-05
HS3ST6	chr16	16p13.3	64711	protein-coding	heparan sulfate (glucosamine) 3-O-sulfotransferase 6	1.26	1.12	1.92e-05
MIR6769A	chr16	-	102466731	ncRNA	microRNA 6769a	1.26	1.13	1.94e-05
NUDT16L1	chr16	16p13.3	84309	protein-coding	nudix (nucleoside diphosphate linked moiety X)-type motif 16-like 1	1.26	1.13	1.94e-05
ITGAD	chr16	16p11.2	3681	protein-coding	integrin, alpha D	1.27	1.14	1.96e-05
ZNF500	chr16	16p13.3	26048	protein-coding	zinc finger protein 500	1.26	1.13	1.99e-05
AHSP	chr16	16p11.2	51327	protein-coding	alpha hemoglobin stabilizing protein	1.26	1.14	2.03e-05
PAM16	chr16	16p13.3	51025	protein-coding	presequence translocase-associated motor 16 homolog (S. cerevisiae)	1.26	1.13	2.03e-05
ITGAX	chr16	16p11.2	3687	protein-coding	integrin, alpha X (complement component 3 receptor 4 subunit)	1.27	1.14	2.04e-05
ANKS3	chr16	16p13.3	124401	protein-coding	ankyrin repeat and sterile alpha motif domain containing 3	1.26	1.13	2.1e-05
AKTIP	chr16	16q12.2	64400	protein-coding	AKT interacting protein	0.65	0.9	2.15e-05
VASN	chr16	16p13.3	114990	protein-coding	vasorin	1.26	1.13	2.16e-05
ABCA3	chr16	16p13.3	21	protein-coding	ATP-binding cassette, sub-family A (ABC1), member 3	1.26	1.13	2.19e-05
DNAJA2	chr16	16q12.1	10294	protein-coding	DnaJ (Hsp40) homolog, subfamily A, member 2	0.69	0.95	2.21e-05
ABCC11	chr16	16q12.1	85320	protein-coding	ATP-binding cassette, sub-family C (CFTR/MRP), member 11	0.67	0.93	2.25e-05
PYDC1	chr16	16p11.2	260434	protein-coding	PYD (pyrin domain) containing 1	1.27	1.14	2.25e-05
TRIM72	chr16	16p11.2	493829	protein-coding	tripartite motif containing 72, E3 ubiquitin protein ligase	1.27	1.14	2.25e-05
RPL3L	chr16	16p13.3	6123	protein-coding	ribosomal protein L3-like	1.26	1.12	2.26e-05
ARMC5	chr16	16p11.2	79798	protein-coding	armadillo repeat containing 5	1.27	1.14	2.27e-05
CNEP1R1	chr16	16q12.1	255919	protein-coding	CTD nuclear envelope phosphatase 1 regulatory subunit 1	0.67	0.9	2.33e-05
CASKIN1	chr16	16p13.3	57524	protein-coding	CASK interacting protein 1	1.26	1.12	2.36e-05
MIR1225	chr16	16p13.3	100188847	ncRNA	microRNA 1225	1.26	1.12	2.36e-05
MIR3180-5	chr16	-	100500916	ncRNA	microRNA 3180-5	1.26	1.12	2.36e-05
MIR4516	chr16	-	100616258	ncRNA	microRNA 4516	1.26	1.12	2.36e-05
PKD1	chr16	16p13.3	5310	protein-coding	polycystic kidney disease 1 (autosomal dominant)	1.26	1.12	2.36e-05
RAB26	chr16	16p13.3	25837	protein-coding	RAB26, member RAS oncogene family	1.26	1.12	2.36e-05
SNORD60	chr16	16p13.3	26788	snoRNA	small nucleolar RNA, C/D box 60	1.26	1.12	2.36e-05
TRAF7	chr16	16p13.3	84231	protein-coding	TNF receptor-associated factor 7, E3 ubiquitin protein ligase	1.26	1.12	2.36e-05
DNAJA3	chr16	16p13.3	9093	protein-coding	DnaJ (Hsp40) homolog, subfamily A, member 3	1.26	1.13	2.38e-05
ZNF843	chr16	16p11.2	283933	protein-coding	zinc finger protein 843	1.27	1.14	2.44e-05
MGRN1	chr16	16p13.3	23295	protein-coding	mahogunin ring finger 1, E3 ubiquitin protein ligase	1.26	1.13	2.45e-05
MYLK3	chr16	16q11.2	91807	protein-coding	myosin light chain kinase 3	0.7	0.94	2.48e-05
VPS35	chr16	16q12	55737	protein-coding	vacuolar protein sorting 35 homolog (S. cerevisiae)	0.69	0.94	2.51e-05
RNF151	chr16	16p13.3	146310	protein-coding	ring finger protein 151	1.26	1.13	2.54e-05
RPS2	chr16	16p13.3	6187	protein-coding	ribosomal protein S2	1.26	1.13	2.54e-05
SNHG9	chr16	16p13.3	735301	ncRNA	small nucleolar RNA host gene 9	1.26	1.13	2.54e-05
SNORA10	chr16	16p13.3	574042	snoRNA	small nucleolar RNA, H/ACA box 10	1.26	1.13	2.54e-05
SNORA64	chr16	16p13.3	26784	snoRNA	small nucleolar RNA, H/ACA box 64	1.26	1.13	2.54e-05
SNORA78	chr16	16p13.3	677844	snoRNA	small nucleolar RNA, H/ACA box 78	1.26	1.13	2.54e-05
UBALD1	chr16	16p13.3	124402	protein-coding	UBA-like domain containing 1	1.26	1.13	2.55e-05
CORO7-PAM16	chr16	16p	100529144	protein-coding	CORO7-PAM16 readthrough	1.26	1.13	2.56e-05
LOC100507534	chr16	-	100507534	ncRNA	-	0.69	0.93	2.57e-05
SLC5A2	chr16	16p11.2	6524	protein-coding	solute carrier family 5 (sodium/glucose cotransporter), member 2	1.26	1.14	2.59e-05
NKD1	chr16	16q12.1	85407	protein-coding	naked cuticle homolog 1 (Drosophila)	0.66	0.9	2.62e-05
NDUFB10	chr16	16p13.3	4716	protein-coding	NADH dehydrogenase (ubiquinone) 1 beta subcomplex, 10, 22kDa	1.26	1.12	2.66e-05
LOC101926896	chr16	16p13.3	101926896	ncRNA	GLIS2 antisense RNA 1	1.26	1.13	2.72e-05
CORO7	chr16	16p13.3	79585	protein-coding	coronin 7	1.26	1.13	2.73e-05
MSRB1	chr16	16p13.3	51734	protein-coding	methionine sulfoxide reductase B1	1.26	1.12	2.74e-05
TBL3	chr16	16p13.3	10607	protein-coding	transducin (beta)-like 3	1.26	1.13	2.87e-05
N4BP1	chr16	16q12.1	9683	protein-coding	NEDD4 binding protein 1	0.67	0.91	2.94e-05
PRKCB	chr16	16p11.2	5579	protein-coding	protein kinase C, beta	1.27	1.12	2.96e-05
C16orf96	chr16	16p13.3	342346	protein-coding	chromosome 16 open reading frame 96	1.26	1.13	3.02e-05
KAT8	chr16	16p11.2	84148	protein-coding	K(lysine) acetyltransferase 8	1.27	1.14	3.11e-05
ZNF668	chr16	16p11.2	79759	protein-coding	zinc finger protein 668	1.27	1.14	3.17e-05
PRSS53	chr16	16p11.2	339105	protein-coding	protease, serine, 53	1.27	1.14	3.24e-05
TFAP4	chr16	16p13	7023	protein-coding	transcription factor AP-4 (activating enhancer binding protein 4)	1.26	1.13	3.31e-05
NMRAL1	chr16	16p13.3	57407	protein-coding	NmrA-like family domain containing 1	1.26	1.13	3.4e-05
OTOA	chr16	16p12.2|16p12.2	146183	protein-coding	otoancorin	1.25	1.12	3.4e-05
PRSS36	chr16	16p11.2	146547	protein-coding	protease, serine, 36	1.27	1.14	3.48e-05
C16orf58	chr16	16p11.2	64755	protein-coding	chromosome 16 open reading frame 58	1.26	1.14	3.49e-05
ZNF646	chr16	16p11.2	9726	protein-coding	zinc finger protein 646	1.27	1.14	3.53e-05
DNAH3	chr16	16p12.3	55567	protein-coding	dynein, axonemal, heavy chain 3	1.25	1.12	3.54e-05
GTF3C1	chr16	16p12	2975	protein-coding	general transcription factor IIIC, polypeptide 1, alpha 220kDa	1.26	1.13	3.81e-05
PRM1	chr16	16p13.2	5619	protein-coding	protamine 1	1.27	1.13	3.81e-05
POLR3E	chr16	16p12.2	55718	protein-coding	polymerase (RNA) III (DNA directed) polypeptide E (80kD)	1.27	1.12	3.87e-05
DCUN1D3	chr16	16p12.3	123879	protein-coding	DCN1, defective in cullin neddylation 1, domain containing 3	1.25	1.12	3.94e-05
ITGAM	chr16	16p11.2	3684	protein-coding	integrin, alpha M (complement component 3 receptor 3 subunit)	1.26	1.14	4.13e-05
ORC6	chr16	16q12	23594	protein-coding	origin recognition complex, subunit 6	0.7	0.94	4.19e-05
LINC00254	chr16	16p13.3	64735	ncRNA	long intergenic non-protein coding RNA 254	1.26	1.13	4.3e-05
RPGRIP1L	chr16	16q12.2	23322	protein-coding	RPGRIP1-like	0.65	0.9	4.31e-05
UBFD1	chr16	16p12	56061	protein-coding	ubiquitin family domain containing 1	1.26	1.13	4.35e-05
SCNN1G	chr16	16p12	6340	protein-coding	sodium channel, non voltage gated 1 gamma subunit	1.26	1.13	4.42e-05
USP31	chr16	16p12.2	57478	protein-coding	ubiquitin specific peptidase 31	1.27	1.13	4.42e-05
SCNN1B	chr16	16p12.2-p12.1	6338	protein-coding	sodium channel, non voltage gated 1 beta subunit	1.26	1.13	4.45e-05
FBXL19	chr16	16p11.2	54620	protein-coding	F-box and leucine-rich repeat protein 19	1.27	1.14	4.48e-05
ZNF629	chr16	16p11.2	23361	protein-coding	zinc finger protein 629	1.27	1.14	4.52e-05
MIR4518	chr16	-	100616405	ncRNA	microRNA 4518	1.27	1.13	4.58e-05
BCKDK	chr16	16p11.2	10295	protein-coding	branched chain ketoacid dehydrogenase kinase	1.27	1.14	4.6e-05
CACNG3	chr16	16p12.1	10368	protein-coding	calcium channel, voltage-dependent, gamma subunit 3	1.27	1.13	4.64e-05
PRSS8	chr16	16p11.2	5652	protein-coding	protease, serine, 8	1.26	1.14	5.09e-05
LOC100507577	chr16	-	100507577	ncRNA	-	0.69	0.93	5.13e-05
ZNF747	chr16	16p11.2	65988	protein-coding	zinc finger protein 747	1.27	1.14	5.17e-05
ZNF768	chr16	16p11.2	79724	protein-coding	zinc finger protein 768	1.27	1.14	5.17e-05
ACSM5	chr16	16p12.3	54988	protein-coding	acyl-CoA synthetase medium-chain family member 5	1.25	1.12	5.24e-05
CDIP1	chr16	16p13.3	29965	protein-coding	cell death-inducing p53 target 1	1.26	1.13	5.31e-05
IL21R	chr16	16p11	50615	protein-coding	interleukin 21 receptor	1.26	1.13	5.42e-05
CTF1	chr16	16p11.2	1489	protein-coding	cardiotrophin 1	1.26	1.14	5.68e-05
ZKSCAN2	chr16	16p12.1	342357	protein-coding	zinc finger with KRAB and SCAN domains 2	1.27	1.13	5.69e-05
C16orf93	chr16	16p11.2	90835	protein-coding	chromosome 16 open reading frame 93	1.27	1.14	5.72e-05
LOC100862671	chr16	16p	100862671	protein-coding	transmembrane protein 265	1.27	1.14	5.72e-05
PHKG2	chr16	16p11.2	5261	protein-coding	phosphorylase kinase, gamma 2 (testis)	1.27	1.14	5.72e-05
SNORA30	chr16	16p11.2	677813	snoRNA	small nucleolar RNA, H/ACA box 30	1.27	1.14	5.72e-05
SRL	chr16	16p13.3	6345	protein-coding	sarcalumenin	1.26	1.13	5.72e-05
NDUFAB1	chr16	16p12.2	4706	protein-coding	NADH dehydrogenase (ubiquinone) 1, alpha/beta subcomplex, 1, 8kDa	1.26	1.13	5.82e-05
ERN2	chr16	16p12.2	10595	protein-coding	endoplasmic reticulum to nucleus signaling 2	1.26	1.13	5.85e-05
TNRC6A	chr16	16p11.2	27327	protein-coding	trinucleotide repeat containing 6A	1.27	1.13	5.88e-05
VKORC1	chr16	16p11.2	79001	protein-coding	vitamin K epoxide reductase complex, subunit 1	1.27	1.14	5.88e-05
CHP2	chr16	16p12.2	63928	protein-coding	calcineurin-like EF-hand protein 2	1.26	1.13	5.92e-05
COG7	chr16	16p12.2	91949	protein-coding	component of oligomeric golgi complex 7	1.26	1.13	5.97e-05
MIR4519	chr16	-	100616231	ncRNA	microRNA 4519	1.26	1.14	5.97e-05
IL21R-AS1	chr16	16p12.2	283888	ncRNA	IL21R antisense RNA 1	1.26	1.13	6.01e-05
ZNF785	chr16	16p11.2	146540	protein-coding	zinc finger protein 785	1.27	1.14	6.09e-05
SIAH1	chr16	16q12.1	6477	protein-coding	siah E3 ubiquitin protein ligase 1	0.69	0.93	6.14e-05
ZNF688	chr16	16p11.2	146542	protein-coding	zinc finger protein 688	1.27	1.14	6.14e-05
ZNF764	chr16	16p11.2	92595	protein-coding	zinc finger protein 764	1.27	1.14	6.14e-05
CDR2	chr16	16p12.3	1039	protein-coding	cerebellar degeneration-related protein 2, 62kDa	1.26	1.12	6.15e-05
HSD3B7	chr16	16p11.2	80270	protein-coding	hydroxy-delta-5-steroid dehydrogenase, 3 beta- and steroid delta-isomerase 7	1.27	1.14	6.3e-05
ORAI3	chr16	16p11.2	93129	protein-coding	ORAI calcium release-activated calcium modulator 3	1.27	1.14	6.3e-05
SETD1A	chr16	16p11.2	9739	protein-coding	SET domain containing 1A	1.27	1.14	6.3e-05
LOC101928736	chr16	16p11.2	101928736	ncRNA	MIR762 host gene	1.26	1.14	6.64e-05
EEF2K	chr16	16p12.2	29904	protein-coding	eukaryotic elongation factor 2 kinase	1.26	1.12	6.73e-05
EARS2	chr16	16p12.2	124454	protein-coding	glutamyl-tRNA synthetase 2, mitochondrial	1.25	1.13	6.74e-05
SHCBP1	chr16	16q11.2	79801	protein-coding	SHC SH2-domain binding protein 1	0.7	0.93	6.74e-05
LYRM1	chr16	16p11.2	57149	protein-coding	LYR motif containing 1	1.25	1.13	6.75e-05
GP2	chr16	16p12	2813	protein-coding	glycoprotein 2 (zymogen granule membrane)	1.26	1.13	6.81e-05
LOC81691	chr16	16p12.3	81691	protein-coding	-	1.25	1.12	6.85e-05
PLK1	chr16	16p12.2	5347	protein-coding	polo-like kinase 1	1.26	1.13	6.86e-05
C16orf82	chr16	16p12.1	162083	protein-coding	chromosome 16 open reading frame 82	1.26	1.13	6.97e-05
KIAA0556	chr16	16p12.1	23247	protein-coding	KIAA0556	1.26	1.13	7e-05
NPIPB5	chr16	16p12.2	100132247	protein-coding	nuclear pore complex interacting protein family, member B5	1.26	1.12	7e-05
VWA3A	chr16	16p12.2	146177	protein-coding	von Willebrand factor A domain containing 3A	1.25	1.12	7.06e-05
YBX3P1	chr16	16p11.2	440359	pseudo	Y box binding protein 3 pseudogene 1	1.26	1.14	7.07e-05
RNF40	chr16	16p11.2-p11.1	9810	protein-coding	ring finger protein 40, E3 ubiquitin protein ligase	1.27	1.14	7.11e-05
STX1B	chr16	16p11.2	112755	protein-coding	syntaxin 1B	1.27	1.14	7.13e-05
FBXL19-AS1	chr16	16p11.2	283932	ncRNA	FBXL19 antisense RNA 1 (head to head)	1.26	1.14	7.2e-05
ACSM3	chr16	16p13.11	6296	protein-coding	acyl-CoA synthetase medium-chain family member 3	1.25	1.13	7.21e-05
BCL7C	chr16	16p11	9274	protein-coding	B-cell CLL/lymphoma 7C	1.26	1.14	7.29e-05
MIR762	chr16	-	100313837	ncRNA	microRNA 762	1.26	1.14	7.29e-05
ERI2	chr16	16p12.3	112479	protein-coding	ERI1 exoribonuclease family member 2	1.25	1.13	7.33e-05
RRN3P3	chr16	16p12.2	100131998	pseudo	RNA polymerase I transcription factor homolog (S. cerevisiae) pseudogene 3	1.26	1.12	7.33e-05
GGA2	chr16	16p12	23062	protein-coding	golgi-associated, gamma adaptin ear containing, ARF binding protein 2	1.26	1.13	7.35e-05
PDZD9	chr16	16p12.2	255762	protein-coding	PDZ domain containing 9	1.25	1.13	7.38e-05
TMEM159	chr16	16p12	57146	protein-coding	transmembrane protein 159	1.25	1.13	7.39e-05
GPR139	chr16	16p12.3	124274	protein-coding	G protein-coupled receptor 139	1.26	1.13	7.43e-05
SRCAP	chr16	16p11.2	10847	protein-coding	Snf2-related CREBBP activator protein	1.27	1.14	7.49e-05
STX4	chr16	16p11.2	6810	protein-coding	syntaxin 4	1.27	1.14	7.5e-05
SMG1P1	chr16	16p12.2	641298	pseudo	SMG1 pseudogene 1	1.26	1.12	7.54e-05
LCMT1	chr16	16p12.1	51451	protein-coding	leucine carboxyl methyltransferase 1	1.27	1.13	7.68e-05
ANKS4B	chr16	16p12.2	257629	protein-coding	ankyrin repeat and sterile alpha motif domain containing 4B	1.25	1.13	7.73e-05
ZP2	chr16	16p12	7783	protein-coding	zona pellucida glycoprotein 2 (sperm receptor)	1.25	1.13	7.73e-05
DCTN5	chr16	16p12.2	84516	protein-coding	dynactin 5 (p25)	1.26	1.13	7.95e-05
RBBP6	chr16	16p12.2	5930	protein-coding	retinoblastoma binding protein 6	1.27	1.13	7.95e-05
LOC554206	chr16	16p12.1	554206	pseudo	-	1.27	1.13	8.03e-05
LOC100507501	chr16	-	100507501	ncRNA	long intergenic non-protein coding RNA 1569	1.26	1.13	8.2e-05
ITGAL	chr16	16p11.2	3683	protein-coding	integrin, alpha L (antigen CD11A (p180), lymphocyte function-associated antigen 1; alpha polypeptide)	1.27	1.14	8.24e-05
PDILT	chr16	16p12.3	204474	protein-coding	protein disulfide isomerase-like, testis expressed	1.26	1.13	8.36e-05
TXNDC11	chr16	16p13.13	51061	protein-coding	thioredoxin domain containing 11	1.27	1.13	8.37e-05
CRYM	chr16	16p12.2	1428	protein-coding	crystallin, mu	1.25	1.13	8.62e-05
NSMCE1	chr16	16p12.1	197370	protein-coding	non-SMC element 1 homolog (S. cerevisiae)	1.26	1.13	8.88e-05
IGSF6	chr16	16p12.2	10261	protein-coding	immunoglobulin superfamily, member 6	1.25	1.13	8.95e-05
PRM2	chr16	16p13.2	5620	protein-coding	protamine 2	1.27	1.13	9.28e-05
PRM3	chr16	16p13.3	58531	protein-coding	protamine 3	1.27	1.13	9.28e-05
AQP8	chr16	16p12	343	protein-coding	aquaporin 8	1.27	1.13	9.32e-05
ACSM2B	chr16	16p12.3	348158	protein-coding	acyl-CoA synthetase medium-chain family member 2B	1.25	1.13	9.45e-05
FLJ21408	chr16	16p12.1	400512	ncRNA	-	1.26	1.13	9.49e-05
UMOD	chr16	16p12.3	7369	protein-coding	uromodulin	1.25	1.13	9.59e-05
TNP2	chr16	16p13.13	7142	protein-coding	transition protein 2 (during histone to protamine replacement)	1.27	1.13	9.87e-05
SLC5A11	chr16	16p12.1	115584	protein-coding	solute carrier family 5 (sodium/inositol cotransporter), member 11	1.27	1.13	0.000101345
C16orf52	chr16	16p12.2	730094	protein-coding	chromosome 16 open reading frame 52	1.25	1.13	0.000102245
SOCS1	chr16	16p13.13	8651	protein-coding	suppressor of cytokine signaling 1	1.27	1.13	0.000105275
MYH11	chr16	16p13.11	4629	protein-coding	myosin, heavy chain 11, smooth muscle	1.26	1.13	0.000105951
RRN3P1	chr16	16p12.2	730092	pseudo	RNA polymerase I transcription factor homolog (S. cerevisiae) pseudogene 1	1.25	1.12	0.000106242
GPRC5B	chr16	16p12	51704	protein-coding	G protein-coupled receptor, class C, group 5, member B	1.27	1.13	0.000108174
THUMPD1	chr16	16p12.3	55623	protein-coding	THUMP domain containing 1	1.25	1.13	0.000109382
CD2BP2	chr16	16p11.2	10421	protein-coding	CD2 (cytoplasmic tail) binding protein 2	1.26	1.14	0.000111879
TBC1D10B	chr16	16p11.2	26000	protein-coding	TBC1 domain family, member 10B	1.26	1.14	0.000111879
ARHGAP17	chr16	16p12.1	55114	protein-coding	Rho GTPase activating protein 17	1.27	1.13	0.000113469
CRYM-AS1	chr16	16p12.2	400508	ncRNA	CRYM antisense RNA 1	1.25	1.13	0.000114381
IQCK	chr16	16p12.3	124152	protein-coding	IQ motif containing K	1.26	1.13	0.000115089
DCTPP1	chr16	16p11.2	79077	protein-coding	dCTP pyrophosphatase 1	1.26	1.14	0.000116228
SEPHS2	chr16	16p11.2	22928	protein-coding	selenophosphate synthetase 2	1.26	1.14	0.000116631
LOC730183	chr16	16p11.2	730183	protein-coding	-	1.27	1.14	0.000116834
IL4R	chr16	16p12.1-p11.2	3566	protein-coding	interleukin 4 receptor	1.26	1.13	0.000117806
XPO6	chr16	16p11.2	23214	protein-coding	exportin 6	1.26	1.13	0.000118048
UQCRC2	chr16	16p12	7385	protein-coding	ubiquinol-cytochrome c reductase core protein II	1.25	1.13	0.000121439
MIR548AA2	chr16	-	100500895	ncRNA	microRNA 548aa-2	1.25	1.13	0.000128676
MIR548D2	chr16	-	693131	ncRNA	microRNA 548d-2	1.25	1.13	0.000128676
NETO2	chr16	16q11	81831	protein-coding	neuropilin (NRP) and tolloid (TLL)-like 2	0.7	0.94	0.000129643
LOC653786	chr16	16p12.2	653786	pseudo	-	1.25	1.12	0.00013225
PALB2	chr16	16p12.2	79728	protein-coding	partner and localizer of BRCA2	1.25	1.13	0.000132612
LOC101927102	chr16	16q12.1	101927102	ncRNA	ITFG1 antisense RNA 1	0.7	0.94	0.000134116
SBK1	chr16	16p11.2	388228	protein-coding	SH3 domain binding kinase 1	1.27	1.14	0.000141035
XYLT1	chr16	16p12.3	64131	protein-coding	xylosyltransferase I	1.26	1.13	0.000142813
CD19	chr16	16p11.2	930	protein-coding	CD19 molecule	1.27	1.14	0.000143142
KDM8	chr16	16p12.1	79831	protein-coding	lysine (K)-specific demethylase 8	1.26	1.13	0.000143697
ZC3H7A	chr16	16p13-p12	29066	protein-coding	zinc finger CCCH-type containing 7A	1.27	1.13	0.000146316
NPIPA5	chr16	16p13.11	100288332	protein-coding	nuclear pore complex interacting protein family, member A5	1.26	1.13	0.000148374
NPIPB9	chr16	-	100507607	protein-coding	nuclear pore complex interacting protein family, member B9	1.26	1.13	0.000149901
LOC100506655	chr16	-	100506655	ncRNA	LCMT1 antisense RNA 2	1.27	1.13	0.000150671
MYLPF	chr16	16p11.2	29895	protein-coding	myosin light chain, phosphorylatable, fast skeletal muscle	1.26	1.14	0.000154572
RMI2	chr16	16p13.13	116028	protein-coding	RecQ mediated genome instability 2	1.27	1.13	0.000154836
ABCC1	chr16	16p13.1	4363	protein-coding	ATP-binding cassette, sub-family C (CFTR/MRP), member 1	1.26	1.13	0.000155403
NDE1	chr16	16p13.11	54820	protein-coding	nudE neurodevelopment protein 1	1.26	1.13	0.000156636
MVP	chr16	16p11.2	9961	protein-coding	major vault protein	1.27	1.14	0.00015757
MIR4517	chr16	-	100616487	ncRNA	microRNA 4517	1.27	1.14	0.000158031
NFATC2IP	chr16	16p11.2	84901	protein-coding	nuclear factor of activated T-cells, cytoplasmic, calcineurin-dependent 2 interacting protein	1.27	1.14	0.000158031
ALDOA	chr16	16p11.2	226	protein-coding	aldolase A, fructose-bisphosphate	1.27	1.14	0.00016074
HS3ST2	chr16	16p12	9956	protein-coding	heparan sulfate (glucosamine) 3-O-sulfotransferase 2	1.25	1.13	0.000162785
BCAR4	chr16	16p13.13	400500	ncRNA	breast cancer anti-estrogen resistance 4 (non-protein coding)	1.27	1.13	0.000163506
RPS15A	chr16	16p	6210	protein-coding	ribosomal protein S15a	1.26	1.13	0.000167709
ZNF48	chr16	16p11.2	197407	protein-coding	zinc finger protein 48	1.26	1.14	0.000169422
ZNF771	chr16	16p11.2	51333	protein-coding	zinc finger protein 771	1.26	1.14	0.000169422
TBX6	chr16	16p11.2	6911	protein-coding	T-box 6	1.27	1.14	0.000176146
RRN3	chr16	16p12	54700	protein-coding	RRN3 RNA polymerase I transcription factor homolog (S. cerevisiae)	1.26	1.13	0.000176416
MPV17L	chr16	16p13.11	255027	protein-coding	MPV17 mitochondrial membrane protein-like	1.26	1.13	0.000180994
C16orf62	chr16	16p12.3	57020	protein-coding	chromosome 16 open reading frame 62	1.25	1.13	0.000182915
2001-09-01	chr16	16p11.1	1731	protein-coding	septin 1	1.26	1.14	0.000185157
ARL6IP1	chr16	16p12-p11.2	23204	protein-coding	ADP-ribosylation factor-like 6 interacting protein 1	1.26	1.13	0.000185333
KCTD13	chr16	16p11.2	253980	protein-coding	potassium channel tetramerization domain containing 13	1.27	1.14	0.00018547
METTL22	chr16	16p13.2	79091	protein-coding	methyltransferase like 22	1.26	1.13	0.00018547
C16orf92	chr16	16p11.2	146378	protein-coding	chromosome 16 open reading frame 92	1.27	1.14	0.000186547
DOC2A	chr16	16p11.2	8448	protein-coding	double C2-like domains, alpha	1.27	1.14	0.000186547
FAM57B	chr16	16p11.2	83723	protein-coding	family with sequence similarity 57, member B	1.27	1.14	0.000186547
HIRIP3	chr16	16p11.2	8479	protein-coding	HIRA interacting protein 3	1.27	1.14	0.000186547
INO80E	chr16	16p11.2	283899	protein-coding	INO80 complex subunit E	1.27	1.14	0.000186547
C16orf72	chr16	16p13.2	29035	protein-coding	chromosome 16 open reading frame 72	1.27	1.13	0.00019342
SULT1A2	chr16	16p12.1	6799	protein-coding	sulfotransferase family, cytosolic, 1A, phenol-preferring, member 2	1.26	1.13	0.000195871
KNOP1	chr16	16p12.3	400506	protein-coding	lysine-rich nucleolar protein 1	1.25	1.13	0.000197193
KIF22	chr16	16p11.2	3835	protein-coding	kinesin family member 22	1.27	1.14	0.000197523
MAZ	chr16	16p11.2	4150	protein-coding	MYC-associated zinc finger protein (purine-binding transcription factor)	1.27	1.14	0.000197523
PAGR1	chr16	16p11.2	79447	protein-coding	PAXIP1 associated glutamate-rich protein 1	1.27	1.14	0.000197523
PRRT2	chr16	16p11.2	112476	protein-coding	proline-rich transmembrane protein 2	1.27	1.14	0.000197523
ZG16	chr16	16p11.2	653808	protein-coding	zymogen granule protein 16	1.27	1.14	0.000197523
SYT17	chr16	16p12.3	51760	protein-coding	synaptotagmin XVII	1.26	1.13	0.000204477
ASPHD1	chr16	16p11.2	253982	protein-coding	aspartate beta-hydroxylase domain containing 1	1.27	1.14	0.000204945
CDIPT	chr16	16p11.2	10423	protein-coding	CDP-diacylglycerol--inositol 3-phosphatidyltransferase	1.27	1.14	0.000204945
CDIPT-AS1	chr16	16p11.2	440356	ncRNA	CDIPT antisense RNA 1 (head to head)	1.27	1.14	0.000204945
SEZ6L2	chr16	16p11.2	26470	protein-coding	seizure related 6 homolog (mouse)-like 2	1.27	1.14	0.000204945
SNN	chr16	16p13	8303	protein-coding	stannin	1.27	1.13	0.00020588
YPEL3	chr16	16p11.2	83719	protein-coding	yippee-like 3 (Drosophila)	1.27	1.14	0.000210783
GSPT1	chr16	16p13.1	2935	protein-coding	G1 to S phase transition 1	1.27	1.13	0.000211539
C16orf54	chr16	16p11.2	283897	protein-coding	chromosome 16 open reading frame 54	1.27	1.14	0.00021549
MAPK3	chr16	16p11.2	5595	protein-coding	mitogen-activated protein kinase 3	1.27	1.14	0.000216873
ZNF689	chr16	16p11.2	115509	protein-coding	zinc finger protein 689	1.26	1.14	0.00021705
TAOK2	chr16	16p11.2	9344	protein-coding	TAO kinase 2	1.27	1.14	0.000222383
PPP4C	chr16	16p11.2	5531	protein-coding	protein phosphatase 4, catalytic subunit	1.27	1.14	0.000224769
RABEP2	chr16	16p11.2	79874	protein-coding	rabaptin, RAB GTPase binding effector protein 2	1.26	1.14	0.000225237
SPN	chr16	16p11.2	6693	protein-coding	sialophorin	1.27	1.14	0.000230703
SULT1A1	chr16	16p12.1	6817	protein-coding	sulfotransferase family, cytosolic, 1A, phenol-preferring, member 1	1.26	1.13	0.000234972
TNFRSF17	chr16	16p13.1	608	protein-coding	tumor necrosis factor receptor superfamily, member 17	1.27	1.13	0.000238521
MKL2	chr16	16p13.12	57496	protein-coding	MKL/myocardin-like 2	1.27	1.14	0.000245409
ABAT	chr16	16p13.2	18	protein-coding	4-aminobutyrate aminotransferase	1.27	1.13	0.000247842
CLEC19A	chr16	16p12.3	728276	protein-coding	C-type lectin domain family 19, member A	1.26	1.13	0.000248201
QPRT	chr16	16p11.2	23475	protein-coding	quinolinate phosphoribosyltransferase	1.27	1.14	0.000251544
ITPRIPL2	chr16	16p12.3	162073	protein-coding	inositol 1,4,5-trisphosphate receptor interacting protein-like 2	1.26	1.13	0.0002528
NPIPA7	chr16	-	101059938	protein-coding	nuclear pore complex interacting protein family, member A7	1.26	1.14	0.000254015
NPIPA8	chr16	-	101059953	protein-coding	nuclear pore complex interacting protein family, member A8	1.26	1.14	0.000254015
LITAF	chr16	16p13.13	9516	protein-coding	lipopolysaccharide-induced TNF factor	1.27	1.13	0.000256325
ABCC6	chr16	16p13.1	368	protein-coding	ATP-binding cassette, sub-family C (CFTR/MRP), member 6	1.26	1.14	0.000256546
TMEM186	chr16	16p13.2	25880	protein-coding	transmembrane protein 186	1.26	1.13	0.00026211
ATXN2L	chr16	16p11	11273	protein-coding	ataxin 2-like	1.26	1.13	0.000269473
SPNS1	chr16	16p11.2	83985	protein-coding	spinster homolog 1 (Drosophila)	1.26	1.14	0.000272337
NTAN1	chr16	16p13.11	123803	protein-coding	N-terminal asparagine amidase	1.26	1.13	0.000272656
KIAA0430	chr16	16p13.11	9665	protein-coding	KIAA0430	1.26	1.13	0.000275049
GSG1L	chr16	16p12.1	146395	protein-coding	GSG1-like	1.26	1.13	0.000275614
NOMO3	chr16	16p13	408050	protein-coding	NODAL modulator 3	1.26	1.13	0.000277955
TMEM219	chr16	16p11.2	124446	protein-coding	transmembrane protein 219	1.27	1.14	0.000278118
MIR6506	chr16	-	102465252	ncRNA	microRNA 6506	1.26	1.13	0.000279953
CCDC101	chr16	16p11.2	112869	protein-coding	coiled-coil domain containing 101	1.26	1.13	0.000282371
RSL1D1	chr16	16p13.13	26156	protein-coding	ribosomal L1 domain containing 1	1.27	1.14	0.00028977
LAT	chr16	16p11.2	27040	protein-coding	linker for activation of T cells	1.26	1.14	0.000290244
MIR7641-2	chr16	-	102465753	ncRNA	microRNA 7641-2	1.27	1.13	0.000293112
MIR484	chr16	16p13.11	619553	ncRNA	microRNA 484	1.26	1.13	0.00029504
FBRS	chr16	16p11.2	64319	protein-coding	fibrosin	1.26	1.14	0.000295883
TMC7	chr16	16p12.3	79905	protein-coding	transmembrane channel-like 7	1.26	1.13	0.000296788
FOPNL	chr16	16p13.11	123811	protein-coding	FGFR1OP N-terminal like	1.26	1.13	0.000301917
MIR3180-4	chr16	-	100500852	ncRNA	microRNA 3180-4	1.26	1.13	0.000302866
CPPED1	chr16	16p13.12	55313	protein-coding	calcineurin-like phosphoesterase domain containing 1	1.27	1.13	0.000305577
GDPD3	chr16	16p11.2	79153	protein-coding	glycerophosphodiester phosphodiesterase domain containing 3	1.27	1.14	0.000308978
MIR548X	chr16	-	100422920	ncRNA	microRNA 548x	1.27	1.13	0.000313942
TMC5	chr16	16p12.3	79838	protein-coding	transmembrane channel-like 5	1.26	1.13	0.000328058
TUFM	chr16	16p11.2	7284	protein-coding	Tu translation elongation factor, mitochondrial	1.26	1.14	0.000330431
GDE1	chr16	16p12-p11.2	51573	protein-coding	glycerophosphodiester phosphodiesterase 1	1.26	1.13	0.000333209
TMEM114	chr16	16p13.2	283953	protein-coding	transmembrane protein 114	1.26	1.13	0.000348364
GRIN2A	chr16	16p13.2	2903	protein-coding	glutamate receptor, ionotropic, N-methyl D-aspartate 2A	1.27	1.14	0.000349824
CARHSP1	chr16	16p13.2	23589	protein-coding	calcium regulated heat stable protein 1, 24kDa	1.26	1.13	0.000356504
CLEC16A	chr16	16p13.13	23274	protein-coding	C-type lectin domain family 16, member A	1.27	1.13	0.000362463
COQ7	chr16	16p12.3	10229	protein-coding	coenzyme Q7 homolog, ubiquinone (yeast)	1.26	1.13	0.000365689
PMM2	chr16	16p13	5373	protein-coding	phosphomannomutase 2	1.26	1.13	0.000370048
SMG1P5	chr16	16p11.2	595101	pseudo	SMG1 pseudogene 5	1.26	1.14	0.000376157
CCP110	chr16	16p12.3	9738	protein-coding	centriolar coiled coil protein 110kDa	1.26	1.13	0.000376912
BFAR	chr16	16p13.12	51283	protein-coding	bifunctional apoptosis regulator	1.27	1.13	0.000376954
PKD1P1	chr16	16p13.11	339044	pseudo	polycystic kidney disease 1 (autosomal dominant) pseudogene 1	1.26	1.13	0.000377072
EMP2	chr16	16p13.2	2013	protein-coding	epithelial membrane protein 2	1.27	1.14	0.000384207
EIF3C	chr16	16p11.2	8663	protein-coding	eukaryotic translation initiation factor 3, subunit C	1.26	1.14	0.00038443
EIF3CL	chr16	16p11.2	728689	protein-coding	eukaryotic translation initiation factor 3, subunit C-like	1.26	1.14	0.00038443
MIR6862-1	chr16	-	102465520	ncRNA	microRNA 6862-1	1.26	1.14	0.00038443
MIR6862-2	chr16	-	102465907	ncRNA	microRNA 6862-2	1.26	1.14	0.00038443
C16orf45	chr16	16p13.11	89927	protein-coding	chromosome 16 open reading frame 45	1.26	1.13	0.000407147
SLC7A5P1	chr16	16p11.2	81893	pseudo	solute carrier family 7 (amino acid transporter light chain, L system), member 5 pseudogene 1	1.26	1.13	0.00042805
SHISA9	chr16	16p13.12	729993	protein-coding	shisa family member 9	1.27	1.13	0.000438432
MIR6511B1	chr16	-	102465429	ncRNA	microRNA 6511b-1	1.27	1.16	0.000451196
MIR4718	chr16	-	100616195	ncRNA	microRNA 4718	1.27	1.13	0.00045408
CIITA	chr16	16p13	4261	protein-coding	class II, major histocompatibility complex, transactivator	1.27	1.13	0.000458259
PLA2G10	chr16	16p13.1-p12	8399	protein-coding	phospholipase A2, group X	1.26	1.13	0.000462054
NUPR1	chr16	16p11.2	26471	protein-coding	nuclear protein, transcriptional regulator, 1	1.26	1.14	0.000480814
LOC101927311	chr16	16p13.12	101927311	ncRNA	-	1.27	1.14	0.00048899
NOMO2	chr16	16p12.3	283820	protein-coding	NODAL modulator 2	1.25	1.13	0.000512428
LOC100288162	chr16	16p13.11	100288162	ncRNA	-	1.27	1.15	0.000522859
MIR6511A2	chr16	-	102466812	ncRNA	microRNA 6511a-2	1.27	1.15	0.000522859
MIR6770-2	chr16	-	102465908	ncRNA	microRNA 6770-2	1.27	1.15	0.000522859
LOC101927131	chr16	16p13.13	101927131	ncRNA	-	1.27	1.13	0.000539447
LOC100289092	chr16	16p11.2	100289092	ncRNA	ATP2A1 antisense RNA 1	1.26	1.14	0.000559457
MIR4721	chr16	-	100616256	ncRNA	microRNA 4721	1.26	1.14	0.000559457
SH2B1	chr16	16p11.2	25970	protein-coding	SH2B adaptor protein 1	1.26	1.14	0.000559457
ERCC4	chr16	16p13.12	2072	protein-coding	excision repair cross-complementation group 4	1.27	1.14	0.000576124
RRN3P2	chr16	16p11.2	653390	pseudo	RNA polymerase I transcription factor homolog (S. cerevisiae) pseudogene 2	1.26	1.13	0.000577167
MIR193B	chr16	16p13.12	574455	ncRNA	microRNA 193b	1.27	1.14	0.000585477
NUBP1	chr16	16p13.13	4682	protein-coding	nucleotide binding protein 1	1.27	1.14	0.000617508
MIR365A	chr16	16p13.12	100126355	ncRNA	microRNA 365a	1.27	1.14	0.000642921
NPIPB6	chr16	16p11.2	728741	protein-coding	nuclear pore complex interacting protein family, member B6	1.26	1.14	0.000669248
DEXI	chr16	16p13.13	28955	protein-coding	Dexi homolog (mouse)	1.27	1.14	0.000675381
ABCC6P1	chr16	16p12.3	653190	pseudo	ATP-binding cassette, sub-family C, member 6 pseudogene 1 (functional)	1.25	1.13	0.000734191
USP7	chr16	16p13.3	7874	protein-coding	ubiquitin specific peptidase 7 (herpes virus-associated)	1.26	1.14	0.000747284
PARN	chr16	16p13	5073	protein-coding	poly(A)-specific ribonuclease	1.27	1.14	0.000759423
ATP2A1	chr16	16p12.1	487	protein-coding	ATPase, Ca++ transporting, cardiac muscle, fast twitch 1	1.26	1.14	0.000805028
LOC101927348	chr16	16p13.12	101927348	ncRNA	-	1.27	1.14	0.000820224
TVP23A	chr16	16p13.13	780776	protein-coding	trans-golgi network vesicle protein 23 homolog A (S. cerevisiae)	1.27	1.14	0.000854221
NPIPA2	chr16	16p13.11	642799	protein-coding	nuclear pore complex interacting protein family, member A2	1.26	1.14	0.00088921
NPIPA3	chr16	16p13.11	642778	protein-coding	nuclear pore complex interacting protein family, member A3	1.26	1.14	0.00088921
CLN3	chr16	16p12.1	1201	protein-coding	ceroid-lipofuscinosis, neuronal 3	1.26	1.14	0.000896049
CORO1A	chr16	16p11.2	11151	protein-coding	coronin, actin binding protein, 1A	1.26	1.14	0.00119021
LOC613037	chr16	16p11.2	613037	pseudo	-	1.26	1.14	0.00119731
APOBR	chr16	16p11	55911	protein-coding	apolipoprotein B receptor	1.26	1.14	0.0012518
IL27	chr16	16p11	246778	protein-coding	interleukin 27	1.26	1.14	0.0012518
MIR3179-1	chr16	16p13.11	100422960	ncRNA	microRNA 3179-1	1.27	1.15	0.00126859
MIR3179-2	chr16	16p13.11	100422886	ncRNA	microRNA 3179-2	1.27	1.15	0.00126859
MIR3179-3	chr16	16p12.3	100423006	ncRNA	microRNA 3179-3	1.27	1.15	0.00126859
MIR3180-1	chr16	-	100422870	ncRNA	microRNA 3180-1	1.27	1.15	0.00126859
MIR3180-2	chr16	-	100422956	ncRNA	microRNA 3180-2	1.27	1.15	0.00126859
MIR3180-3	chr16	-	100422836	ncRNA	microRNA 3180-3	1.27	1.15	0.00126859
ATF7IP2	chr16	16p13.13	80063	protein-coding	activating transcription factor 7 interacting protein 2	1.27	1.14	0.00144689
NPIPA1	chr16	16p13.11	9284	protein-coding	nuclear pore complex interacting protein family, member A1	1.26	1.14	0.00186644
ABCC6P2	chr16	16p13.11	730013	pseudo	ATP-binding cassette, sub-family C, member 6 pseudogene 2	1.26	1.14	0.00252367
SMG1P2	chr16	16p11.2	440354	pseudo	SMG1 pseudogene 2	1.26	1.15	0.00257753
BOLA2	chr16	16p11.2	552900	protein-coding	bolA family member 2	1.27	1.15	0.00299428
BOLA2B	chr16	16p11.2	654483	protein-coding	bolA family member 2B	1.27	1.15	0.00299428
LOC606724	chr16	16p11.2	606724	pseudo	-	1.27	1.15	0.00299428
SLX1A	chr16	16p11.2	548593	protein-coding	SLX1 structure-specific endonuclease subunit homolog A (S. cerevisiae)	1.27	1.15	0.00299428
SLX1B	chr16	16p11.2	79008	protein-coding	SLX1 structure-specific endonuclease subunit homolog B (S. cerevisiae)	1.27	1.15	0.00299428
SULT1A3	chr16	16p11.2	6818	protein-coding	sulfotransferase family, cytosolic, 1A, phenol-preferring, member 3	1.27	1.15	0.00302748
SULT1A4	chr16	16p11.2	445329	protein-coding	sulfotransferase family, cytosolic, 1A, phenol-preferring, member 4	1.27	1.15	0.00302748
SLX1A-SULT1A3	chr16	16p	100526830	ncRNA	SLX1A-SULT1A3 readthrough (NMD candidate)	1.27	1.15	0.0030442
SLX1B-SULT1A4	chr16	16p	100526831	ncRNA	SLX1B-SULT1A4 readthrough (NMD candidate)	1.27	1.15	0.0030442
LOC388242	chr16	16p11.2	388242	pseudo	-	1.26	1.15	0.00331439
LOC613038	chr16	16p11.2	613038	pseudo	-	1.26	1.15	0.00331439
NOMO1	chr16	16p13.11	23420	protein-coding	NODAL modulator 1	1.26	1.14	0.00385482
CLEC18C	chr16	16q22.1	283971	protein-coding	C-type lectin domain family 18, member C	0.74	0.94	0.0183629
SNORA50	chr16	16q21	677830	snoRNA	small nucleolar RNA, H/ACA box 76A	0.61	0.83	6.98e-08
LOC101929387	chr16	16p13.3	101929387	ncRNA	LMF1 antisense RNA 1	1.26	1.12	3.32e-06
LOC100507458	chr16	16p13.3	100507458	ncRNA	ZNF213 antisense RNA 1 (head to head)	1.27	1.12	1.08e-05
C16orf98	chr16	-	100652740	ncRNA	PYCARD antisense RNA 1	1.27	1.13	1.81e-05
SLC16A11	chr17	17p13.1	162515	protein-coding	solute carrier family 16, member 11	0.94	0.74	5.1e-06
SLC16A13	chr17	17p13.1	201232	protein-coding	solute carrier family 16, member 13	0.94	0.74	5.1e-06
TEKT1	chr17	17p13.1	83659	protein-coding	tektin 1	0.94	0.74	5.33e-06
BCL6B	chr17	17p13.1	255877	protein-coding	B-cell CLL/lymphoma 6, member B	0.94	0.74	5.93e-06
C17orf49	chr17	17p13.1	124944	protein-coding	chromosome 17 open reading frame 49	0.94	0.74	7.88e-06
MIR195	chr17	17p13.1	406971	ncRNA	microRNA 195	0.94	0.74	7.88e-06
MIR497	chr17	17p13.1	574456	ncRNA	microRNA 497	0.94	0.74	7.88e-06
MIR497HG	chr17	17p13.1	100506755	ncRNA	mir-497-195 cluster host gene	0.94	0.74	7.88e-06
RNASEK	chr17	17p13.1	440400	protein-coding	ribonuclease, RNase K	0.94	0.74	7.88e-06
RNASEK-C17orf49	chr17	17p	100529209	ncRNA	RNASEK-C17orf49 readthrough	0.94	0.74	7.88e-06
LOC100506713	chr17	-	100506713	ncRNA	ALOX12 antisense RNA 1	0.94	0.74	8.75e-06
SLC13A5	chr17	17p13.1	284111	protein-coding	solute carrier family 13 (sodium-dependent citrate transporter), member 5	0.94	0.74	8.93e-06
C17orf100	chr17	17p13.1	388327	protein-coding	chromosome 17 open reading frame 100	0.94	0.74	9.12e-06
MIR4520A	chr17	-	100616401	ncRNA	microRNA 4520-1	0.94	0.74	9.12e-06
MIR4520B	chr17	-	100616466	ncRNA	microRNA 4520-2	0.94	0.74	9.12e-06
ALOX15P1	chr17	-	100652883	pseudo	arachidonate 15-lipoxygenase pseudogene 1	0.94	0.74	9.26e-06
ALOX12P2	chr17	17p13	245	pseudo	arachidonate 12-lipoxygenase pseudogene 2	0.94	0.74	9.71e-06
FBXO39	chr17	17p13.1	162517	protein-coding	F-box protein 39	0.94	0.74	1.08e-05
XAF1	chr17	17p13.1	54739	protein-coding	XIAP associated factor 1	0.94	0.74	1.08e-05
ALOX12	chr17	17p13.1	239	protein-coding	arachidonate 12-lipoxygenase	0.94	0.74	1.11e-05
KIAA0753	chr17	17p13.1	9851	protein-coding	KIAA0753	0.94	0.74	1.12e-05
LOC339166	chr17	17p13.3-p13.2	339166	ncRNA	-	0.95	0.75	1.16e-05
TXNDC17	chr17	17p13.1	84817	protein-coding	thioredoxin domain containing 17	0.94	0.74	1.21e-05
CLEC10A	chr17	17p13.1	10462	protein-coding	C-type lectin domain family 10, member A	0.94	0.74	1.23e-05
MED31	chr17	17p13.1	51003	protein-coding	mediator complex subunit 31	0.94	0.74	1.24e-05
AIPL1	chr17	17p13.1	23746	protein-coding	aryl hydrocarbon receptor interacting protein-like 1	0.94	0.75	1.52e-05
C17orf59	chr17	17p13.1	54785	protein-coding	chromosome 17 open reading frame 59	0.94	0.74	1.69e-05
DNAH2	chr17	17p13.1	146754	protein-coding	dynein, axonemal, heavy chain 2	0.94	0.74	1.71e-05
SENP3	chr17	17p13	26168	protein-coding	SUMO1/sentrin/SMT3 specific peptidase 3	0.94	0.73	1.75e-05
SENP3-EIF4A1	chr17	17p	100533955	ncRNA	SENP3-EIF4A1 readthrough (NMD candidate)	0.94	0.73	1.75e-05
ASGR2	chr17	17p	433	protein-coding	asialoglycoprotein receptor 2	0.94	0.74	1.78e-05
FXR2	chr17	17p13.1	9513	protein-coding	fragile X mental retardation, autosomal homolog 2	0.94	0.74	1.8e-05
LOC101928418	chr17	-	101928418	ncRNA	-	0.94	0.73	2.08e-05
SAT2	chr17	17p13.1	112483	protein-coding	spermidine/spermine N1-acetyltransferase family member 2	0.93	0.74	2.14e-05
SHBG	chr17	17p13.1	6462	protein-coding	sex hormone-binding globulin	0.93	0.74	2.14e-05
PITPNM3	chr17	17p13	83394	protein-coding	PITPNM family member 3	0.94	0.75	2.25e-05
KDM6B	chr17	17p13.1	23135	protein-coding	lysine (K)-specific demethylase 6B	0.94	0.74	2.32e-05
MYOCD	chr17	17p11.2	93649	protein-coding	myocardin	0.94	0.73	2.36e-05
ACADVL	chr17	17p13.1	37	protein-coding	acyl-CoA dehydrogenase, very long chain	0.93	0.74	2.39e-05
MIR324	chr17	17p13.1	442898	ncRNA	microRNA 324	0.93	0.74	2.4e-05
FAM64A	chr17	17p13.2	54478	protein-coding	family with sequence similarity 64, member A	0.94	0.75	2.41e-05
EFNB3	chr17	17p13.1	1949	protein-coding	ephrin-B3	0.93	0.74	2.5e-05
HS3ST3A1	chr17	17p12	9955	protein-coding	heparan sulfate (glucosamine) 3-O-sulfotransferase 3A1	0.94	0.73	2.64e-05
ATP1B2	chr17	17p13.1	482	protein-coding	ATPase, Na+/K+ transporting, beta 2 polypeptide	0.93	0.74	2.69e-05
AURKB	chr17	17p13.1	9212	protein-coding	aurora kinase B	0.94	0.74	2.94e-05
RPL29P2	chr17	17p13	118432	pseudo	ribosomal protein L29 pseudogene 2	0.94	0.74	2.99e-05
CD68	chr17	17p13	968	protein-coding	CD68 molecule	0.93	0.74	3.29e-05
EIF4A1	chr17	17p13	1973	protein-coding	eukaryotic translation initiation factor 4A1	0.93	0.74	3.29e-05
MPDU1	chr17	17p13.1-p12	9526	protein-coding	mannose-P-dolichol utilization defect 1	0.93	0.74	3.29e-05
SNORA48	chr17	17p13.1	652965	snoRNA	small nucleolar RNA, H/ACA box 48	0.93	0.74	3.29e-05
SNORA67	chr17	17p13.1	26781	snoRNA	small nucleolar RNA, H/ACA box 67	0.93	0.74	3.29e-05
SNORD10	chr17	17p13.1	652966	snoRNA	small nucleolar RNA, C/D box 10	0.93	0.74	3.29e-05
SOX15	chr17	17p13.1	6665	protein-coding	SRY (sex determining region Y)-box 15	0.93	0.74	3.29e-05
TP53	chr17	17p13.1	7157	protein-coding	tumor protein p53	0.93	0.74	3.37e-05
ARHGAP44	chr17	17p12	9912	protein-coding	Rho GTPase activating protein 44	0.94	0.73	3.4e-05
TNFSF12	chr17	17p13	8742	protein-coding	tumor necrosis factor (ligand) superfamily, member 12	0.93	0.74	3.47e-05
TNFSF12-TNFSF13	chr17	17p13.1	407977	protein-coding	TNFSF12-TNFSF13 readthrough	0.93	0.74	3.47e-05
TNFSF13	chr17	17p13.1	8741	protein-coding	tumor necrosis factor (ligand) superfamily, member 13	0.93	0.74	3.47e-05
CLDN7	chr17	17p13.1	1366	protein-coding	claudin 7	0.93	0.74	3.49e-05
CTDNEP1	chr17	17p13	23399	protein-coding	CTD nuclear envelope phosphatase 1	0.93	0.74	3.49e-05
DVL2	chr17	17p13.1	1856	protein-coding	dishevelled segment polarity protein 2	0.93	0.74	3.49e-05
ELP5	chr17	17p13.1	23587	protein-coding	elongator acetyltransferase complex subunit 5	0.93	0.74	3.49e-05
GABARAP	chr17	17p13.1	11337	protein-coding	GABA(A) receptor-associated protein	0.93	0.74	3.49e-05
PHF23	chr17	17p13.1	79142	protein-coding	PHD finger protein 23	0.93	0.74	3.49e-05
SLC2A4	chr17	17p13	6517	protein-coding	solute carrier family 2 (facilitated glucose transporter), member 4	0.93	0.74	3.49e-05
YBX2	chr17	17p13.1	51087	protein-coding	Y box binding protein 2	0.93	0.74	3.49e-05
CYB5D1	chr17	17p13.1	124637	protein-coding	cytochrome b5 domain containing 1	0.94	0.74	3.54e-05
NAA38	chr17	17p13.1	84316	protein-coding	N(alpha)-acetyltransferase 38, NatC auxiliary subunit	0.94	0.74	3.54e-05
TMEM88	chr17	17p13.1	92162	protein-coding	transmembrane protein 88	0.94	0.74	3.54e-05
ALOX12B	chr17	17p13.1	242	protein-coding	arachidonate 12-lipoxygenase, 12R type	0.94	0.74	3.6e-05
LOC100128006	chr17	17p12	100128006	ncRNA	-	0.94	0.73	3.64e-05
ASGR1	chr17	17p13.2	432	protein-coding	asialoglycoprotein receptor 1	0.93	0.74	3.75e-05
DLG4	chr17	17p13.1	1742	protein-coding	discs, large homolog 4 (Drosophila)	0.93	0.74	3.79e-05
WRAP53	chr17	17p13.1	55135	protein-coding	WD repeat containing, antisense to TP53	0.93	0.74	3.79e-05
WSCD1	chr17	17p13.2	23302	protein-coding	WSC domain containing 1	0.94	0.75	3.88e-05
NEURL4	chr17	17p13	84461	protein-coding	neuralized E3 ubiquitin protein ligase 4	0.93	0.74	3.91e-05
CHD3	chr17	17p13.1	1107	protein-coding	chromodomain helicase DNA binding protein 3	0.94	0.74	4.17e-05
KCNAB3	chr17	17p13.1	9196	protein-coding	potassium channel, voltage gated subfamily A regulatory beta subunit 3	0.94	0.74	4.17e-05
LOC284023	chr17	17p13.1	284023	ncRNA	-	0.94	0.74	4.17e-05
SCARNA21	chr17	17p13.1	677763	ncRNA	small Cajal body-specific RNA 21	0.94	0.74	4.17e-05
TRAPPC1	chr17	17p13.1	58485	protein-coding	trafficking protein particle complex 1	0.94	0.74	4.17e-05
HES7	chr17	17p13.1	84667	protein-coding	hes family bHLH transcription factor 7	0.94	0.74	4.35e-05
MIR6883	chr17	-	102465532	ncRNA	microRNA 6883	0.94	0.74	4.37e-05
PER1	chr17	17p13.1	5187	protein-coding	period circadian clock 1	0.94	0.74	4.37e-05
VAMP2	chr17	17p13.1	6844	protein-coding	vesicle-associated membrane protein 2 (synaptobrevin 2)	0.94	0.74	4.37e-05
MIR4314	chr17	-	100422983	ncRNA	microRNA 4314	0.94	0.74	4.4e-05
MIR4521	chr17	-	100616406	ncRNA	microRNA 4521	0.94	0.74	4.42e-05
TMEM107	chr17	17p13.1	84314	protein-coding	transmembrane protein 107	0.94	0.74	4.42e-05
C17orf74	chr17	17p13.1	201243	protein-coding	chromosome 17 open reading frame 74	0.93	0.74	4.51e-05
CHRNB1	chr17	17p13.1	1140	protein-coding	cholinergic receptor, nicotinic, beta 1 (muscle)	0.93	0.74	4.51e-05
FGF11	chr17	17p13.1	2256	protein-coding	fibroblast growth factor 11	0.93	0.74	4.51e-05
NLGN2	chr17	17p13.1	57555	protein-coding	neuroligin 2	0.93	0.74	4.51e-05
PLSCR3	chr17	17p13.1	57048	protein-coding	phospholipid scramblase 3	0.93	0.74	4.51e-05
SPEM1	chr17	17p13.1	374768	protein-coding	spermatid maturation 1	0.93	0.74	4.51e-05
TMEM102	chr17	17p13.1	284114	protein-coding	transmembrane protein 102	0.93	0.74	4.51e-05
TMEM256	chr17	17p13.1	254863	protein-coding	transmembrane protein 256	0.93	0.74	4.51e-05
TMEM256-PLSCR3	chr17	17p	100529211	ncRNA	TMEM256-PLSCR3 readthrough (NMD candidate)	0.93	0.74	4.51e-05
ALOX15B	chr17	17p13.1	247	protein-coding	arachidonate 15-lipoxygenase, type B	0.94	0.74	4.86e-05
CNTROB	chr17	17p13.1	116840	protein-coding	centrobin, centrosomal BRCA2 interacting protein	0.94	0.74	5.06e-05
CTC1	chr17	17p13.1	80169	protein-coding	CTS telomere maintenance complex component 1	0.94	0.74	5.23e-05
EIF5A	chr17	17p13-p12	1984	protein-coding	eukaryotic translation initiation factor 5A	0.93	0.74	5.25e-05
GPS2	chr17	17p13	2874	protein-coding	G protein pathway suppressor 2	0.93	0.74	5.25e-05
ELAC2	chr17	17p11.2	60528	protein-coding	elaC ribonuclease Z 2	0.94	0.73	5.38e-05
TNK1	chr17	17p13.1	8711	protein-coding	tyrosine kinase, non-receptor, 1	0.93	0.74	5.47e-05
KRBA2	chr17	17p13.1	124751	protein-coding	KRAB-A domain containing 2	0.94	0.74	5.63e-05
LOC100128288	chr17	17p13.1	100128288	ncRNA	-	0.94	0.74	5.63e-05
RNF222	chr17	17p13.1	643904	protein-coding	ring finger protein 222	0.94	0.74	5.63e-05
RPL26	chr17	17p13	6154	protein-coding	ribosomal protein L26	0.94	0.74	5.63e-05
MYH10	chr17	17p13	4628	protein-coding	myosin, heavy chain 10, non-muscle	0.94	0.74	5.86e-05
LINC00324	chr17	17p13.1	284029	ncRNA	long intergenic non-protein coding RNA 324	0.94	0.74	5.89e-05
PFAS	chr17	17p13.1	5198	protein-coding	phosphoribosylformylglycinamidine synthase	0.94	0.74	6e-05
POLR2A	chr17	17p13.1	5430	protein-coding	polymerase (RNA) II (DNA directed) polypeptide A, 220kDa	0.93	0.74	6.14e-05
MIR744	chr17	17p12	100126313	ncRNA	microRNA 744	0.94	0.73	7.25e-05
ALOXE3	chr17	17p13.1	59344	protein-coding	arachidonate lipoxygenase 3	0.94	0.74	7.27e-05
ACAP1	chr17	17p13.1	9744	protein-coding	ArfGAP with coiled-coil, ankyrin repeat and PH domains 1	0.93	0.74	7.28e-05
LINC00670	chr17	17p12	284034	ncRNA	long intergenic non-protein coding RNA 670	0.94	0.73	7.38e-05
ARHGEF15	chr17	17p13.1	22899	protein-coding	Rho guanine nucleotide exchange factor (GEF) 15	0.94	0.74	7.76e-05
DNAH9	chr17	17p12	1770	protein-coding	dynein, axonemal, heavy chain 9	0.94	0.73	9.04e-05
ODF4	chr17	17p13.1	146852	protein-coding	outer dense fiber of sperm tails 4	0.93	0.74	9.82e-05
SLC35G6	chr17	17p13.1	643664	protein-coding	solute carrier family 35, member G6	0.93	0.74	0.000103097
ZBTB4	chr17	17p13.1	57659	protein-coding	zinc finger and BTB domain containing 4	0.93	0.74	0.000103097
CCDC42	chr17	17p13.1	146849	protein-coding	coiled-coil domain containing 42	0.94	0.74	0.000104727
RANGRF	chr17	17p13.1	29098	protein-coding	RAN guanine nucleotide release factor	0.94	0.74	0.000105664
SLC25A35	chr17	17p13.1	399512	protein-coding	solute carrier family 25, member 35	0.94	0.74	0.000105664
CDRT15P1	chr17	17p12	94158	pseudo	CMT1A duplicated region transcript 15 pseudogene 1	0.94	0.73	0.000112463
KCTD11	chr17	17p13.1	147040	protein-coding	potassium channel tetramerization domain containing 11	0.93	0.74	0.000113247
TMEM95	chr17	17p13.1	339168	protein-coding	transmembrane protein 95	0.93	0.74	0.000113247
ZNF18	chr17	17p11.2	7566	protein-coding	zinc finger protein 18	0.94	0.73	0.000115935
SPDYE4	chr17	17p13.1	388333	protein-coding	speedy/RINGO cell cycle regulator family member E4	0.94	0.74	0.000117443
RAI1	chr17	17p11.2	10743	protein-coding	retinoic acid induced 1	0.96	0.75	0.000120395
HS3ST3B1	chr17	17p12	9953	protein-coding	heparan sulfate (glucosamine) 3-O-sulfotransferase 3B1	0.94	0.73	0.000121831
NDEL1	chr17	17p13.1	81565	protein-coding	nudE neurodevelopment protein 1-like 1	0.94	0.74	0.000125762
MGC12916	chr17	17p12	84815	ncRNA	-	0.94	0.73	0.000126278
GUCY2D	chr17	17p13.1	3000	protein-coding	guanylate cyclase 2D, membrane (retina-specific)	0.93	0.74	0.000127527
COX10-AS1	chr17	-	100874058	ncRNA	COX10 antisense RNA 1	0.94	0.73	0.000146228
NCOR1	chr17	17p11.2	9611	protein-coding	nuclear receptor corepressor 1	0.94	0.74	0.000150191
VPS53	chr17	17p13.3	55275	protein-coding	vacuolar protein sorting 53 homolog (S. cerevisiae)	0.94	0.74	0.000154955
PEMT	chr17	17p11.2	10400	protein-coding	phosphatidylethanolamine N-methyltransferase	0.96	0.74	0.000162501
GLP2R	chr17	17p13.3	9340	protein-coding	glucagon-like peptide 2 receptor	0.93	0.74	0.000176131
PIK3R5	chr17	17p13.1	23533	protein-coding	phosphoinositide-3-kinase, regulatory subunit 5	0.94	0.74	0.000186467
NTN1	chr17	17p13.1	9423	protein-coding	netrin 1	0.93	0.74	0.000207053
MFSD6L	chr17	17p13.1	162387	protein-coding	major facilitator superfamily domain containing 6-like	0.93	0.74	0.000214414
RCVRN	chr17	17p13.1	5957	protein-coding	recoverin	0.93	0.74	0.00022243
PIGL	chr17	17p11.2	9487	protein-coding	phosphatidylinositol glycan anchor biosynthesis, class L	0.94	0.74	0.000249251
PIK3R6	chr17	17p13.1	146850	protein-coding	phosphoinositide-3-kinase, regulatory subunit 6	0.93	0.74	0.000257025
MIR33B	chr17	17p11.2	693120	ncRNA	microRNA 33b	0.96	0.75	0.00025782
MIR6777	chr17	-	102465466	ncRNA	microRNA 6777	0.96	0.75	0.00025782
SREBF1	chr17	17p11.2	6720	protein-coding	sterol regulatory element binding transcription factor 1	0.96	0.75	0.00025782
GAS7	chr17	17p13.1	8522	protein-coding	growth arrest-specific 7	0.93	0.74	0.000258249
MIR4731	chr17	-	100616125	ncRNA	microRNA 4731	0.94	0.74	0.000300399
LOC101928567	chr17	17p12	101928567	ncRNA	-	0.94	0.74	0.00030376
CDRT7	chr17	17p12	94150	ncRNA	CMT1A duplicated region transcript 7 (non-protein coding)	0.94	0.73	0.000307352
CDRT8	chr17	17p12	94151	ncRNA	CMT1A duplicated region transcript 8	0.94	0.73	0.000328057
MYH8	chr17	17p13.1	4626	protein-coding	myosin, heavy chain 8, skeletal muscle, perinatal	0.94	0.74	0.000329315
DHRS7C	chr17	17p13.1	201140	protein-coding	dehydrogenase/reductase (SDR family) member 7C	0.93	0.74	0.000334297
RASD1	chr17	17p11.2	51655	protein-coding	RAS, dexamethasone-induced 1	0.96	0.75	0.000351198
CDRT15	chr17	17p12	146822	protein-coding	CMT1A duplicated region transcript 15	0.94	0.73	0.000380123
COX10	chr17	17p12	1352	protein-coding	COX10 heme A:farnesyltransferase cytochrome c oxidase assembly factor	0.94	0.74	0.000385512
MYH1	chr17	17p13.1	4619	protein-coding	myosin, heavy chain 1, skeletal muscle, adult	0.93	0.74	0.00038653
USP43	chr17	17p13.1	124739	protein-coding	ubiquitin specific peptidase 43	0.93	0.74	0.000393755
TTC19	chr17	17p12	54902	protein-coding	tetratricopeptide repeat domain 19	0.94	0.74	0.000405236
MYH13	chr17	17p13	8735	protein-coding	myosin, heavy chain 13, skeletal muscle	0.94	0.74	0.000420152
MEIS3P1	chr17	17p12	4213	pseudo	Meis homeobox 3 pseudogene 1	0.94	0.74	0.000463701
PMP22	chr17	17p12	5376	protein-coding	peripheral myelin protein 22	0.94	0.74	0.000475411
LOC101928266	chr17	17p13.1	101928266	ncRNA	-	0.93	0.74	0.000505008
TVP23C-CDRT4	chr17	17p	100533496	protein-coding	TVP23C-CDRT4 readthrough	0.94	0.74	0.00051576
ADORA2B	chr17	17p12	136	protein-coding	adenosine A2b receptor	0.94	0.74	0.000522728
ZSWIM7	chr17	17p12	125150	protein-coding	zinc finger, SWIM-type containing 7	0.94	0.74	0.000522728
TMEM220-AS1	chr17	17p13.1-p12	101101775	ncRNA	TMEM220 antisense RNA 1	0.94	0.74	0.000535347
LINC00675	chr17	17p13.1-p12	100289255	ncRNA	long intergenic non-protein coding RNA 675	0.94	0.74	0.000553343
PIRT	chr17	17p12	644139	protein-coding	phosphoinositide-interacting regulator of transient receptor potential channels	0.94	0.74	0.000594604
MIR1288	chr17	-	100302124	ncRNA	microRNA 1288	0.94	0.74	0.000602188
MYH2	chr17	17p13.1	4620	protein-coding	myosin, heavy chain 2, skeletal muscle, adult	0.93	0.74	0.000683729
ADPRM	chr17	17p13.1	56985	protein-coding	ADP-ribose/CDP-alcohol diphosphatase, manganese-dependent	0.93	0.74	0.000689397
MAGOH2	chr17	-	100506898	pseudo	mago-nashi homolog 2, pseudogene	0.93	0.74	0.000689397
TMEM220	chr17	17p13.1	388335	protein-coding	transmembrane protein 220	0.93	0.74	0.000689397
MYH4	chr17	17p13.1	4622	protein-coding	myosin, heavy chain 4, skeletal muscle	0.93	0.74	0.000723154
TVP23C	chr17	17p12	201158	protein-coding	trans-golgi network vesicle protein 23 homolog C (S. cerevisiae)	0.94	0.74	0.000751896
WDR16	chr17	17p13.1	146845	protein-coding	cilia and flagella associated protein 52	0.93	0.74	0.000779121
SCO1	chr17	17p13.1	6341	protein-coding	SCO1 cytochrome c oxidase assembly protein	0.93	0.74	0.000818004
CENPV	chr17	17p11.2	201161	protein-coding	centromere protein V	0.94	0.74	0.000826826
CDRT4	chr17	17p12	284040	protein-coding	CMT1A duplicated region transcript 4	0.94	0.74	0.000874935
MYH3	chr17	17p13.1	4621	protein-coding	myosin, heavy chain 3, skeletal muscle, embryonic	0.93	0.74	0.000879433
CDRT1	chr17	17p12	374286	protein-coding	CMT1A duplicated region transcript 1	0.94	0.74	0.000901197
TRIM16	chr17	17p11.2	10626	protein-coding	tripartite motif containing 16	0.94	0.74	0.00114361
TEKT3	chr17	17p12	64518	protein-coding	tektin 3	0.94	0.74	0.00117439
CDRT15P2	chr17	17p12	644694	pseudo	CMT1A duplicated region transcript 15 pseudogene 2	0.94	0.74	0.00154214
ZNF286A	chr17	17p11.2	57335	protein-coding	zinc finger protein 286A	0.94	0.74	0.00176903
ZNF287	chr17	17p11.2	57336	protein-coding	zinc finger protein 287	0.96	0.75	0.00214992
TBC1D26	chr17	17p11.2	353149	protein-coding	TBC1 domain family, member 26	0.94	0.74	0.00220197
LRRC75A	chr17	17p11.2	388341	protein-coding	leucine rich repeat containing 75A	0.94	0.75	0.00334478
UBB	chr17	17p12-p11.2	7314	protein-coding	ubiquitin B	0.94	0.74	0.00359163
MYC	chr8	8q24.21	4609	protein-coding	v-myc avian myelocytomatosis viral oncogene homolog	1.2	1.53	1.39e-10
MIR1204	chr8	-	100302185	ncRNA	microRNA 1204	1.2	1.52	3.17e-10
PVT1	chr8	8q24	5820	ncRNA	Pvt1 oncogene (non-protein coding)	1.18	1.5	3.97e-10
POU5F1B	chr8	8q24.21	5462	protein-coding	POU class 5 homeobox 1B	1.2	1.53	4.51e-10
MIR1205	chr8	-	100302161	ncRNA	microRNA 1205	1.2	1.51	6.2e-10
TMEM75	chr8	8q24.21	641384	ncRNA	transmembrane protein 75	1.2	1.51	6.2e-10
CCAT2	chr8	8q24.21	101805488	ncRNA	colon cancer associated transcript 2 (non-protein coding)	1.2	1.52	6.93e-10
MIR1206	chr8	-	100302170	ncRNA	microRNA 1206	1.2	1.51	7.59e-10
CASC8	chr8	8q24.21	727677	ncRNA	cancer susceptibility candidate 8 (non-protein coding)	1.2	1.52	9.24e-10
MIR1207	chr8	-	100302175	ncRNA	microRNA 1207	1.19	1.5	2.04e-09
CCAT1	chr8	8q24.21	100507056	ncRNA	colon cancer associated transcript 1 (non-protein coding)	1.2	1.51	2.11e-09
MIR1208	chr8	8q24.21	100302281	ncRNA	microRNA 1208	1.2	1.5	2.18e-09
MIR4471	chr8	-	100616451	ncRNA	microRNA 4471	1.17	1.45	2.47e-09
MIR6844	chr8	-	102466200	ncRNA	microRNA 6844	1.2	1.46	3.52e-09
UBR5	chr8	8q22	51366	protein-coding	ubiquitin protein ligase E3 component n-recognin 5	1.14	1.43	4.11e-09
NACAP1	chr8	8q22.3	83955	pseudo	nascent-polypeptide-associated complex alpha polypeptide pseudogene 1	1.16	1.44	4.29e-09
TATDN1	chr8	8q24.13	83940	protein-coding	TatD DNase domain containing 1	1.2	1.46	4.37e-09
PABPC1	chr8	8q22.2-q23	26986	protein-coding	poly(A) binding protein, cytoplasmic 1	1.17	1.44	4.67e-09
PCAT1	chr8	8q24.21	100750225	ncRNA	prostate cancer associated transcript 1 (non-protein coding)	1.2	1.5	4.9e-09
NDUFB9	chr8	8q13.3	4715	protein-coding	NADH dehydrogenase (ubiquinone) 1 beta subcomplex, 9, 22kDa	1.2	1.45	4.91e-09
ANKRD46	chr8	8q22.2	157567	protein-coding	ankyrin repeat domain 46	1.17	1.44	5.04e-09
PRNCR1	chr8	8q24.21	101867536	ncRNA	prostate cancer associated non-coding RNA 1	1.2	1.5	5.1e-09
RNF19A	chr8	8q22	25897	protein-coding	ring finger protein 19A, RBR E3 ubiquitin protein ligase	1.19	1.45	5.16e-09
RNF139	chr8	8q24	11236	protein-coding	ring finger protein 139	1.2	1.47	5.39e-09
RNF139-AS1	chr8	8q24.13	101927612	ncRNA	RNF139 antisense RNA 1 (head to head)	1.2	1.47	5.51e-09
FLJ42969	chr8	8q22.3	441374	ncRNA	-	1.15	1.44	6.03e-09
YWHAZ	chr8	8q23.1	7534	protein-coding	tyrosine 3-monooxygenase/tryptophan 5-monooxygenase activation protein, zeta	1.15	1.43	6.58e-09
MIR7705	chr8	-	102466854	ncRNA	microRNA 7705	1.17	1.44	6.86e-09
LINC00964	chr8	8q24.13	157381	ncRNA	long intergenic non-protein coding RNA 964	1.2	1.46	7.32e-09
SPAG1	chr8	8q22.2	6674	protein-coding	sperm associated antigen 1	1.18	1.44	7.77e-09
LINC00861	chr8	8q24.13	100130231	ncRNA	long intergenic non-protein coding RNA 861	1.21	1.48	7.85e-09
RRM2B	chr8	8q23.1	50484	protein-coding	ribonucleotide reductase M2 B (TP53 inducible)	1.15	1.43	8.39e-09
POLR2K	chr8	8q22.2	5440	protein-coding	polymerase (RNA) II (DNA directed) polypeptide K, 7.0kDa	1.19	1.45	8.58e-09
COX6C	chr8	8q22.2	1345	protein-coding	cytochrome c oxidase subunit VIc	1.19	1.44	8.74e-09
TRMT12	chr8	8q24.13	55039	protein-coding	tRNA methyltransferase 12 homolog (S. cerevisiae)	1.2	1.45	8.89e-09
ZNF572	chr8	8q24.13	137209	protein-coding	zinc finger protein 572	1.2	1.45	8.94e-09
ODF1	chr8	8q22.3	4956	protein-coding	outer dense fiber of sperm tails 1	1.16	1.44	1.04e-08
SNX31	chr8	8q22.3	169166	protein-coding	sorting nexin 31	1.18	1.44	1.06e-08
SLC30A8	chr8	8q24.11	169026	protein-coding	solute carrier family 30 (zinc transporter), member 8	1.17	1.46	1.24e-08
KIAA0196	chr8	8q24.13	9897	protein-coding	KIAA0196	1.19	1.45	1.26e-08
ZNF706	chr8	8q22.3	51123	protein-coding	zinc finger protein 706	1.16	1.43	1.3e-08
MIR5680	chr8	-	100847001	ncRNA	microRNA 5680	1.16	1.43	1.32e-08
EIF3H	chr8	8q24.11	8667	protein-coding	eukaryotic translation initiation factor 3, subunit H	1.19	1.46	1.34e-08
MIR599	chr8	8q22.2	693184	ncRNA	microRNA 599	1.16	1.43	1.34e-08
MIR875	chr8	8q22.2	100126309	ncRNA	microRNA 875	1.16	1.43	1.34e-08
FAM84B	chr8	8q24.21	157638	protein-coding	family with sequence similarity 84, member B	1.2	1.47	1.36e-08
FER1L6-AS1	chr8	8q24.13	439941	ncRNA	FER1L6 antisense RNA 1	1.19	1.44	1.5e-08
C8orf76	chr8	8q24.13	84933	protein-coding	chromosome 8 open reading frame 76	1.19	1.44	1.53e-08
DCSTAMP	chr8	8q23	81501	protein-coding	dendrocyte expressed seven transmembrane protein	1.16	1.42	1.53e-08
ANXA13	chr8	8q24.13	312	protein-coding	annexin A13	1.19	1.45	1.57e-08
BAALCOS	chr8	8q22.3	157556	ncRNA	BAALC antisense RNA 2	1.15	1.42	1.62e-08
UTP23	chr8	8q24.11	84294	protein-coding	UTP23, small subunit (SSU) processome component, homolog (yeast)	1.19	1.46	1.62e-08
SAMD12	chr8	8q24.12	401474	protein-coding	sterile alpha motif domain containing 12	1.17	1.43	1.69e-08
SQLE	chr8	8q24.1	6713	protein-coding	squalene epoxidase	1.2	1.45	1.72e-08
SLC25A32	chr8	8q22.3	81034	protein-coding	solute carrier family 25 (mitochondrial folate carrier), member 32	1.15	1.43	1.73e-08
LRP12	chr8	8q22.2	29967	protein-coding	low density lipoprotein receptor-related protein 12	1.16	1.42	1.92e-08
FAM83A-AS1	chr8	8q24.13	100131726	ncRNA	FAM83A antisense RNA 1	1.18	1.44	1.94e-08
KLHL38	chr8	8q24.13	340359	protein-coding	kelch-like family member 38	1.19	1.45	2.01e-08
FBXO43	chr8	8q22.2	286151	protein-coding	F-box protein 43	1.19	1.44	2.19e-08
ZHX1-C8orf76	chr8	8q	100533106	protein-coding	ZHX1-C8orf76 readthrough	1.19	1.44	2.19e-08
DERL1	chr8	8q24.13	79139	protein-coding	derlin 1	1.16	1.43	2.26e-08
KLF10	chr8	8q22.2	7071	protein-coding	Kruppel-like factor 10	1.16	1.43	2.37e-08
MIR3151	chr8	-	100422992	ncRNA	microRNA 3151	1.16	1.42	2.38e-08
DCAF13	chr8	8q22.3	25879	protein-coding	DDB1 and CUL4 associated factor 13	1.15	1.43	2.5e-08
MED30	chr8	8q24.11	90390	protein-coding	mediator complex subunit 30	1.17	1.45	2.56e-08
AZIN1	chr8	8q22.3	51582	protein-coding	antizyme inhibitor 1	1.16	1.43	2.61e-08
FER1L6-AS2	chr8	8q24.13	157376	ncRNA	FER1L6 antisense RNA 2	1.19	1.44	2.61e-08
LOC100500773	chr8	-	100500773	pseudo	-	1.13	1.41	2.65e-08
RGS22	chr8	8q22.2	26166	protein-coding	regulator of G-protein signaling 22	1.19	1.44	2.67e-08
FZD6	chr8	8q22.3-q23.1	8323	protein-coding	frizzled class receptor 6	1.16	1.42	2.69e-08
SAMD12-AS1	chr8	8q24.12	552860	ncRNA	SAMD12 antisense RNA 1	1.17	1.43	2.86e-08
TRIB1	chr8	8q24.13	10221	protein-coding	tribbles pseudokinase 1	1.21	1.45	3.08e-08
DPYS	chr8	8q22	1807	protein-coding	dihydropyrimidinase	1.17	1.42	3.19e-08
CTHRC1	chr8	8q22.3	115908	protein-coding	collagen triple helix repeat containing 1	1.16	1.42	3.22e-08
ZHX1	chr8	8q24.13	11244	protein-coding	zinc fingers and homeoboxes 1	1.19	1.44	3.25e-08
FAM83A	chr8	8q24.13	84985	protein-coding	family with sequence similarity 83, member A	1.19	1.44	3.31e-08
UQCRB	chr8	8q22	7381	protein-coding	ubiquinol-cytochrome c reductase binding protein	1.12	1.41	3.33e-08
MIR2053	chr8	-	100302225	ncRNA	microRNA 2053	1.15	1.43	3.36e-08
MTSS1	chr8	8p22	9788	protein-coding	metastasis suppressor 1	1.2	1.44	3.42e-08
ZHX2	chr8	8q24.13	22882	protein-coding	zinc fingers and homeoboxes 2	1.15	1.42	3.48e-08
BAALC	chr8	8q22.3	79870	protein-coding	brain and acute leukemia, cytoplasmic	1.15	1.42	3.51e-08
MIR3150A	chr8	-	100422964	ncRNA	microRNA 3150a	1.14	1.41	3.57e-08
MIR3150B	chr8	-	100500907	ncRNA	microRNA 3150b	1.14	1.41	3.57e-08
MIR4663	chr8	-	100616260	ncRNA	microRNA 4663	1.19	1.44	3.61e-08
MIR3610	chr8	-	100500914	ncRNA	microRNA 3610	1.19	1.45	3.62e-08
RAD21-AS1	chr8	8q24.11	644660	ncRNA	RAD21 antisense RNA 1	1.19	1.45	3.62e-08
RIMS2	chr8	8q22.3	9699	protein-coding	regulating synaptic membrane exocytosis 2	1.16	1.42	3.69e-08
AARD	chr8	8q24.11	441376	protein-coding	alanine and arginine rich domain containing protein	1.19	1.46	3.97e-08
ATP6V1C1	chr8	8q22.3	528	protein-coding	ATPase, H+ transporting, lysosomal 42kDa, V1 subunit C1	1.17	1.43	4.2e-08
FAM91A1	chr8	8q24.13	157769	protein-coding	family with sequence similarity 91, member A1	1.18	1.44	4.6e-08
TNFRSF11B	chr8	8q24	4982	protein-coding	tumor necrosis factor receptor superfamily, member 11b	1.17	1.44	4.71e-08
FER1L6	chr8	8q24.1	654463	protein-coding	fer-1-like family member 6	1.18	1.44	4.88e-08
PTDSS1	chr8	8q22	9791	protein-coding	phosphatidylserine synthase 1	1.12	1.41	5.12e-08
MTERFD1	chr8	8q22.1	51001	protein-coding	mitochondrial transcription termination factor 3	1.12	1.41	5.78e-08
EMC2	chr8	8q23.1	9694	protein-coding	ER membrane protein complex subunit 2	1.15	1.43	5.93e-08
MRPL13	chr8	8q22.1-q22.3	28998	protein-coding	mitochondrial ribosomal protein L13	1.17	1.44	5.95e-08
RAD21	chr8	8q24	5885	protein-coding	RAD21 homolog (S. pombe)	1.19	1.45	5.97e-08
NCALD	chr8	8q22.2	83988	protein-coding	neurocalcin delta	1.17	1.41	6.07e-08
TBC1D31	chr8	8q24.13	93594	protein-coding	TBC1 domain family, member 31	1.18	1.43	6.23e-08
ATAD2	chr8	8q24.13	29028	protein-coding	ATPase family, AAA domain containing 2	1.18	1.43	6.4e-08
NOV	chr8	8q24.1	4856	protein-coding	nephroblastoma overexpressed	1.18	1.42	7.06e-08
NDUFAF6	chr8	8q22.1	137682	protein-coding	NADH dehydrogenase (ubiquinone) complex I, assembly factor 6	1.14	1.41	7.32e-08
COLEC10	chr8	8q23-q24.1	10584	protein-coding	collectin sub-family member 10 (C-type lectin)	1.18	1.43	7.46e-08
HAS2	chr8	8q24.12	3037	protein-coding	hyaluronan synthase 2	1.16	1.42	7.9e-08
TMEM65	chr8	8q24.13	157378	protein-coding	transmembrane protein 65	1.2	1.44	7.92e-08
MTBP	chr8	8q24.12	27085	protein-coding	MDM2 binding protein	1.17	1.44	8.18e-08
PLEKHF2	chr8	8q22.1	79666	protein-coding	pleckstrin homology domain containing, family F (with FYVE domain) member 2	1.14	1.41	8.58e-08
GDF6	chr8	8q22.1	392255	protein-coding	growth differentiation factor 6	1.12	1.4	8.69e-08
C8orf37	chr8	8q22.1	157657	protein-coding	chromosome 8 open reading frame 37	1.14	1.41	8.94e-08
WDYHV1	chr8	8q24.13	55093	protein-coding	WDYHV motif containing 1	1.2	1.44	9.08e-08
MAL2	chr8	8q23	114569	protein-coding	mal, T-cell differentiation protein 2 (gene/pseudogene)	1.18	1.42	1e-07
ENPP2	chr8	8q24.1	5168	protein-coding	ectonucleotide pyrophosphatase/phosphodiesterase 2	1.18	1.42	1.01e-07
SNTB1	chr8	8q23-q24	6641	protein-coding	syntrophin, beta 1 (dystrophin-associated protein A1, 59kDa, basic component 1)	1.15	1.42	1.03e-07
OXR1	chr8	8q23	55074	protein-coding	oxidation resistance 1	1.17	1.44	1.06e-07
INTS8	chr8	8q22.1	55656	protein-coding	integrator complex subunit 8	1.14	1.41	1.1e-07
KCNV1	chr8	8q23.2	27012	protein-coding	potassium channel, voltage gated modifier subfamily V, member 1	1.15	1.43	1.16e-07
ABRA	chr8	8q23.1	137735	protein-coding	actin binding Rho activating protein	1.17	1.44	1.18e-07
HRSP12	chr8	8q22	10247	protein-coding	heat-responsive protein 12	1.19	1.43	1.19e-07
COL14A1	chr8	8q23	7373	protein-coding	collagen, type XIV, alpha 1	1.16	1.42	1.26e-07
C8orf69	chr8	8q22.1	619344	ncRNA	long intergenic non-protein coding RNA 1298	1.14	1.41	1.3e-07
ERICH5	chr8	8q22.2	203111	protein-coding	glutamate-rich 5	1.19	1.43	1.42e-07
RPL30	chr8	8q22	6156	protein-coding	ribosomal protein L30	1.19	1.43	1.5e-07
SNORA72	chr8	8q22	26775	snoRNA	small nucleolar RNA, H/ACA box 72	1.19	1.43	1.5e-07
LOC100288748	chr8	8q22.1	100288748	ncRNA	-	1.18	1.41	1.51e-07
NIPAL2	chr8	8q22.2	79815	protein-coding	NIPA-like domain containing 2	1.19	1.42	1.56e-07
KCNS2	chr8	8q22	3788	protein-coding	potassium voltage-gated channel, modifier subfamily S, member 2	1.19	1.42	1.61e-07
LINC00977	chr8	8q24.21	728724	ncRNA	long intergenic non-protein coding RNA 977	1.18	1.42	1.63e-07
FBXO32	chr8	8q24.13	114907	protein-coding	F-box protein 32	1.2	1.44	1.68e-07
HAS2-AS1	chr8	8q24.13	594842	ncRNA	HAS2 antisense RNA 1	1.16	1.41	1.73e-07
CCNE2	chr8	8q22.1	9134	protein-coding	cyclin E2	1.15	1.4	1.8e-07
EIF3E	chr8	8q22-q23	3646	protein-coding	eukaryotic translation initiation factor 3, subunit E	1.16	1.42	1.86e-07
TP53INP1	chr8	8q22	94241	protein-coding	tumor protein p53 inducible nuclear protein 1	1.15	1.4	1.93e-07
DSCC1	chr8	8q24.12	79075	protein-coding	DNA replication and sister chromatid cohesion 1	1.19	1.42	1.96e-07
VPS13B	chr8	8q22.2	157680	protein-coding	vacuolar protein sorting 13 homolog B (yeast)	1.19	1.42	1.96e-07
ENY2	chr8	8q23.1	56943	protein-coding	enhancer of yellow 2 homolog (Drosophila)	1.15	1.43	2.09e-07
FAM49B	chr8	8q24.21	51571	protein-coding	family with sequence similarity 49, member B	1.18	1.42	2.33e-07
POP1	chr8	8q22.1	10940	protein-coding	processing of precursor 1, ribonuclease P/MRP subunit (S. cerevisiae)	1.19	1.42	2.44e-07
OSR2	chr8	8q22.2	116039	protein-coding	odd-skipped related transciption factor 2	1.19	1.43	2.53e-07
DPY19L4	chr8	8q22.1	286148	protein-coding	dpy-19-like 4 (C. elegans)	1.16	1.41	2.83e-07
TSPYL5	chr8	8q22.1	85453	protein-coding	TSPY-like 5	1.14	1.4	2.93e-07
ESRP1	chr8	8q22.1	54845	protein-coding	epithelial splicing regulatory protein 1	1.19	1.41	3.32e-07
TMEM74	chr8	8q23.1	157753	protein-coding	transmembrane protein 74	1.15	1.41	3.61e-07
ASAP1-IT2	chr8	-	100507117	ncRNA	ASAP1 intronic transcript 2	1.19	1.42	3.71e-07
TRHR	chr8	8q23	7201	protein-coding	thyrotropin-releasing hormone receptor	1.15	1.41	3.98e-07
MATN2	chr8	8q22	4147	protein-coding	matrilin 2	1.2	1.42	4.94e-07
PKHD1L1	chr8	8q23	93035	protein-coding	polycystic kidney and hepatic disease 1 (autosomal recessive)-like 1	1.15	1.42	5.17e-07
LAPTM4B	chr8	8q22.1	55353	protein-coding	lysosomal protein transmembrane 4 beta	1.19	1.41	5.5e-07
FSBP	chr8	8q	100861412	protein-coding	fibrinogen silencer binding protein	1.18	1.4	5.67e-07
RAD54B	chr8	8q22.1	25788	protein-coding	RAD54 homolog B (S. cerevisiae)	1.18	1.4	5.67e-07
NUDCD1	chr8	8q23	84955	protein-coding	NudC domain containing 1	1.15	1.42	5.68e-07
SYBU	chr8	8q23.2	55638	protein-coding	syntabulin (syntaxin-interacting)	1.15	1.42	6.05e-07
EBAG9	chr8	8q23	9166	protein-coding	estrogen receptor binding site associated, antigen, 9	1.15	1.42	6.63e-07
MTDH	chr8	8q22.1	92140	protein-coding	metadherin	1.2	1.41	6.76e-07
MIR5194	chr8	-	100847051	ncRNA	microRNA 5194	1.19	1.42	6.78e-07
TAF2	chr8	8q24.12	6873	protein-coding	TAF2 RNA polymerase II, TATA box binding protein (TBP)-associated factor, 150kDa	1.18	1.42	9.42e-07
RBM12B-AS1	chr8	8q22.1	55472	ncRNA	RBM12B antisense RNA 1	1.16	1.39	1.01e-06
FAM92A1	chr8	8q22.1	137392	protein-coding	family with sequence similarity 92, member A1	1.15	1.39	1.15e-06
RBM12B	chr8	8q22.1	389677	protein-coding	RNA binding motif protein 12B	1.16	1.39	1.31e-06
ANGPT1	chr8	8q23.1	284	protein-coding	angiopoietin 1	1.17	1.42	1.51e-06
CDH17	chr8	8q22.1	1015	protein-coding	cadherin 17, LI cadherin (liver-intestine)	1.16	1.39	1.56e-06
GEM	chr8	8q13-q21	2669	protein-coding	GTP binding protein overexpressed in skeletal muscle	1.17	1.4	1.89e-06
PDP1	chr8	8q22.1	54704	protein-coding	pyruvate dehyrogenase phosphatase catalytic subunit 1	1.16	1.39	1.95e-06
RSPO2	chr8	8q23.1	340419	protein-coding	R-spondin 2	1.16	1.4	2.26e-06
ASAP1-IT1	chr8	8q24.21	29065	ncRNA	ASAP1 intronic transcript 1	1.19	1.42	2.27e-06
TMEM67	chr8	8q22.1	91147	protein-coding	transmembrane protein 67	1.16	1.39	2.34e-06
MIR378D2	chr8	-	100616169	ncRNA	microRNA 378d-2	1.16	1.39	2.47e-06
KCNQ3	chr8	8q24	3786	protein-coding	potassium channel, voltage gated KQT-like subfamily Q, member 3	1.18	1.42	2.73e-06
C8orf87	chr8	8q22.1	389676	protein-coding	chromosome 8 open reading frame 87	1.15	1.39	2.78e-06
OC90	chr8	8q24.22	729330	protein-coding	otoconin 90	1.18	1.41	3.65e-06
ZFAT	chr8	8q24.22	57623	protein-coding	zinc finger and AT hook domain containing	1.14	1.37	3.94e-06
HPYR1	chr8	8q24.22	93668	ncRNA	Helicobacter pylori responsive 1 (non-protein coding)	1.18	1.4	4.78e-06
MIR7848	chr8	-	102466865	ncRNA	microRNA 7848	1.17	1.39	4.86e-06
TRIQK	chr8	8q22.1	286144	protein-coding	triple QxxK/R motif containing	1.16	1.39	5.2e-06
TMEM71	chr8	8q24.22	137835	protein-coding	transmembrane protein 71	1.18	1.41	5.28e-06
HHLA1	chr8	8q24	10086	protein-coding	HERV-H LTR-associating 1	1.18	1.4	5.43e-06
ZFAT-AS1	chr8	8q24.22	594840	ncRNA	ZFAT antisense RNA 1	1.14	1.37	5.97e-06
SLA	chr8	8q24	6503	protein-coding	Src-like-adaptor	1.17	1.38	6.11e-06
MIR8084	chr8	-	102467005	ncRNA	microRNA 8084	1.16	1.38	6.91e-06
LRRC6	chr8	8q24.22	23639	protein-coding	leucine rich repeat containing 6	1.18	1.4	7.47e-06
WISP1	chr8	8q24.22	8840	protein-coding	WNT1 inducible signaling pathway protein 1	1.17	1.38	7.54e-06
EFR3A	chr8	8q24.22	23167	protein-coding	EFR3 homolog A (S. cerevisiae)	1.19	1.41	8.37e-06
MIR30D	chr8	8q24.22	407033	ncRNA	microRNA 30d	1.14	1.37	8.72e-06
PHF20L1	chr8	8q24.22	51105	protein-coding	PHD finger protein 20-like 1	1.18	1.38	1.14e-05
MIR30B	chr8	8q24.22	407030	ncRNA	microRNA 30b	1.14	1.37	1.2e-05
LINC00535	chr8	8q22.1	642924	ncRNA	long intergenic non-protein coding RNA 535	1.15	1.38	1.27e-05
NDRG1	chr8	8q24.3	10397	protein-coding	N-myc downstream regulated 1	1.17	1.38	1.32e-05
FLJ46284	chr8	8q22.1	441369	ncRNA	-	1.16	1.39	1.53e-05
TG	chr8	8q24	7038	protein-coding	thyroglobulin	1.17	1.38	1.93e-05
LOC286083	chr8	8p23.3	286083	ncRNA	-	0.98	0.7	2.03e-05
DENND3	chr8	8q24.3	22898	protein-coding	DENN/MADD domain containing 3	1.15	1.38	2.58e-05
RIPK2	chr8	8q21	8767	protein-coding	receptor-interacting serine-threonine kinase 2	1.15	1.37	2.7e-05
ST3GAL1	chr8	8q24.22	6482	protein-coding	ST3 beta-galactoside alpha-2,3-sialyltransferase 1	1.18	1.37	3.06e-05
KBTBD11	chr8	8p23.3	9920	protein-coding	kelch repeat and BTB (POZ) domain containing 11	0.98	0.7	3.18e-05
SLC45A4	chr8	8q24.3	57210	protein-coding	solute carrier family 45, member 4	1.15	1.37	3.18e-05
DLGAP2	chr8	8p23	9228	protein-coding	discs, large (Drosophila) homolog-associated protein 2	0.98	0.7	3.19e-05
ZNF596	chr8	8p23.3	169270	protein-coding	zinc finger protein 596	0.97	0.7	3.43e-05
MROH5	chr8	8q24.3	389690	protein-coding	maestro heat-like repeat family member 5	1.15	1.36	3.48e-05
ZNF250	chr8	8q24.3	58500	protein-coding	zinc finger protein 250	1.15	1.35	3.55e-05
FAM87A	chr8	8p23.3	157693	ncRNA	family with sequence similarity 87, member A	0.97	0.7	3.58e-05
CYP11B1	chr8	8q21	1584	protein-coding	cytochrome P450, family 11, subfamily B, polypeptide 1	1.16	1.35	3.65e-05
CHRAC1	chr8	8q24.3	54108	protein-coding	chromatin accessibility complex 1	1.15	1.37	3.79e-05
SLURP1	chr8	8q24.3	57152	protein-coding	secreted LY6/PLAUR domain containing 1	1.15	1.34	3.79e-05
JRK	chr8	8q24.3	8629	protein-coding	Jrk homolog (mouse)	1.15	1.35	3.8e-05
GFRA2	chr8	8p21.3	2675	protein-coding	GDNF family receptor alpha 2	0.97	0.68	3.81e-05
AGO2	chr8	8q24	27161	protein-coding	argonaute RISC catalytic component 2	1.15	1.36	4e-05
RHPN1	chr8	8q24.3	114822	protein-coding	rhophilin, Rho GTPase binding protein 1	1.15	1.35	4.05e-05
FBXO25	chr8	8p23.3	26260	protein-coding	F-box protein 25	0.97	0.7	4.16e-05
CALB1	chr8	8q21.3	793	protein-coding	calbindin 1, 28kDa	1.16	1.37	4.33e-05
KCNK9	chr8	8q24.3	51305	protein-coding	potassium channel, two pore domain subfamily K, member 9	1.12	1.35	4.44e-05
LOC286094	chr8	8q24.22	286094	ncRNA	long intergenic non-protein coding RNA 1591	1.12	1.36	4.46e-05
COMMD5	chr8	8q24.3	28991	protein-coding	COMM domain containing 5	1.15	1.35	4.5e-05
ZNF251	chr8	8q24.3	90987	protein-coding	zinc finger protein 251	1.15	1.35	4.58e-05
PTP4A3	chr8	8q24.3	11156	protein-coding	protein tyrosine phosphatase type IVA, member 3	1.15	1.36	4.73e-05
CYP11B2	chr8	8q21-q22	1585	protein-coding	cytochrome P450, family 11, subfamily B, polypeptide 2	1.16	1.35	4.87e-05
KHDRBS3	chr8	8q24.2	10656	protein-coding	KH domain containing, RNA binding, signal transduction associated 3	1.12	1.36	4.96e-05
MIR596	chr8	8p23.3	693181	ncRNA	microRNA 596	0.98	0.7	5.01e-05
LOC100288181	chr8	8q24.3	100288181	ncRNA	-	1.15	1.34	5.09e-05
LY6K	chr8	8q24.3	54742	protein-coding	lymphocyte antigen 6 complex, locus K	1.15	1.34	5.09e-05
LYPD2	chr8	8q24.3	137797	protein-coding	LY6/PLAUR domain containing 2	1.15	1.34	5.09e-05
PSCA	chr8	8q24.2	8000	protein-coding	prostate stem cell antigen	1.15	1.34	5.09e-05
THEM6	chr8	8q24.3	51337	protein-coding	thioesterase superfamily member 6	1.15	1.34	5.09e-05
KIAA1875	chr8	8q24.3	340390	ncRNA	KIAA1875	1.14	1.35	5.2e-05
MIR7160	chr8	-	102465695	ncRNA	microRNA 7160	0.98	0.7	5.22e-05
LY6D	chr8	8q24	8581	protein-coding	lymphocyte antigen 6 complex, locus D	1.15	1.34	5.45e-05
LYNX1	chr8	8q24.3	66004	protein-coding	Ly6/neurotoxin 1	1.15	1.34	5.45e-05
TSNARE1	chr8	8q24.3	203062	protein-coding	t-SNARE domain containing 1	1.15	1.34	5.75e-05
SLC26A7	chr8	8q23	115111	protein-coding	solute carrier family 26 (anion exchanger), member 7	1.16	1.37	5.87e-05
OSGIN2	chr8	8q21	734	protein-coding	oxidative stress induced growth inhibitor family member 2	1.16	1.37	5.94e-05
ZNF7	chr8	8q24	7553	protein-coding	zinc finger protein 7	1.15	1.35	5.97e-05
ZNF517	chr8	8q24.3	340385	protein-coding	zinc finger protein 517	1.15	1.35	5.99e-05
CLN8	chr8	8p23	2055	protein-coding	ceroid-lipofuscinosis, neuronal 8 (epilepsy, progressive with mental retardation)	0.98	0.7	6.07e-05
MIR6850	chr8	-	102465978	ncRNA	microRNA 6850	1.15	1.35	6.07e-05
C8orf31	chr8	8q24.3	286122	protein-coding	chromosome 8 open reading frame 31	1.16	1.34	6.13e-05
GML	chr8	8q24.3	2765	protein-coding	glycosylphosphatidylinositol anchored molecule like	1.16	1.35	6.31e-05
MAF1	chr8	8q24.3	84232	protein-coding	MAF1 homolog (S. cerevisiae)	1.14	1.35	6.4e-05
TONSL	chr8	8q24.3	4796	protein-coding	tonsoku-like, DNA repair protein	1.15	1.33	6.58e-05
ERICH1	chr8	8p23.3	157697	protein-coding	glutamate-rich 1	0.97	0.71	6.6e-05
HSF1	chr8	8q24.3	3297	protein-coding	heat shock transcription factor 1	1.15	1.34	6.69e-05
MROH1	chr8	8q24.3	727957	protein-coding	maestro heat-like repeat family member 1	1.16	1.35	6.77e-05
ARHGEF10	chr8	8p23	9639	protein-coding	Rho guanine nucleotide exchange factor (GEF) 10	0.98	0.7	6.87e-05
TMEM55A	chr8	8q21.3	55529	protein-coding	transmembrane protein 55A	1.16	1.38	6.92e-05
LINC00051	chr8	8q24.3	619434	ncRNA	long intergenic non-protein coding RNA 51	1.15	1.34	6.96e-05
FAM135B	chr8	8q24.23	51059	protein-coding	family with sequence similarity 135, member B	1.12	1.36	7.08e-05
LOC100133669	chr8	8q24.3	100133669	ncRNA	-	1.16	1.34	7.19e-05
RHPN1-AS1	chr8	8q24	78998	ncRNA	RHPN1 antisense RNA 1 (head to head)	1.15	1.35	7.25e-05
RPL8	chr8	8q24.3	6132	protein-coding	ribosomal protein L8	1.15	1.35	7.33e-05
BAI1	chr8	8q24.3	575	protein-coding	adhesion G protein-coupled receptor B1	1.15	1.34	7.39e-05
DGAT1	chr8	8q24.3	8694	protein-coding	diacylglycerol O-acyltransferase 1	1.15	1.34	7.47e-05
ZNF34	chr8	8q24.3	80778	protein-coding	zinc finger protein 34	1.15	1.35	7.53e-05
MIR4472-1	chr8	-	100616268	ncRNA	microRNA 4472-1	1.15	1.34	7.58e-05
FOXH1	chr8	8q24.3	8928	protein-coding	forkhead box H1	1.15	1.34	7.59e-05
CDC42P3	chr8	8q24.3	100128627	pseudo	cell division cycle 42 pseudogene 3	1.16	1.34	7.88e-05
SCXB	chr8	8q24.3	642658	protein-coding	scleraxis basic helix-loop-helix transcription factor	1.16	1.35	7.92e-05
ARC	chr8	8q24.3	23237	protein-coding	activity-regulated cytoskeleton-associated protein	1.15	1.34	7.96e-05
C8orf82	chr8	8q24	414919	protein-coding	chromosome 8 open reading frame 82	1.15	1.34	7.98e-05
SHARPIN	chr8	8q24.3	81858	protein-coding	SHANK-associated RH domain interactor	1.14	1.34	8.07e-05
LY6H	chr8	8q24.3	4062	protein-coding	lymphocyte antigen 6 complex, locus H	1.16	1.34	8.09e-05
LY6E	chr8	8q24.3	4061	protein-coding	lymphocyte antigen 6 complex, locus E	1.16	1.34	8.16e-05
ZFP41	chr8	8q24.3	286128	protein-coding	ZFP41 zinc finger protein	1.15	1.35	8.17e-05
MAFA	chr8	8q24.3	389692	protein-coding	v-maf avian musculoaponeurotic fibrosarcoma oncogene homolog A	1.15	1.34	8.27e-05
FAM203A	chr8	8q24.3	51236	protein-coding	HGH1 homolog (S. cerevisiae)	1.16	1.35	8.47e-05
CYC1	chr8	8q24.3	1537	protein-coding	cytochrome c-1	1.14	1.34	8.5e-05
NBN	chr8	8q21	4683	protein-coding	nibrin	1.16	1.37	8.52e-05
GLI4	chr8	8q24.3	2738	protein-coding	GLI family zinc finger 4	1.15	1.35	8.56e-05
ZNF696	chr8	8q24.3	79943	protein-coding	zinc finger protein 696	1.15	1.35	8.56e-05
LINC00534	chr8	-	100874052	ncRNA	long intergenic non-protein coding RNA 534	1.16	1.37	8.88e-05
RNU6-83P	chr8	-	100873782	snRNA	RNA, U6 small nuclear 83, pseudogene	1.16	1.38	8.9e-05
TDRP	chr8	8p23.3	157695	protein-coding	testis development related protein	0.97	0.71	8.97e-05
BOP1	chr8	8q24.3	23246	protein-coding	block of proliferation 1	1.15	1.34	9.01e-05
TPD52	chr8	8q21.13	7163	protein-coding	tumor protein D52	1.15	1.36	9.17e-05
OPLAH	chr8	8q24.3	26873	protein-coding	5-oxoprolinase (ATP-hydrolysing)	1.15	1.34	9.24e-05
EXOSC4	chr8	8q24.3	54512	protein-coding	exosome component 4	1.15	1.34	9.35e-05
GPAA1	chr8	8q24.3	8733	protein-coding	glycosylphosphatidylinositol anchor attachment 1	1.15	1.34	9.35e-05
MIR6846	chr8	-	102465509	ncRNA	microRNA 6846	1.15	1.34	9.35e-05
MIR6847	chr8	-	102465510	ncRNA	microRNA 6847	1.15	1.34	9.35e-05
PPP1R16A	chr8	8q24.3	84988	protein-coding	protein phosphatase 1, regulatory subunit 16A	1.15	1.34	9.48e-05
GPT	chr8	8q24.3	2875	protein-coding	glutamic-pyruvate transaminase (alanine aminotransferase)	1.15	1.34	9.5e-05
MIR6848	chr8	-	102465511	ncRNA	microRNA 6848	1.15	1.34	9.82e-05
SCRT1	chr8	8q24.3	83482	protein-coding	scratch family zinc finger 1	1.15	1.34	9.82e-05
GPR20	chr8	8q24.3	2843	protein-coding	G protein-coupled receptor 20	1.15	1.36	9.88e-05
TOP1MT	chr8	8q24.3	116447	protein-coding	topoisomerase (DNA) I, mitochondrial	1.15	1.34	9.88e-05
GRINA	chr8	8q24.3	2907	protein-coding	glutamate receptor, ionotropic, N-methyl D-aspartate-associated protein 1 (glutamate binding)	1.15	1.34	0.000100259
PARP10	chr8	8q24.3	84875	protein-coding	poly (ADP-ribose) polymerase family, member 10	1.15	1.34	0.000100259
MIR661	chr8	8q24.3	724031	ncRNA	microRNA 661	1.15	1.34	0.000100609
PLEC	chr8	8q24	5339	protein-coding	plectin	1.15	1.34	0.000100609
KIFC2	chr8	8q24.3	90990	protein-coding	kinesin family member C2	1.15	1.34	0.000100715
MIR4661	chr8	-	100616245	ncRNA	microRNA 4661	1.16	1.37	0.00010238
ADCK5	chr8	8q24.3	203054	protein-coding	aarF domain containing kinase 5	1.15	1.34	0.00010391
LOC286114	chr8	8p21.3	286114	ncRNA	-	0.97	0.68	0.000104083
SLC52A2	chr8	8q24.3	79581	protein-coding	solute carrier family 52 (riboflavin transporter), member 2	1.15	1.34	0.00010856
OR4F21	chr8	8p23.3	441308	protein-coding	olfactory receptor, family 4, subfamily F, member 21	0.97	0.75	0.000108624
MIR6845	chr8	-	102466748	ncRNA	microRNA 6845	1.15	1.34	0.000111685
LOC100287098	chr8	8q24.3	100287098	ncRNA	TONSL antisense RNA 1	1.15	1.33	0.000114828
MIR6893	chr8	-	102466271	ncRNA	microRNA 6893	1.15	1.33	0.000114828
ARHGAP39	chr8	8q24.3	80728	protein-coding	Rho GTPase activating protein 39	1.15	1.34	0.000115267
LOC101929172	chr8	-	101929172	ncRNA	-	0.97	0.68	0.000115962
SPATC1	chr8	8q24.3	375686	protein-coding	spermatogenesis and centriole associated 1	1.15	1.34	0.000121784
LRRC14	chr8	8q24.3	9684	protein-coding	leucine rich repeat containing 14	1.15	1.34	0.000122206
LRRC24	chr8	8q24.3	441381	protein-coding	leucine rich repeat containing 24	1.15	1.34	0.000122206
MFSD3	chr8	8q24.3	113655	protein-coding	major facilitator superfamily domain containing 3	1.15	1.34	0.000122206
RECQL4	chr8	8q24.3	9401	protein-coding	RecQ protein-like 4	1.15	1.34	0.000122206
VPS28	chr8	8q24.3	51160	protein-coding	vacuolar protein sorting 28 homolog (S. cerevisiae)	1.15	1.33	0.000125172
OTUD6B	chr8	8q21.3	51633	protein-coding	OTU domain containing 6B	1.16	1.37	0.000127321
ZC3H3	chr8	8q24.3	23144	protein-coding	zinc finger CCCH-type containing 3	1.15	1.34	0.000129511
DECR1	chr8	8q21.3	1666	protein-coding	2,4-dienoyl CoA reductase 1, mitochondrial	1.16	1.36	0.000131191
KIF13B	chr8	8p12	23303	protein-coding	kinesin family member 13B	0.99	0.69	0.000133349
NRBP2	chr8	8q24.3	340371	protein-coding	nuclear receptor binding protein 2	1.15	1.34	0.000134119
C8orf88	chr8	8q21.3	100127983	protein-coding	chromosome 8 open reading frame 88	1.16	1.37	0.000134592
LOC286059	chr8	8p21.2	286059	pseudo	-	0.97	0.67	0.000135272
ZNF704	chr8	8q21.13	619279	protein-coding	zinc finger protein 704	1.14	1.35	0.000137079
MIR5708	chr8	-	100847056	ncRNA	microRNA 5708	1.16	1.37	0.00013856
LOC100505739	chr8	-	100505739	ncRNA	long intergenic non-protein coding RNA 1603	1.1	1.32	0.000139054
ZBTB10	chr8	8q13-q21.1	65986	protein-coding	zinc finger and BTB domain containing 10	1.16	1.37	0.000142163
FBXL6	chr8	8q24.3	26233	protein-coding	F-box and leucine-rich repeat protein 6	1.15	1.34	0.000142654
TMEM249	chr8	8q24.3	340393	protein-coding	transmembrane protein 249	1.15	1.34	0.000142654
NKX2-6	chr8	8p21.2	137814	protein-coding	NK2 homeobox 6	0.97	0.67	0.000143419
MIR937	chr8	8q24.3	100126338	ncRNA	microRNA 937	1.15	1.34	0.000143633
SCRIB	chr8	8q24.3	23513	protein-coding	scribbled planar cell polarity protein	1.15	1.34	0.000143633
CCAR2	chr8	8p22	57805	protein-coding	cell cycle and apoptosis regulator 2	0.97	0.67	0.000148468
DEFB4A	chr8	8p23.1	1673	protein-coding	defensin, beta 4A	0.98	0.73	0.000154814
DUSP4	chr8	8p12-p11	1846	protein-coding	dual specificity phosphatase 4	0.99	0.69	0.000157605
EPPK1	chr8	8q24.3	83481	protein-coding	epiplakin 1	1.15	1.34	0.000162327
MRPS28	chr8	8q21.1-q21.2	28957	protein-coding	mitochondrial ribosomal protein S28	1.15	1.36	0.000169677
ZNF16	chr8	8q24	7564	protein-coding	zinc finger protein 16	1.16	1.35	0.000170237
COL22A1	chr8	8q24.3	169044	protein-coding	collagen, type XXII, alpha 1	1.12	1.35	0.000172866
PUF60	chr8	8q24.3	22827	protein-coding	poly-U binding splicing factor 60KDa	1.15	1.34	0.000173348
LOC286189	chr8	8q13.1	286189	ncRNA	C8orf34 antisense RNA 1	1.11	1.3	0.000175333
ZNF623	chr8	8q24.3	9831	protein-coding	zinc finger protein 623	1.16	1.34	0.000175849
CPSF1	chr8	8q24.23	29894	protein-coding	cleavage and polyadenylation specific factor 1, 160kDa	1.14	1.32	0.00018061
NEFL	chr8	8p21	4747	protein-coding	neurofilament, light polypeptide	0.97	0.68	0.000184582
RHOBTB2	chr8	8p21.3	23221	protein-coding	Rho-related BTB domain containing 2	0.97	0.67	0.000184879
MIR1234	chr8	-	100302196	ncRNA	microRNA 1234	1.15	1.34	0.000193582
MIR6849	chr8	-	102466749	ncRNA	microRNA 6849	1.15	1.34	0.000193582
MIR939	chr8	8q24.3	100126351	ncRNA	microRNA 939	1.15	1.34	0.000193582
TNFRSF10B	chr8	8p22-p21	8795	protein-coding	tumor necrosis factor receptor superfamily, member 10b	0.97	0.67	0.000198532
CYHR1	chr8	8q24.3	50626	protein-coding	cysteine/histidine-rich 1	1.15	1.34	0.000200865
BREA2	chr8	8q24.3	286076	ncRNA	-	1.16	1.34	0.000203236
ZNF707	chr8	8q24.3	286075	protein-coding	zinc finger protein 707	1.16	1.34	0.000204204
EEF1D	chr8	8q24.3	1936	protein-coding	eukaryotic translation elongation factor 1 delta (guanine nucleotide exchange protein)	1.16	1.34	0.000205361
USP17L1P	chr8	8p23.1	401447	protein-coding	ubiquitin specific peptidase 17-like family member 1	0.98	0.74	0.000206523
GSDMD	chr8	8q24.3	79792	protein-coding	gasdermin D	1.16	1.34	0.000209454
MROH6	chr8	8q24.3	642475	protein-coding	maestro heat-like repeat family member 6	1.16	1.34	0.000209454
NAPRT1	chr8	8q24.3	93100	protein-coding	nicotinate phosphoribosyltransferase	1.16	1.34	0.000209454
LINC00589	chr8	8p12	619351	ncRNA	long intergenic non-protein coding RNA 589	0.99	0.71	0.000211696
NECAB1	chr8	8q21.3	64168	protein-coding	N-terminal EF-hand calcium binding protein 1	1.15	1.36	0.000212363
ZC2HC1A	chr8	8q21.12	51101	protein-coding	zinc finger, C2HC-type containing 1A	1.12	1.33	0.000213818
LACTB2	chr8	8q13.3	51110	protein-coding	lactamase, beta 2	1.1	1.32	0.000214404
ZNF252P	chr8	8q24.3	286101	pseudo	zinc finger protein 252, pseudogene	1.16	1.35	0.00021602
C8orf44	chr8	8q13.1	56260	protein-coding	chromosome 8 open reading frame 44	1.11	1.31	0.000220902
TMED10P1	chr8	8q24.3	286102	pseudo	transmembrane emp24-like trafficking protein 10 (yeast) pseudogene 1	1.16	1.35	0.000220952
ZNF252P-AS1	chr8	8q24.3	286103	ncRNA	ZNF252P antisense RNA 1	1.16	1.35	0.000220952
TMEM64	chr8	8q21.3	169200	protein-coding	transmembrane protein 64	1.16	1.37	0.000221272
LRRC69	chr8	8q21.3	100130742	protein-coding	leucine rich repeat containing 69	1.16	1.37	0.000226106
EGR3	chr8	8p23-p21	1960	protein-coding	early growth response 3	0.97	0.67	0.000229197
MCPH1	chr8	8p23.1	79648	protein-coding	microcephalin 1	0.97	0.69	0.000235192
TNFRSF10C	chr8	8p22-p21	8794	protein-coding	tumor necrosis factor receptor superfamily, member 10c, decoy without an intracellular domain	0.97	0.67	0.00024251
DOCK5	chr8	8p21.2	80005	protein-coding	dedicator of cytokinesis 5	0.97	0.69	0.000245697
LOC254896	chr8	8p21.2	254896	ncRNA	-	0.97	0.67	0.000246445
LOC286190	chr8	8q13.2	286190	ncRNA	LACTB2 antisense RNA 1	1.1	1.32	0.000247045
GPIHBP1	chr8	8q24.3	338328	protein-coding	glycosylphosphatidylinositol anchored high density lipoprotein binding protein 1	1.13	1.33	0.000250485
SLC39A4	chr8	8q24.3	55630	protein-coding	solute carrier family 39 (zinc transporter), member 4	1.15	1.32	0.000254435
DEFA10P	chr8	8p23.1	449493	pseudo	defensin, alpha 10 pseudogene	0.97	0.72	0.000255126
PEX2	chr8	8q21.1	5828	protein-coding	peroxisomal biogenesis factor 2	1.12	1.33	0.000257025
INTS9	chr8	8p21.1	55756	protein-coding	integrator complex subunit 9	0.99	0.69	0.00025881
CA1	chr8	8q21.2	759	protein-coding	carbonic anhydrase I	1.12	1.32	0.00026418
LOC392232	chr8	8q13.3	392232	pseudo	-	1.11	1.31	0.000264808
PRSS55	chr8	8p23.1	203074	protein-coding	protease, serine, 55	0.98	0.69	0.000265593
C8orf44-SGK3	chr8	-	100533105	protein-coding	C8orf44-SGK3 readthrough	1.11	1.31	0.000267347
C8orf58	chr8	8p21	541565	protein-coding	chromosome 8 open reading frame 58	0.97	0.67	0.000268231
PDLIM2	chr8	8p21.3	64236	protein-coding	PDZ and LIM domain 2 (mystique)	0.97	0.67	0.000268231
BIN3-IT1	chr8	8p21.3	80094	ncRNA	BIN3 intronic transcript 1	0.97	0.67	0.000271788
PEBP4	chr8	8p21.3	157310	protein-coding	phosphatidylethanolamine-binding protein 4	0.97	0.68	0.000273529
NEFM	chr8	8p21	4741	protein-coding	neurofilament, medium polypeptide	0.97	0.68	0.000274034
XPO7	chr8	8p21	23039	protein-coding	exportin 7	0.97	0.68	0.000275821
BIN3	chr8	8p21.3	55909	protein-coding	bridging integrator 3	0.97	0.67	0.000279419
TNFRSF10D	chr8	8p21	8793	protein-coding	tumor necrosis factor receptor superfamily, member 10d, decoy with truncated death domain	0.97	0.67	0.000286612
LOC389641	chr8	8p21.3	389641	ncRNA	-	0.97	0.67	0.000286933
LINC01030	chr8	8q21.3	101937451	ncRNA	long intergenic non-protein coding RNA 1030	1.16	1.36	0.000289452
VCPIP1	chr8	8q13	80124	protein-coding	valosin containing protein (p97)/p47 complex interacting protein 1	1.11	1.31	0.000291214
FAM83H-AS1	chr8	8q24.3	100128338	ncRNA	FAM83H antisense RNA 1 (head to head)	1.16	1.34	0.000292804
HEY1	chr8	8q21	23462	protein-coding	hes-related family bHLH transcription factor with YRPW motif 1	1.15	1.35	0.000293594
SULF1	chr8	8q13.2	23213	protein-coding	sulfatase 1	1.11	1.33	0.000299427
LOC100507156	chr8	-	100507156	ncRNA	-	0.97	0.67	0.000301467
SORBS3	chr8	8p21.3	10174	protein-coding	sorbin and SH3 domain containing 3	0.97	0.67	0.000302575
MTMR7	chr8	8p22	9108	protein-coding	myotubularin related protein 7	0.98	0.69	0.00030511
REXO1L2P	chr8	8q21.2	100288527	pseudo	REX1, RNA exonuclease 1 homolog (S. cerevisiae)-like 2, pseudogene	1.12	1.33	0.000313431
PMP2	chr8	8q21.3-q22.1	5375	protein-coding	peripheral myelin protein 2	1.15	1.36	0.000313943
CA3	chr8	8q21.2	761	protein-coding	carbonic anhydrase III	1.13	1.33	0.000316769
MIR6841	chr8	-	102465506	ncRNA	microRNA 6841	0.97	0.68	0.000318584
PAG1	chr8	8q21.13	55824	protein-coding	phosphoprotein membrane anchor with glycosphingolipid microdomains 1	1.14	1.34	0.000320189
SGK3	chr8	8q12	23678	protein-coding	serum/glucocorticoid regulated kinase family, member 3	1.11	1.31	0.000327786
TRIM35	chr8	8p21.2	23087	protein-coding	tripartite motif containing 35	0.98	0.69	0.000331222
CCDC166	chr8	8q24.3	100130274	protein-coding	coiled-coil domain containing 166	1.16	1.34	0.000334519
FAM83H	chr8	8q24.3	286077	protein-coding	family with sequence similarity 83, member H	1.16	1.34	0.000334519
MAPK15	chr8	-	225689	protein-coding	mitogen-activated protein kinase 15	1.16	1.34	0.000334519
MIR4664	chr8	-	100616318	ncRNA	microRNA 4664	1.16	1.34	0.000334519
E2F5	chr8	8q21.2	1875	protein-coding	E2F transcription factor 5, p130-binding	1.13	1.31	0.000335165
LOC101927040	chr8	-	101927040	ncRNA	-	1.15	1.35	0.00034044
FABP12	chr8	8q21.13	646486	protein-coding	fatty acid binding protein 12	1.15	1.36	0.00034332
MIR320A	chr8	8p21.3	407037	ncRNA	microRNA 320a	0.97	0.68	0.000345554
POLR3D	chr8	8q21	661	protein-coding	polymerase (RNA) III (DNA directed) polypeptide D, 44kDa	0.97	0.68	0.000345554
LOC101926892	chr8	-	101926892	ncRNA	-	1.11	1.32	0.000346115
BNIP3L	chr8	8p21	665	protein-coding	BCL2/adenovirus E1B 19kDa interacting protein 3-like	0.98	0.69	0.000346563
PTK2B	chr8	8p21.1	2185	protein-coding	protein tyrosine kinase 2 beta	0.98	0.69	0.000349734
MCMDC2	chr8	8q13.1	157777	protein-coding	minichromosome maintenance domain containing 2	1.11	1.31	0.000352566
PTTG3P	chr8	8q13.1	26255	pseudo	pituitary tumor-transforming 3, pseudogene	1.11	1.31	0.00035348
R3HCC1	chr8	8p21.3	203069	protein-coding	R3H domain and coiled-coil containing 1	0.97	0.67	0.00035348
DCAF4L2	chr8	8q21.3	138009	protein-coding	DDB1 and CUL4 associated factor 4-like 2	1.15	1.34	0.000356928
LOC101241902	chr8	8q21	101241902	pseudo	-	1.13	1.34	0.000359081
PYCRL	chr8	8q24.3	65263	protein-coding	pyrroline-5-carboxylate reductase-like	1.15	1.34	0.000361302
C8orf74	chr8	8p23.1	203076	protein-coding	chromosome 8 open reading frame 74	0.98	0.7	0.000364205
MSC	chr8	8q21	9242	protein-coding	musculin	1.11	1.3	0.000365098
PPP2R2A	chr8	8p21.2	5520	protein-coding	protein phosphatase 2, regulatory subunit B, alpha	0.98	0.69	0.000365812
TNFRSF10A	chr8	8p21	8797	protein-coding	tumor necrosis factor receptor superfamily, member 10a	0.97	0.67	0.000365984
MYBL1	chr8	8q13.1	4603	protein-coding	v-myb avian myeloblastosis viral oncogene homolog-like 1	1.11	1.31	0.000367172
SLC25A37	chr8	8p21.2	51312	protein-coding	solute carrier family 25 (mitochondrial iron transporter), member 37	0.97	0.68	0.000369068
CHMP7	chr8	8p21.3	91782	protein-coding	charged multivesicular body protein 7	0.97	0.67	0.000369707
MSRA	chr8	8p23.1	4482	protein-coding	methionine sulfoxide reductase A	0.98	0.7	0.000372403
TRAM1	chr8	8q13.3	23471	protein-coding	translocation associated membrane protein 1	1.1	1.31	0.000372498
ENTPD4	chr8	8p21.3	9583	protein-coding	ectonucleoside triphosphate diphosphohydrolase 4	0.97	0.67	0.000377937
DOK2	chr8	8p21.3	9046	protein-coding	docking protein 2, 56kDa	0.97	0.68	0.000379368
XKR9	chr8	8q13.3	389668	protein-coding	XK, Kell blood group complex subunit-related family, member 9	1.11	1.31	0.000379955
SOX7	chr8	8p23.1	83595	protein-coding	SRY (sex determining region Y)-box 7	0.98	0.7	0.00038135
STC1	chr8	8p21.2	6781	protein-coding	stanniocalcin 1	0.97	0.68	0.000381751
PINX1	chr8	8p23	54984	protein-coding	PIN2/TERF1 interacting, telomerase inhibitor 1	0.98	0.7	0.000392674
BMP1	chr8	8p21.3	649	protein-coding	bone morphogenetic protein 1	0.97	0.68	0.000395008
USP17L4	chr8	8p23.1	645402	protein-coding	ubiquitin specific peptidase 17-like family member 4	0.98	0.74	0.000395088
LINC01111	chr8	-	101926978	ncRNA	long intergenic non-protein coding RNA 1111	1.11	1.31	0.00039952
CA13	chr8	8q21.2	377677	protein-coding	carbonic anhydrase XIII	1.13	1.31	0.000401913
RP1L1	chr8	8p23.1	94137	protein-coding	retinitis pigmentosa 1-like 1	0.98	0.7	0.000402777
MBOAT4	chr8	8p12	619373	protein-coding	membrane bound O-acyltransferase domain containing 4	0.99	0.72	0.000409437
DCTN6	chr8	8p12	10671	protein-coding	dynactin 6	0.99	0.72	0.000418118
CHMP4C	chr8	8q21.13	92421	protein-coding	charged multivesicular body protein 4C	1.14	1.34	0.000418561
ZFAND1	chr8	8q21.13	79752	protein-coding	zinc finger, AN1-type domain 1	1.14	1.34	0.000419906
SLCO5A1	chr8	8q13.3	81796	protein-coding	solute carrier organic anion transporter family, member 5A1	1.1	1.31	0.000420506
NKX3-1	chr8	8p21.2	4824	protein-coding	NK3 homeobox 1	0.97	0.67	0.000421936
FABP4	chr8	8q21	2167	protein-coding	fatty acid binding protein 4, adipocyte	1.15	1.35	0.000423288
C8orf59	chr8	8q21.2	401466	protein-coding	chromosome 8 open reading frame 59	1.13	1.31	0.000432867
CA2	chr8	8q22	760	protein-coding	carbonic anhydrase II	1.13	1.31	0.000433671
TIGD5	chr8	8q24.3	84948	protein-coding	tigger transposable element derived 5	1.16	1.34	0.000435641
MIR597	chr8	8p23.1	693182	ncRNA	microRNA 597	0.97	0.7	0.000436338
GNRH1	chr8	8p21-p11.2	2796	protein-coding	gonadotropin-releasing hormone 1 (luteinizing-releasing hormone)	0.97	0.68	0.000449849
PHYHIP	chr8	8p21.3	9796	protein-coding	phytanoyl-CoA 2-hydroxylase interacting protein	0.97	0.68	0.000449929
SLC35G5	chr8	8p23.1	83650	protein-coding	solute carrier family 35, member G5	0.97	0.7	0.000454803
IL7	chr8	8q12-q13	3574	protein-coding	interleukin 7	1.12	1.33	0.000455068
SNX16	chr8	8q21.13	64089	protein-coding	sorting nexin 16	1.14	1.33	0.000458012
LGI3	chr8	8p21.3	203190	protein-coding	leucine-rich repeat LGI family, member 3	0.97	0.68	0.000458437
REEP4	chr8	8p21.3	80346	protein-coding	receptor accessory protein 4	0.97	0.68	0.000458437
SFTPC	chr8	8p21	6440	protein-coding	surfactant protein C	0.97	0.68	0.000458437
FGF17	chr8	8p21	8822	protein-coding	fibroblast growth factor 17	0.97	0.67	0.000460962
PRDM14	chr8	8q13.3	63978	protein-coding	PR domain containing 14	1.1	1.31	0.000461978
HMBOX1	chr8	8p21.1	79618	protein-coding	homeobox containing 1	0.99	0.69	0.000462061
FABP9	chr8	8q21.13	646480	protein-coding	fatty acid binding protein 9, testis	1.15	1.35	0.000462099
ANGPT2	chr8	8p23.1	285	protein-coding	angiopoietin 2	0.97	0.69	0.000462534
STMN2	chr8	8q21.13	11075	protein-coding	stathmin 2	1.14	1.33	0.000464525
FAM167A	chr8	8p23-p22	83648	protein-coding	family with sequence similarity 167, member A	0.97	0.69	0.000465056
LPL	chr8	8p22	4023	protein-coding	lipoprotein lipase	0.97	0.69	0.000466806
SNHG6	chr8	8q13|8q13	641638	ncRNA	small nucleolar RNA host gene 6	1.11	1.31	0.00046727
SNORD87	chr8	8q13.1	641648	snoRNA	small nucleolar RNA, C/D box 87	1.11	1.31	0.00046727
MIR6842	chr8	-	102465507	ncRNA	microRNA 6842	0.98	0.69	0.000468757
MIR6876	chr8	-	102465527	ncRNA	microRNA 6876	0.97	0.68	0.000468757
C8orf46	chr8	8q13.1	254778	protein-coding	chromosome 8 open reading frame 46	1.11	1.32	0.000472813
FDFT1	chr8	8p23.1-p22	2222	protein-coding	farnesyl-diphosphate farnesyltransferase 1	0.97	0.7	0.000484461
MIR3926-1	chr8	-	100500870	ncRNA	microRNA 3926-1	0.98	0.71	0.000484643
MIR3926-2	chr8	-	100500838	ncRNA	microRNA 3926-2	0.98	0.71	0.000484643
TRPA1	chr8	8q13	8989	protein-coding	transient receptor potential cation channel, subfamily A, member 1	1.11	1.3	0.000485051
C8orf49	chr8	8p23.1	606553	ncRNA	chromosome 8 open reading frame 49	0.97	0.7	0.000485411
HR	chr8	8p21.2	55806	protein-coding	hair growth associated	0.97	0.68	0.000490049
NCOA2	chr8	8q13.3	10499	protein-coding	nuclear receptor coactivator 2	1.1	1.31	0.000491715
KCTD9	chr8	8p21.1	54793	protein-coding	potassium channel tetramerization domain containing 9	0.97	0.69	0.000491825
DMTN	chr8	8p21.1	2039	protein-coding	dematin actin binding protein	0.97	0.67	0.000518167
SLC10A5	chr8	8q21.13	347051	protein-coding	solute carrier family 10, member 5	1.14	1.34	0.000526506
LOXL2	chr8	8p21.3	4017	protein-coding	lysyl oxidase-like 2	0.97	0.67	0.000526853
ADAM7	chr8	8p21.2	8756	protein-coding	ADAM metallopeptidase domain 7	0.97	0.68	0.000527731
CDCA2	chr8	8p21.2	157313	protein-coding	cell division cycle associated 2	0.97	0.69	0.000531037
CRISPLD1	chr8	8q21.11	83690	protein-coding	cysteine-rich secretory protein LCCL domain containing 1	1.11	1.3	0.000535295
C8orf12	chr8	8p23.1	83656	ncRNA	FAM167A antisense RNA 1	0.97	0.69	0.00053625
TDH	chr8	8p23.1	157739	pseudo	L-threonine dehydrogenase (pseudogene)	0.97	0.7	0.000538661
C8orf33	chr8	8q24.3	65265	protein-coding	chromosome 8 open reading frame 33	1.16	1.34	0.00054557
IMPA1	chr8	8q21.13-q21.3	3612	protein-coding	inositol(myo)-1(or 4)-monophosphatase 1	1.14	1.34	0.000550698
STMN4	chr8	8p21.2	81551	protein-coding	stathmin-like 4	0.98	0.69	0.000562714
CRH	chr8	8q13	1392	protein-coding	corticotropin releasing hormone	1.11	1.31	0.000573288
PPP3CC	chr8	8p21.3	5533	protein-coding	protein phosphatase 3, catalytic subunit, gamma isozyme	0.97	0.68	0.000575692
NEIL2	chr8	8p23.1	252969	protein-coding	nei endonuclease VIII-like 2 (E. coli)	0.97	0.7	0.000575995
PI15	chr8	8q21.11	51050	protein-coding	peptidase inhibitor 15	1.12	1.31	0.000587228
PNOC	chr8	8p21	5368	protein-coding	prepronociceptin	0.98	0.69	0.000588154
RBPMS	chr8	8p12	11030	protein-coding	RNA binding protein with multiple splicing	0.99	0.73	0.000602007
DEFB136	chr8	8p23.1	613210	protein-coding	defensin, beta 136	0.97	0.7	0.000611662
EXTL3	chr8	8p21	2137	protein-coding	exostosin-like glycosyltransferase 3	0.98	0.69	0.000612076
BLK	chr8	8p23-p22	640	protein-coding	BLK proto-oncogene, Src family tyrosine kinase	0.97	0.7	0.000613017
CTSB	chr8	8p22	1508	protein-coding	cathepsin B	0.97	0.7	0.000619741
DPYSL2	chr8	8p22-p21	1808	protein-coding	dihydropyrimidinase-like 2	0.98	0.69	0.000620715
ADRA1A	chr8	8p21.2	148	protein-coding	adrenoceptor alpha 1A	0.97	0.69	0.000629526
CNOT7	chr8	8p22-p21.3	29883	protein-coding	CCR4-NOT transcription complex, subunit 7	0.98	0.7	0.000629961
MIR598	chr8	8p23.1	693183	ncRNA	microRNA 598	0.98	0.7	0.000634969
ZFHX4-AS1	chr8	8q21.11	100192378	ncRNA	ZFHX4 antisense RNA 1	1.12	1.3	0.000640385
DEFB134	chr8	8p23.1	613211	protein-coding	defensin, beta 134	0.97	0.7	0.000640987
MIR3148	chr8	-	100422876	ncRNA	microRNA 3148	0.99	0.72	0.000641921
FLJ39080	chr8	8q21.11	441355	ncRNA	MIR2052 host gene	1.13	1.31	0.000647888
LOC100505718	chr8	-	100505718	ncRNA	long intergenic non-protein coding RNA 1592	1.11	1.3	0.00064889
LOC100128993	chr8	8p21.3	100128993	ncRNA	-	0.97	0.69	0.000650373
LINC00967	chr8	-	100505659	ncRNA	long intergenic non-protein coding RNA 967	1.11	1.31	0.000651776
RALYL	chr8	8q21.2	138046	protein-coding	RALY RNA binding protein-like	1.12	1.31	0.000662395
ADAM28	chr8	8p21.2	10863	protein-coding	ADAM metallopeptidase domain 28	0.97	0.68	0.000663035
PKIA	chr8	8q21.12	5569	protein-coding	protein kinase (cAMP-dependent, catalytic) inhibitor alpha	1.12	1.31	0.000669789
INTS10	chr8	8p21.3	55174	protein-coding	integrator complex subunit 10	0.97	0.69	0.000676433
LZTS1	chr8	8p22	11178	protein-coding	leucine zipper, putative tumor suppressor 1	0.97	0.68	0.000677623
ZFHX4	chr8	8q21.11	79776	protein-coding	zinc finger homeobox 4	1.13	1.31	0.000682948
COPS5	chr8	8q13.1	10987	protein-coding	COP9 signalosome subunit 5	1.11	1.31	0.000685629
PREX2	chr8	8q13.2	80243	protein-coding	phosphatidylinositol-3,4,5-trisphosphate-dependent Rac exchange factor 2	1.11	1.3	0.000690684
LINC00208	chr8	8p23.1	83655	ncRNA	long intergenic non-protein coding RNA 208	0.97	0.7	0.000691439
FAM183CP	chr8	8p12	286135	ncRNA	family with sequence similarity 183, member C, pseudogene	0.99	0.72	0.000694664
MTMR9	chr8	8p23-p22	66036	protein-coding	myotubularin related protein 9	0.97	0.7	0.000696566
NPM2	chr8	8p21.3	10361	protein-coding	nucleophosmin/nucleoplasmin 2	0.97	0.67	0.00070014
KIAA1456	chr8	8p22	57604	protein-coding	KIAA1456	0.98	0.71	0.000705551
DEFA11P	chr8	8p23.1	724068	pseudo	defensin, alpha 11 pseudogene	0.97	0.7	0.000714339
MIR8055	chr8	-	102465861	ncRNA	microRNA 8055	0.97	0.69	0.000717654
DEFB135	chr8	8p23.1	613209	protein-coding	defensin, beta 135	0.97	0.7	0.000721937
NUDT18	chr8	8p21.3	79873	protein-coding	nudix (nucleoside diphosphate linked moiety X)-type motif 18	0.97	0.68	0.000723057
RRS1	chr8	8q13.1	23212	protein-coding	RRS1 ribosome biogenesis regulator homolog (S. cerevisiae)	1.11	1.3	0.000725437
PNMA2	chr8	8p21.2	10687	protein-coding	paraneoplastic Ma antigen 2	0.98	0.69	0.000732183
LRRCC1	chr8	8q21.2	85444	protein-coding	leucine rich repeat and coiled-coil centrosomal protein 1	1.13	1.31	0.000735782
LINC00681	chr8	8p23.1	101409254	ncRNA	long intergenic non-protein coding RNA 681	0.98	0.7	0.000737917
AGPAT5	chr8	8p23.1	55326	protein-coding	1-acylglycerol-3-phosphate O-acyltransferase 5	0.97	0.69	0.000738008
DNAJC5B	chr8	8q13.1	85479	protein-coding	DnaJ (Hsp40) homolog, subfamily C, member 5 beta	1.11	1.3	0.000752992
LOC100287015	chr8	8p23.1	100287015	ncRNA	-	0.96	0.69	0.000762533
ADAMDEC1	chr8	8p21.2	27299	protein-coding	ADAM-like, decysin 1	0.97	0.68	0.000764683
LEPROTL1	chr8	8p12	23484	protein-coding	leptin receptor overlapping transcript-like 1	0.99	0.72	0.000765705
SBSPON	chr8	8q21.11	157869	protein-coding	somatomedin B and thrombospondin, type 1 domain containing	1.14	1.31	0.000769733
C8orf34	chr8	8q13	116328	protein-coding	chromosome 8 open reading frame 34	1.11	1.3	0.000770496
GS1-24F4.2	chr8	8p23.1	100652791	ncRNA	-	0.97	0.7	0.000775193
DEFB1	chr8	8p23.1	1672	protein-coding	defensin, beta 1	0.97	0.7	0.000793073
ADHFE1	chr8	8q13.1	137872	protein-coding	alcohol dehydrogenase, iron containing, 1	1.11	1.3	0.000797567
MIR2052	chr8	-	100302260	ncRNA	microRNA 2052	1.13	1.31	0.000805311
MIR4659A	chr8	-	100616348	ncRNA	microRNA 4659a	0.97	0.7	0.000812734
MIR4659B	chr8	-	100616372	ncRNA	microRNA 4659b	0.97	0.7	0.000812734
DEFA8P	chr8	8p23.1	449491	pseudo	defensin, alpha 8 pseudogene	0.97	0.7	0.000815223
CHRNA2	chr8	8p21	1135	protein-coding	cholinergic receptor, nicotinic, alpha 2 (neuronal)	0.98	0.69	0.00081703
FABP5	chr8	8q21.13	2171	protein-coding	fatty acid binding protein 5 (psoriasis-associated)	1.15	1.33	0.000822734
EBF2	chr8	8p21.2	64641	protein-coding	early B-cell factor 2	0.97	0.69	0.000827172
LINC00599	chr8	8p23.1	157627	ncRNA	long intergenic non-protein coding RNA 599	0.97	0.7	0.000829363
DEFA5	chr8	8p23.1	1670	protein-coding	defensin, alpha 5, Paneth cell-specific	0.97	0.7	0.000830306
MICU3	chr8	8p22	286097	protein-coding	mitochondrial calcium uptake family, member 3	0.98	0.7	0.000845753
LZTS1-AS1	chr8	-	100874051	ncRNA	LZTS1 antisense RNA 1	0.97	0.69	0.00085472
ZDHHC2	chr8	8p22	51201	protein-coding	zinc finger, DHHC-type containing 2	0.98	0.7	0.000862994
STAU2-AS1	chr8	8q21.11	100128126	ncRNA	STAU2 antisense RNA 1	1.14	1.31	0.000872734
ZNF395	chr8	8p21.1	55893	protein-coding	zinc finger protein 395	0.98	0.7	0.000875002
DEFA9P	chr8	8p23.1	449492	pseudo	defensin, alpha 9 pseudogene	0.96	0.7	0.000879798
DEFT1P	chr8	8p23.1	170949	pseudo	defensin, theta 1 pseudogene	0.97	0.72	0.000879798
DEFT1P2	chr8	8p23.1	100287083	pseudo	defensin, theta 1 pseudogene 2	0.97	0.72	0.000879798
MIR5681A	chr8	-	100847058	ncRNA	microRNA 5681a	1.13	1.31	0.000890562
MIR5681B	chr8	-	100847091	ncRNA	microRNA 5681b	1.13	1.31	0.000890562
HNF4G	chr8	8q21.11	3174	protein-coding	hepatocyte nuclear factor 4, gamma	1.11	1.3	0.000895337
LOC340357	chr8	8p23.1	340357	ncRNA	-	0.98	0.69	0.000896668
RBPMS-AS1	chr8	8p12	100128750	ncRNA	RBPMS antisense RNA 1	0.99	0.73	0.000898713
CSGALNACT1	chr8	8p21.3	55790	protein-coding	chondroitin sulfate N-acetylgalactosaminyltransferase 1	0.97	0.69	0.00090205
NAT2	chr8	8p22	10	protein-coding	N-acetyltransferase 2 (arylamine N-acetyltransferase)	0.97	0.69	0.000905907
ATP6V1B2	chr8	8p21.3	526	protein-coding	ATPase, H+ transporting, lysosomal 56/58kDa, V1 subunit B2	0.97	0.68	0.0009254
TERF1	chr8	8q21.11	7013	protein-coding	telomeric repeat binding factor (NIMA-interacting) 1	1.14	1.32	0.000940451
FAM160B2	chr8	8p21.3	64760	protein-coding	family with sequence similarity 160, member B2	0.97	0.68	0.000944793
MIR1322	chr8	-	100302166	ncRNA	microRNA 1322	0.98	0.7	0.000944793
VPS37A	chr8	8p22	137492	protein-coding	vacuolar protein sorting 37 homolog A (S. cerevisiae)	0.98	0.69	0.000946941
TCF24	chr8	8q13.1	100129654	protein-coding	transcription factor 24	1.11	1.31	0.000949113
MIR124-1	chr8	8p23.1	406907	ncRNA	microRNA 124-1	0.97	0.7	0.000960635
PIWIL2	chr8	8p21.3	55124	protein-coding	piwi-like RNA-mediated gene silencing 2	0.97	0.68	0.00097137
TMEM66	chr8	8p12	51669	protein-coding	store-operated calcium entry-associated regulatory factor	0.99	0.72	0.000994271
PPP1R42	chr8	8q13.1	286187	protein-coding	protein phosphatase 1, regulatory subunit 42	1.11	1.31	0.00103392
XKR5	chr8	8p23.1	389610	protein-coding	XK, Kell blood group complex subunit-related family, member 5	0.97	0.7	0.00103425
DEFA4	chr8	8p23	1669	protein-coding	defensin, alpha 4, corticostatin	0.97	0.71	0.00104203
DEFA6	chr8	8p23.1	1671	protein-coding	defensin, alpha 6, Paneth cell-specific	0.97	0.71	0.00104203
FGF20	chr8	8p22	26281	protein-coding	fibroblast growth factor 20	0.98	0.7	0.00104261
DEFB4B	chr8	8p23.1	100289462	protein-coding	defensin, beta 4B	0.97	0.73	0.00104988
EPHX2	chr8	8p21	2053	protein-coding	epoxide hydrolase 2, cytoplasmic	0.98	0.69	0.00107753
MSR1	chr8	8p22	4481	protein-coding	macrophage scavenger receptor 1	0.97	0.7	0.00108391
PRR23D1	chr8	8p23.1	100131608	protein-coding	proline rich 23 domain containing 1	0.97	0.72	0.00108833
PRR23D2	chr8	8p23.1	100133251	protein-coding	proline rich 23 domain containing 2	0.97	0.72	0.00108833
RMDN1	chr8	8q21.3	51115	protein-coding	regulator of microtubule dynamics 1	1.14	1.32	0.00109672
GDAP1	chr8	8q21.11	54332	protein-coding	ganglioside induced differentiation associated protein 1	1.13	1.31	0.00110938
DLC1	chr8	8p22	10395	protein-coding	DLC1 Rho GTPase activating protein	0.98	0.71	0.00111468
ARFGEF1	chr8	8q13	10565	protein-coding	ADP-ribosylation factor guanine nucleotide-exchange factor 1 (brefeldin A-inhibited)	1.1	1.29	0.00114347
DEFB103A	chr8	8p23.1	414325	protein-coding	defensin, beta 103A	0.97	0.71	0.00116222
DEFB103B	chr8	8p23	55894	protein-coding	defensin, beta 103B	0.97	0.71	0.00116222
SPAG11A	chr8	8p23.1	653423	protein-coding	sperm associated antigen 11A	0.97	0.72	0.0011725
DEFA3	chr8	8p23.1	1668	protein-coding	defensin, alpha 3, neutrophil-specific	0.97	0.72	0.00119909
GATA4	chr8	8p23.1-p22	2626	protein-coding	GATA binding protein 4	0.97	0.7	0.0012091
SH2D4A	chr8	8p21.2	63898	protein-coding	SH2 domain containing 4A	0.97	0.69	0.00120941
MIR3622A	chr8	-	100500858	ncRNA	microRNA 3622a	0.98	0.69	0.00121163
MIR3622B	chr8	-	100500871	ncRNA	microRNA 3622b	0.98	0.69	0.00121163
MIR6843	chr8	-	102465508	ncRNA	microRNA 6843	0.98	0.69	0.00123339
SLC39A14	chr8	8p21.3	23516	protein-coding	solute carrier family 39 (zinc transporter), member 14	0.97	0.68	0.00124875
LOC101926908	chr8	-	101926908	ncRNA	-	1.13	1.3	0.00126121
FGL1	chr8	8p22	2267	protein-coding	fibrinogen-like 1	0.97	0.71	0.0012706
UG0898H09	chr8	8q12.3	643763	ncRNA	-	1.09	1.27	0.00130664
ATP6V0D2	chr8	-	245972	protein-coding	ATPase, H+ transporting, lysosomal 38kDa, V0 subunit d2	1.14	1.31	0.00134658
CASC9	chr8	8q21.11	101805492	ncRNA	cancer susceptibility candidate 9 (non-protein coding)	1.12	1.3	0.00137492
TCEB1	chr8	8q21.11	6921	protein-coding	transcription elongation factor B (SIII), polypeptide 1 (15kDa, elongin C)	1.15	1.33	0.00139664
TRIM55	chr8	8q13.1	84675	protein-coding	tripartite motif containing 55	1.11	1.3	0.0014046
ASAH1	chr8	8p22	427	protein-coding	N-acylsphingosine amidohydrolase (acid ceramidase) 1	0.97	0.7	0.00142212
PBK	chr8	8p21.2	55872	protein-coding	PDZ binding kinase	0.98	0.69	0.00143055
CLU	chr8	8p21-p12	1191	protein-coding	clusterin	0.98	0.69	0.00145535
DEFA1	chr8	8p23.1	1667	protein-coding	defensin, alpha 1	0.97	0.72	0.00149125
DEFA1B	chr8	8p23.1	728358	protein-coding	defensin, alpha 1B	0.97	0.72	0.00149125
CCDC25	chr8	8p21.1	55246	protein-coding	coiled-coil domain containing 25	0.98	0.69	0.00149513
GGH	chr8	8q12.3	8836	protein-coding	gamma-glutamyl hydrolase (conjugase, folylpolygammaglutamyl hydrolase)	1.09	1.27	0.00150173
RDH10	chr8	8q21.11	157506	protein-coding	retinol dehydrogenase 10 (all-trans)	1.14	1.31	0.00151594
FZD3	chr8	8p21	7976	protein-coding	frizzled class receptor 3	0.98	0.69	0.00152849
LOC157273	chr8	8p23.1	157273	ncRNA	-	0.97	0.71	0.00154993
DEFB104A	chr8	8p23.1	140596	protein-coding	defensin, beta 104A	0.97	0.71	0.00155567
DEFB104B	chr8	8p23.1	503618	protein-coding	defensin, beta 104B	0.97	0.71	0.00155567
SPAG11B	chr8	8p23.1	10407	protein-coding	sperm associated antigen 11B	0.97	0.71	0.00156476
WRN	chr8	8p12	7486	protein-coding	Werner syndrome, RecQ helicase-like	0.99	0.74	0.00159799
NAT1	chr8	8p22	9	protein-coding	N-acetyltransferase 1 (arylamine N-acetyltransferase)	0.97	0.69	0.00161442
MTUS1	chr8	8p22	57509	protein-coding	microtubule associated tumor suppressor 1	0.97	0.71	0.0016165
MIR4288	chr8	8p21	100422903	ncRNA	microRNA 4288	0.98	0.7	0.00171196
JPH1	chr8	8q21	56704	protein-coding	junctophilin 1	1.14	1.31	0.00177348
CSPP1	chr8	8q13.2	79848	protein-coding	centrosome and spindle pole associated protein 1	1.11	1.3	0.00178968
FBXO16	chr8	8p21.1	157574	protein-coding	F-box protein 16	0.98	0.69	0.00179738
TTPA	chr8	8q12.3	7274	protein-coding	tocopherol (alpha) transfer protein	1.09	1.27	0.00180911
TMEM70	chr8	8q21.11	54968	protein-coding	transmembrane protein 70	1.15	1.33	0.00182348
PDE7A	chr8	8q13	5150	protein-coding	phosphodiesterase 7A	1.11	1.29	0.00182595
LOC100130301	chr8	8q21.11	100130301	protein-coding	chromosome 8 open reading frame 89	1.14	1.31	0.00184205
ELP3	chr8	8p21.1	55140	protein-coding	elongator acetyltransferase complex subunit 3	0.98	0.7	0.00187718
C8orf48	chr8	8p22	157773	protein-coding	chromosome 8 open reading frame 48	0.97	0.71	0.00187946
DEFB105A	chr8	8p23.1	245908	protein-coding	defensin, beta 105A	0.97	0.72	0.00188257
DEFB105B	chr8	8p23.1	504180	protein-coding	defensin, beta 105B	0.97	0.72	0.00188257
DEFB106A	chr8	8p23.1	245909	protein-coding	defensin, beta 106A	0.97	0.72	0.00188257
DEFB106B	chr8	8p23.1	503841	protein-coding	defensin, beta 106B	0.97	0.72	0.00188257
DEFB107A	chr8	8p23.1	245910	protein-coding	defensin, beta 107A	0.97	0.72	0.00190428
DEFB107B	chr8	8p23.1	503614	protein-coding	defensin, beta 107B	0.97	0.72	0.00190428
LOC100130298	chr8	8q12.2	100130298	ncRNA	-	1.11	1.27	0.00193174
FAM90A7P	chr8	8p23.1	441317	pseudo	family with sequence similarity 90, member A7, pseudogene	0.97	0.72	0.00198492
SLC7A2	chr8	8p22	6542	protein-coding	solute carrier family 7 (cationic amino acid transporter, y+ system), member 2	0.97	0.71	0.00199993
MIR383	chr8	8p22	494332	ncRNA	microRNA 383	0.97	0.69	0.00201344
SGK223	chr8	8p23.1	157285	protein-coding	-	0.98	0.71	0.00201822
RPL7	chr8	8q21.11	6129	protein-coding	ribosomal protein L7	1.14	1.31	0.00203653
LY96	chr8	8q21.11	23643	protein-coding	lymphocyte antigen 96	1.15	1.33	0.0020721
PDGFRL	chr8	8p22-p21.3	5157	protein-coding	platelet-derived growth factor receptor-like	0.97	0.71	0.00207453
PSKH2	chr8	8q21.3	85481	protein-coding	protein serine kinase H2	1.15	1.31	0.00210192
CPNE3	chr8	8q21.3	8895	protein-coding	copine III	1.15	1.31	0.00216638
UBE2W	chr8	8q21.11	55284	protein-coding	ubiquitin-conjugating enzyme E2W (putative)	1.15	1.33	0.00217097
ESCO2	chr8	8p21.1	157570	protein-coding	establishment of sister chromatid cohesion N-acetyltransferase 2	0.98	0.69	0.00220197
LINC01289	chr8	8q12.3	286184	ncRNA	long intergenic non-protein coding RNA 1289	1.09	1.26	0.00221503
PCM1	chr8	8p22-p21.3	5108	protein-coding	pericentriolar material 1	0.97	0.69	0.00223117
FAM90A10P	chr8	8p23.1	441328	pseudo	family with sequence similarity 90, member A10, pseudogene	0.97	0.72	0.00229731
SCARA3	chr8	8p21	51435	protein-coding	scavenger receptor class A, member 3	0.98	0.69	0.00232158
MIR4287	chr8	-	100422828	ncRNA	microRNA 4287	0.98	0.69	0.00232337
DEFB130	chr8	8p23.1	245940	protein-coding	defensin, beta 130	0.96	0.71	0.00232992
LOC100133267	chr8	8p23.1	100133267	protein-coding	-	0.96	0.71	0.00232992
DEFB109P1B	chr8	8p23.1	641517	pseudo	defensin, beta 109, pseudogene 1B	0.96	0.72	0.00234969
NUGGC	chr8	8p21.1	389643	protein-coding	nuclear GTPase, germinal center associated	0.98	0.69	0.0024101
PPP1R3B	chr8	8p23.1	79660	protein-coding	protein phosphatase 1, regulatory subunit 3B	0.97	0.72	0.00257754
ERI1	chr8	8p23.1	90459	protein-coding	exoribonuclease 1	0.97	0.72	0.00258108
SLC7A13	chr8	8q21.3	157724	protein-coding	solute carrier family 7 (anionic amino acid transporter), member 13	1.14	1.31	0.00259821
MIR124-2	chr8	8q12.3	406908	ncRNA	microRNA 124-2	1.1	1.28	0.00261377
MIR124-2HG	chr8	8q12.3	100130155	ncRNA	MIR124-2 host gene	1.1	1.28	0.00261377
MTFR1	chr8	8q13.1	9650	protein-coding	mitochondrial fission regulator 1	1.12	1.29	0.00262233
PSD3	chr8	8p21.3	23362	protein-coding	pleckstrin and Sec7 domain containing 3	0.97	0.71	0.00266454
MIR4660	chr8	-	100616350	ncRNA	microRNA 4660	0.97	0.72	0.00271771
YTHDF3	chr8	8q12.3	253943	protein-coding	YTH N(6)-methyladenosine RNA binding protein 3	1.1	1.27	0.00292166
CYP7B1	chr8	8q21.3	9420	protein-coding	cytochrome P450, family 7, subfamily B, polypeptide 1	1.1	1.28	0.00299557
BHLHE22	chr8	8q13	27319	protein-coding	basic helix-loop-helix family, member e22	1.1	1.28	0.00299843
LOC401463	chr8	8q12.3	401463	ncRNA	-	1.1	1.28	0.00299843
LINC00965	chr8	8p23.1	349196	ncRNA	long intergenic non-protein coding RNA 965	0.97	0.74	0.0030526
RAB2A	chr8	8q12.1	5862	protein-coding	RAB2A, member RAS oncogene family	1.1	1.26	0.00328966
CHD7	chr8	8q12.2	55636	protein-coding	chromodomain helicase DNA binding protein 7	1.1	1.26	0.00352704
SCARA5	chr8	8p21.1	286133	protein-coding	scavenger receptor class A, member 5	0.98	0.7	0.00359202
CLVS1	chr8	8q12.3	157807	protein-coding	clavesin 1	1.11	1.26	0.00373323
CLDN23	chr8	8p23.1	137075	protein-coding	claudin 23	0.97	0.72	0.00380678
LINC00251	chr8	8q13.1	552859	ncRNA	long intergenic non-protein coding RNA 251	1.11	1.28	0.00393059
MIR4470	chr8	-	100616484	ncRNA	microRNA 4470	1.11	1.27	0.00397977
FAM90A2P	chr8	8p23.1	729689	pseudo	family with sequence similarity 90, member A2, pseudogene	0.97	0.74	0.00424846
YTHDF3-AS1	chr8	8q	101410533	ncRNA	YTHDF3 antisense RNA 1 (head to head)	1.1	1.27	0.00444686
ASPH	chr8	8q12.1	444	protein-coding	aspartate beta-hydroxylase	1.1	1.26	0.0045419
WWP1	chr8	8q21	11059	protein-coding	WW domain containing E3 ubiquitin protein ligase 1	1.15	1.31	0.00467035
ARMC1	chr8	8q13.1	55156	protein-coding	armadillo repeat containing 1	1.12	1.29	0.00562492
USP17L8	chr8	8p23.1	392188	protein-coding	ubiquitin specific peptidase 17-like family member 8	0.96	0.73	0.00576796
USP17L3	chr8	8p23.1	645836	protein-coding	ubiquitin specific peptidase 17-like family member 3	0.96	0.73	0.0060011
FAM86B1	chr8	8p23.1	85002	protein-coding	family with sequence similarity 86, member B1	0.97	0.74	0.00836538
CNGB3	chr8	8q21.3	54714	protein-coding	cyclic nucleotide gated channel beta 3	1.16	1.31	0.00935193
FAM66D	chr8	8p23.1	100132923	ncRNA	family with sequence similarity 66, member D	0.96	0.75	0.00961601
STAU2	chr8	8q21.11	27067	protein-coding	staufen double-stranded RNA binding protein 2	1.15	1.3	0.0109017
USP17L2	chr8	8p23.1	377630	protein-coding	ubiquitin specific peptidase 17-like family member 2	0.96	0.75	0.0122833
LOC392196	chr8	8p23.1	392196	pseudo	-	0.96	0.75	0.0129151
USP17L7	chr8	8p23.1	392197	protein-coding	ubiquitin specific peptidase 17-like family member 7	0.96	0.75	0.0129151
DEFB109P1	chr8	8p23.1	245912	pseudo	defensin, beta 109, pseudogene 1	0.97	0.75	0.0221641
LOC100499183	chr8	8q22.3	100499183	ncRNA	BAALC antisense RNA 1	1.16	1.42	2.36e-08
LOC100507435	chr8	-	100507435	ncRNA	DLGAP2 antisense RNA 1	0.98	0.7	2.86e-05
LOC731779	chr8	8q24.3	731779	ncRNA	long intergenic non-protein coding RNA 1300	1.15	1.37	6.05e-05
MIR7112-2	chr8	-	102465906	ncRNA	microRNA 7112	1.16	1.35	7.92e-05
SCXA	chr8	8q24.3	642658	protein-coding	scleraxis basic helix-loop-helix transcription factor	1.16	1.35	7.92e-05
GS1-251I9.4	chr8	-	100506365	ncRNA	OTUD6B antisense RNA 1 (head to head)	1.16	1.38	0.000126496
LOC100505676	chr8	-	100505676	ncRNA	RRS1 antisense RNA 1 (head to head)	1.11	1.31	0.000658735
LOC100505532	chr8	-	100505532	ncRNA	long intergenic non-protein coding RNA 1301	1.11	1.26	0.00323363
LOC286186	chr8	8q13.1	286186	ncRNA	long intergenic non-protein coding RNA 1299	1.11	1.29	0.00334641
