# Supplementary material for: Genome and transcriptome delineation of two major oncogenic pathways governing invasive ductal breast cancer development
Source: Oncotarget. 2015 Oct 10;6(34):36652–74. doi: 10.18632/oncotarget.5543 (PMC4742202; doi:10.18632/oncotarget.5543)
Supplement: Supplementary file 13 [file oncotarget-06-36652-s013.xls]

## Sheet: Supp. Table S15
Supplementary Table S15: enrichment analysis of stem cells related genes among molecular grading related genes. A: The significant enrichment of genes associated with 21 embryonic stem cells, as obtained by SAGE, in the genes that were differentially expressed between HG1-like and HG3-like tumors, specifically within the genes that are up regulated in HG3-like tumors with respect to HG1-like tumo…
A
Category	Term	dataset description	Count	%	PValue	Genes	List Total	Pop Hits	Pop Total	Fold Enrichment	Benjamini
CGAP_SAGE_QUARTILE	1003:stem cell__3rd	embryonic stem cell, normal, cell line, h9, wa09, female, extracted short sage	233	20	2.10376e-47	165055, 124923, 5230, 55236, 8317, 63922, 23518, 8318, 10615, 7353, 3925, 727803, 6611, 441228, 11091, 1184, 54892, 1717, 644754, 2023, 55215, 8243, 1434, 23397, 51495, 1075, 221914, 3840, 221079, 7335, 7336, 646347, 55526, 518, 514, 388962, 5245, 10212, 3832, 1063, 128869, 1058, 908, 10606, 23007, 55536, 644877, 3930, 432369, 10744, 100130289, 9601, 6597, 6596, 55789, 983, 9493, 94239, 86, 84823…	905	1529	15839	2.7	3.65003e-45
CGAP_SAGE_QUARTILE	1311:stem cell_null_3rd	embryonic stem cell, normal, cell line, hsf6, uc06, female, long sage	116	10	2.38821e-29	3148, 124923, 332, 100132425, 3281, 54908, 3336, 6421, 51083, 387103, 54915, 27338, 10615, 11013, 3925, 6611, 55222, 10535, 644754, 140823, 2023, 1434, 51021, 1075, 9768, 6950, 1786, 150465, 7335, 83461, 646347, 29088, 2177, 54069, 514, 4173, 7112, 84923, 55734, 4174, 9618, 5424, 388962, 4176, 8562, 5245, 3014, 3015, 4171, 9232, 54205, 908, 27101, 10606, 7534, 644877, 10189, 3930, 6576, 432369, 1…	905	639	15839	3.2	3.31483e-28
CGAP_SAGE_QUARTILE	1312:stem cell_null_3rd	embryonic stem cell, normal, cell line, hes3, es03, female, long sage	186	16	1.59931e-35	4498, 5230, 63922, 332, 54492, 3281, 158, 51083, 79902, 55379, 51087, 100133042, 7353, 3925, 29128, 6611, 727803, 441228, 116028, 55759, 1717, 644754, 4605, 29901, 11332, 10622, 2023, 11335, 55215, 1434, 58488, 1075, 1841, 2597, 7335, 646347, 518, 65078, 514, 55734, 388962, 5245, 9898, 3832, 908, 10606, 55536, 644877, 432369, 10744, 100130289, 9601, 6597, 983, 4860, 94239, 51529, 84823, 50848, 64…	905	1251	15839	2.6	4.62467e-34
CGAP_SAGE_QUARTILE	1313:stem cell_null_3rd	embryonic stem cell, normal, cell line, h7, wa07, female, long sage	150	12.9	2.94986e-26	7290, 3148, 3149, 10797, 51001, 100132425, 3281, 158, 51081, 22974, 6421, 51083, 387103, 54915, 27131, 27338, 11013, 3925, 1978, 6611, 79007, 441228, 1894, 55759, 51016, 23507, 1717, 644754, 729595, 10625, 23475, 79017, 55055, 10622, 11332, 2023, 80178, 729952, 5931, 81610, 1434, 58488, 51021, 113130, 29979, 5557, 1075, 9768, 6950, 3312, 1788, 51026, 28998, 3320, 1503, 7335, 7336, 646347, 84908, …	905	1054	15839	2.5	3.01059e-25
CGAP_SAGE_QUARTILE	1314:stem cell_null_3rd	embryonic stem cell, normal, cell line, h14, wa14, male, long sage	160	13.8	2.89686e-34	3148, 3149, 10797, 7295, 552900, 51373, 26262, 3281, 100132425, 158, 3336, 51083, 644934, 387103, 80209, 7167, 27338, 3925, 727803, 6611, 441228, 1894, 10539, 54892, 672, 644754, 729595, 29901, 23475, 10622, 11332, 2023, 80178, 729952, 10165, 9055, 55215, 8243, 81610, 1434, 51495, 29979, 1075, 9768, 339175, 3312, 1786, 3840, 1841, 3320, 25807, 7336, 646347, 29088, 518, 514, 4809, 4173, 388228, 41…	905	996	15839	2.8	7.73237e-33
CGAP_SAGE_QUARTILE	1331:stem cell_null_3rd	embryonic stem cell, normal, cell line, hes3, es03, female, extracted short sage	209	18	6.60172e-37	4498, 5230, 54492, 63922, 332, 158, 79902, 55379, 51087, 100133042, 7353, 3925, 29128, 727803, 6611, 441228, 11091, 116028, 1184, 55759, 1325, 1717, 644754, 4605, 29901, 10622, 11332, 2023, 11335, 55215, 1434, 58488, 1075, 1841, 7335, 2597, 646347, 518, 65078, 514, 388962, 5245, 3833, 3832, 908, 10606, 55536, 644877, 432369, 10744, 100130289, 9601, 6597, 378708, 94239, 4860, 84823, 51529, 642590,…	905	1480	15839	2.5	2.8635e-35
CGAP_SAGE_QUARTILE	1332:stem cell_null_3rd	embryonic stem cell, normal, cell line, hsf6, uc06, female, extracted short sage	137	11.8	2.95188e-28	3148, 124923, 3149, 7295, 8317, 332, 100132425, 54908, 3336, 6421, 387103, 54915, 55379, 27338, 10615, 11013, 3925, 6611, 1894, 55222, 10539, 158511, 10535, 10907, 9735, 644754, 729595, 140823, 2023, 729952, 5931, 728461, 1434, 1075, 9768, 6950, 1786, 150465, 1503, 7335, 83461, 646347, 29088, 2177, 54069, 4173, 7112, 84923, 4174, 9618, 5424, 699, 388962, 4176, 8562, 5245, 3014, 3015, 4171, 9232, …	905	870	15839	2.8	3.65822e-27
CGAP_SAGE_QUARTILE	1333:stem cell_null_3rd	embryonic stem cell, normal, cell line, h7, wa07, female, extracted short sage	172	14.8	1.03493e-28	79801, 158, 51081, 3925, 6611, 1978, 441228, 55759, 23507, 1717, 644754, 10721, 10625, 11332, 10622, 2023, 1434, 58488, 1075, 1841, 7335, 646347, 7336, 518, 514, 388962, 5245, 1063, 908, 10606, 55536, 644877, 432369, 10744, 100130289, 55789, 983, 9493, 4860, 86, 51529, 50848, 642590, 10055, 5708, 10962, 7979, 400013, 7443, 10575, 10576, 440, 7388, 10460, 3608, 440145, 83596, 100129492, 6789, 7371…	905	1246	15839	2.4	1.33007e-27
CGAP_SAGE_QUARTILE	1334:stem cell_null_3rd	embryonic stem cell, normal, cell line, h14, wa14, male, extracted short sage	184	15.8	4.73038e-36	124923, 158, 51083, 6491, 80209, 7167, 10615, 3925, 6611, 727803, 441228, 1184, 54892, 644754, 29901, 11332, 10622, 2023, 8243, 55215, 1434, 51495, 1075, 3840, 1841, 646347, 7336, 340348, 518, 514, 388228, 388962, 5245, 10212, 3832, 2305, 1063, 100133012, 908, 10606, 55536, 3930, 644877, 432369, 10744, 100130289, 9601, 55905, 10952, 983, 9493, 94239, 8500, 86, 51529, 84823, 642590, 10055, 5708, 8…	905	1218	15839	2.6	1.64144e-34
CGAP_SAGE_QUARTILE	1383:stem cell_null_3rd	embryonic stem cell, normal, cell line, long sage, male, hes4, es04, mef	151	13	2.53794e-27	2146, 3148, 3149, 5230, 10797, 92906, 8317, 332, 100132425, 3281, 158, 3336, 6421, 79902, 9141, 80209, 7167, 27131, 483, 27338, 3925, 1978, 6611, 441228, 55027, 116028, 1894, 654364, 55759, 644754, 729595, 4830, 116150, 54821, 79017, 11332, 10622, 2023, 729952, 10165, 29980, 1434, 51021, 51495, 113130, 29979, 1075, 23480, 6950, 3312, 1786, 3840, 28998, 1841, 1503, 7336, 646347, 84908, 29089, 2908…	905	1041	15839	2.5	2.84086e-26
CGAP_SAGE_QUARTILE	1384:stem cell_null_3rd	embryonic stem cell, normal, cell line, extracted short sage, male, hes4, es04, mef	165	14.2	9.27634e-25	2146, 165055, 3148, 3149, 5230, 10797, 92906, 55236, 8317, 26262, 332, 100132425, 158, 3336, 6421, 79902, 387103, 9141, 55379, 80209, 7167, 27131, 483, 27338, 3925, 1978, 727803, 6611, 441228, 55027, 116028, 1894, 654364, 10539, 1184, 55759, 644754, 729595, 4830, 54821, 79017, 10622, 11332, 2023, 729952, 10165, 29980, 5931, 117246, 1434, 51021, 51495, 113130, 29979, 51105, 1075, 23480, 6950, 3312…	905	1264	15839	2.3	8.25356e-24
CGAP_SAGE_QUARTILE	1385:stem cell_null_3rd	embryonic stem cell, normal, cell line, male, long sage, h13, wa13, mef	178	15.3	1.9733e-30	5230, 8317, 3281, 158, 23518, 79902, 55544, 100133042, 7167, 7353, 3925, 6611, 441228, 116028, 55759, 644754, 10625, 11332, 2023, 8208, 11335, 8243, 1434, 1075, 205564, 3845, 2597, 646347, 7336, 518, 514, 55734, 388962, 5245, 100133012, 128869, 908, 10606, 55536, 644877, 432369, 10744, 100130289, 9601, 10952, 6597, 55789, 983, 4860, 94239, 86, 51529, 84823, 50848, 642590, 10055, 10963, 8624, 7979…	905	1274	15839	2.4	2.97711e-29
CGAP_SAGE_QUARTILE	1386:stem cell_null_3rd	embryonic stem cell, normal, cell line, male, extracted short sage, h13, wa13, mef	196	16.9	6.79201e-31	165055, 5230, 8317, 158, 23518, 79902, 55544, 55379, 100133042, 7167, 7353, 3925, 6611, 441228, 116028, 1184, 55759, 1717, 644754, 10625, 11332, 2023, 8208, 11335, 8243, 1434, 1075, 205564, 3845, 2597, 7336, 646347, 518, 388962, 5245, 1063, 100133012, 128869, 908, 10606, 55536, 644877, 10744, 100130289, 9601, 6597, 10952, 55789, 983, 94239, 4860, 86, 51529, 84823, 642590, 10055, 10963, 8624, 7979…	905	1472	15839	2.3	1.1223e-29
CGAP_SAGE_QUARTILE	1387:stem cell_null_3rd	embryonic stem cell, normal, cell line, matrigel, long sage, male, h1, wa01	163	14	1.15531e-32	3148, 3149, 10797, 10549, 653820, 57673, 100132425, 3281, 55239, 158, 23518, 22974, 3336, 6421, 51083, 113251, 387103, 54915, 9141, 80209, 27131, 483, 27338, 7353, 3925, 1978, 727803, 6611, 441228, 1894, 10535, 51016, 644754, 729595, 10625, 116150, 11332, 2023, 80178, 729952, 8243, 283459, 81610, 1434, 51021, 10874, 51495, 113130, 1075, 3845, 3312, 1786, 28998, 387893, 1841, 144455, 3320, 1503, 7…	905	1059	15839	2.7	2.50558e-31
CGAP_SAGE_QUARTILE	1388:stem cell_null_3rd	embryonic stem cell, normal, cell line, matrigel, extracted short sage, male, h1, wa01	179	15.4	2.59991e-31	55239, 158, 23518, 51083, 80209, 7353, 3925, 1978, 6611, 727803, 441228, 644754, 10721, 10625, 11332, 2023, 11335, 8243, 1434, 10874, 51495, 1075, 3845, 387893, 1841, 144455, 7335, 646347, 340348, 514, 388962, 5245, 100133012, 128869, 908, 10606, 55536, 644877, 432369, 10744, 100130289, 100129478, 9601, 64151, 55789, 983, 9493, 4860, 94239, 86, 51529, 84823, 642590, 10055, 201725, 7979, 10376, 74…	905	1265	15839	2.5	4.74826e-30
CGAP_SAGE_QUARTILE	1390:stem cell_null_3rd	embryonic stem cell, normal, cell line, male, long sage, h1, wa01, mef	164	14.1	1.47887e-40	29796, 3148, 10797, 7295, 92906, 552900, 332, 100132425, 3281, 158, 51081, 3336, 51083, 644934, 6491, 7167, 27131, 483, 27338, 3925, 1978, 727803, 6611, 441228, 100131693, 116028, 1894, 55759, 116150, 23475, 79017, 55055, 10622, 2023, 201254, 55215, 1434, 51495, 29979, 1075, 6950, 3312, 28998, 84798, 144455, 3320, 1503, 25807, 7335, 7336, 83461, 646347, 84908, 2177, 518, 514, 4809, 4173, 7112, 41…	905	927	15839	3.1	1.28292e-38
CGAP_SAGE_QUARTILE	1391:stem cell_null_3rd	embryonic stem cell, normal, cell line, male, extracted short sage, h1, wa01, mef	191	16.4	1.9233e-40	165055, 92906, 332, 158, 51081, 6491, 100133042, 7167, 3925, 1978, 6611, 727803, 441228, 11091, 116028, 55759, 63933, 10622, 2023, 11335, 55215, 1434, 51495, 1075, 84798, 1841, 144455, 2597, 7335, 646347, 7336, 55526, 518, 514, 388228, 5245, 10212, 3832, 908, 10606, 55536, 644877, 3930, 432369, 10744, 100130289, 6597, 55789, 94239, 86, 51529, 84823, 642590, 10055, 7979, 400013, 10376, 7443, 9588,…	905	1207	15839	2.8	1.11231e-38
CGAP_SAGE_QUARTILE	1603:stem cell_null_3rd	embryonic stem cell, cell line, normal, bg01, male, long sage	146	12.6	1.84427e-36	29796, 3148, 3149, 5230, 10797, 7295, 10549, 552900, 51373, 10403, 100132425, 3281, 158, 54908, 3336, 51083, 644934, 387103, 285643, 100133042, 27338, 11013, 3925, 727803, 6611, 100131693, 81620, 55759, 10535, 644754, 729595, 9868, 29901, 140823, 116150, 79017, 10622, 729952, 11335, 81610, 1434, 1075, 23480, 339175, 1788, 28998, 3320, 2597, 25807, 7335, 7336, 646347, 29089, 29088, 518, 514, 4809,…	905	816	15839	3.1	7.1107e-35
CGAP_SAGE_QUARTILE	1604:stem cell_null_3rd	embryonic stem cell, cell line, normal, bg01, male, extracted short sage	165	14.2	2.66575e-32	165055, 5230, 158, 100133042, 3925, 6611, 727803, 1184, 55759, 644754, 9868, 29901, 10721, 10622, 11335, 1434, 1075, 7335, 2597, 646347, 7336, 518, 388228, 388962, 5245, 3832, 1063, 100133012, 55732, 908, 10606, 55536, 3930, 644877, 10744, 84816, 100130289, 100129478, 9601, 64151, 983, 9493, 94239, 642590, 10055, 201725, 7979, 10376, 7443, 9588, 10575, 10576, 645979, 7388, 10051, 10460, 11200, 44…	905	1088	15839	2.7	5.13896e-31
CGAP_SAGE_QUARTILE	843:stem cell__3rd	embryonic stem cell, normal, cell line, h9, wa09, female, long sage, mef	211	18.1	6.19818e-51	124923, 55236, 8317, 63922, 3281, 8318, 23518, 10615, 7353, 3925, 6611, 441228, 54892, 1717, 644754, 2023, 55215, 8243, 1434, 51495, 1075, 221914, 3840, 221079, 7335, 7336, 646347, 55526, 518, 514, 55734, 388962, 5245, 10212, 9898, 1063, 128869, 1058, 908, 10606, 55536, 644877, 3930, 432369, 10744, 100130289, 9601, 6597, 6596, 55789, 983, 9493, 94239, 86, 84823, 51529, 642590, 10055, 8624, 7979, …	905	1230	15839	3	2.15077e-48
CGAP_SAGE_QUARTILE	844:stem cell__3rd	embryonic stem cell, normal, cell line, short sage, female, h9, wa09, mef	200	17.2	2.45356e-33	124923, 5230, 63922, 332, 3281, 55239, 158, 51081, 51087, 100133042, 80209, 7167, 10615, 727803, 6611, 116028, 284992, 1184, 23649, 644754, 4605, 10622, 2023, 8208, 11335, 55215, 1434, 23397, 10874, 84798, 1841, 23019, 221079, 2597, 646347, 518, 514, 51582, 388228, 388962, 10212, 3832, 2305, 1063, 100133012, 134266, 908, 10606, 2821, 432369, 10744, 84816, 100130289, 6597, 9700, 8836, 10381, 94239…	905	1459	15839	2.4	6.08132e-32
B
	Gene Symbol	Gene Name	Chromosome	Entrez.Gene.ID	Cluster ID
1	CCNG1	cyclin G1	5q32-q34	900	cluster 1
2	GJA1	gap junction protein, alpha 1, 43kDa	6q22.31	2697	cluster 1
28	HNRNPA1	heterogeneous nuclear ribonucleoprotein A1	12q13.1	3178	cluster 1
29	HNRNPA1P10	heterogeneous nuclear ribonucleoprotein A1 pseudogene 10	19p13.2	664709	cluster 1
30	HNRNPA1P12	heterogeneous nuclear ribonucleoprotein A1 pseudogene 12	5q14.1	644037	cluster 1
31	HNRNPA1P2	heterogeneous nuclear ribonucleoprotein A1 pseudogene 2	6p21.32	100131609	cluster 1
35	HNRNPC	heterogeneous nuclear ribonucleoprotein C (C1/C2)	14q11.2	3183	cluster 1
43	MTA3	metastasis associated 1 family, member 3	2p22.1	57504	cluster 1
51	PHC1	polyhomeotic homolog 1 (Drosophila)	12p13	1911	cluster 1
57	PSMA2	proteasome (prosome, macropain) subunit, alpha type, 2	7p13	5683	cluster 1
61	RBMX	RNA binding motif protein, X-linked	Xq26	27316	cluster 1
62	RBPMS2	RNA binding protein with multiple splicing 2	15q22.31	348093	cluster 1
65	RPAIN	RPA interacting protein	17p13.2	84268	cluster 1
66	RPL6	ribosomal protein L6	12q24.13	6128	cluster 1
67	RPL6P10	ribosomal protein L6 pseudogene 10	4q13.1	642828	cluster 1
85	SNRPN	small nuclear ribonucleoprotein polypeptide N	15q11.2	6638	cluster 1
88	SS18L2	synovial sarcoma translocation gene on chromosome 18-like 2	3p21	51188	cluster 1
98	TPM1	tropomyosin 1 (alpha)	15q22.1	7168	cluster 1
1	ACAA2	acetyl-CoA acyltransferase 2	18q21	10449	cluster 2
2	AKIRIN1	akirin 1	1p34.3	79647	cluster 2
4	C1QBP	complement component 1, q subcomponent binding protein	17p13.3	708	cluster 2
6	CCT2	chaperonin containing TCP1, subunit 2 (beta)	12q15	10576	cluster 2
7	CCT6A	chaperonin containing TCP1, subunit 6A (zeta 1)	7p11.2	908	cluster 2
8	CCT8	chaperonin containing TCP1, subunit 8 (theta)	21q21.3	10694	cluster 2
10	CDC123	cell division cycle 123	10p13	8872	cluster 2
11	CDH12	cadherin 12, type 2 (N-cadherin 2)	5p14.3	1010	cluster 2
12	CKS2	CDC28 protein kinase regulatory subunit 2	9q22	1164	cluster 2
13	CSDE1	cold shock domain containing E1, RNA-binding	1p13.2	7812	cluster 2
14	CSE1L	CSE1 chromosome segregation 1-like (yeast)	20q13	1434	cluster 2
16	DEK	DEK proto-oncogene	6p23	7913	cluster 2
17	EIF3E	eukaryotic translation initiation factor 3, subunit E	8q22-q23	3646	cluster 2
18	EIF4A1	eukaryotic translation initiation factor 4A1	17p13	1973	cluster 2
19	EIF4A1P4	eukaryotic translation initiation factor 4A1 pseudogene 4	12q13.13	728698	cluster 2
20	EIF5A	eukaryotic translation initiation factor 5A	17p13-p12	1984	cluster 2
21	EIF5AL1	eukaryotic translation initiation factor 5A-like 1	10q22.3	143244	cluster 2
22	G3BP2	GTPase activating protein (SH3 domain) binding protein 2	4q21.1	9908	cluster 2
24	H2AFZ	H2A histone family, member Z	4q23	3015	cluster 2
25	HDAC2	histone deacetylase 2	6q21	3066	cluster 2
26	HGGB1	high mobility group box 1	13q12	3146	cluster 2
36	KLHDC8A	kelch domain containing 8A	1q32.1	55220	cluster 2
37	LAPTM4B	lysosomal protein transmembrane 4 beta	8q22.1	55353	cluster 2
38	LDHB	lactate dehydrogenase B	12p12.2-p12.1	3945	cluster 2
39	MAD2L2	MAD2 mitotic arrest deficient-like 2 (yeast)	1p36	10459	cluster 2
40	MCM4	minichromosome maintenance complex component 4	8q12-q13	4173	cluster 2
41	METTL5	methyltransferase like 5	2q31.1	29081	cluster 2
42	MGST1	microsomal glutathione S-transferase 1	12p12.3-p12.1	4257	cluster 2
44	NASP	nuclear autoantigenic sperm protein (histone-binding)	1p34.1	4678	cluster 2
45	NCL	nucleolin	2q37.1	4691	cluster 2
46	NT5DC2	5'-nucleotidase domain containing 2	3p21.1	64943	cluster 2
47	NUDT5	nudix (nucleoside diphosphate linked moiety X)-type motif 5	10p14	11164	cluster 2
48	PABPC1	poly(A) binding protein, cytoplasmic 1	8q22.2-q23	26986	cluster 2
49	PABPC1P4	poly(A) binding protein, cytoplasmic 1 pseudogene 4	12q14.2	341315	cluster 2
50	PAICS	phosphoribosylaminoimidazole carboxylase, phosphoribosylaminoimidazole succinocarboxamide synthetase	4q12	10606	cluster 2
53	PIM2	Pim-2 proto-oncogene, serine/threonine kinase	Xp11.23	11040	cluster 2
54	PODXL	podocalyxin-like	7q32-q33	5420	cluster 2
55	PPP1CC	protein phosphatase 1, catalytic subunit, gamma isozyme	12q24.1-q24.2	5501	cluster 2
56	PRDX1	peroxiredoxin 1	1p34.1	5052	cluster 2
58	PTTG1	pituitary tumor-transforming 1	5q35.1	9232	cluster 2
59	PTTG2	pituitary tumor-transforming 2	4p14	10744	cluster 2
60	RAN	RAN, member RAS oncogene family	12q24.33	5901	cluster 2
63	RCN2	reticulocalbin 2, EF-hand calcium binding domain	15q22.33-q24.1	5955	cluster 2
64	RPA1	replication protein A1, 70kDa	17p13.3	6117	cluster 2
68	RPL6P19	ribosomal protein L6 pseudogene 19	7q33	646483	cluster 2
70	SAE1	SUMO1 activating enzyme subunit 1	19q13.32	10055	cluster 2
71	SARNP	SAP domain containing ribonucleoprotein	12q13.2	84324	cluster 2
72	SET	SET nuclear proto-oncogene	9q34	6418	cluster 2
74	SHFM1	split hand/foot malformation (ectrodactyly) type 1	7q21.3	7979	cluster 2
75	SMARCA5	SWI/SNF related, matrix associated, actin dependent regulator of chromatin, subfamily a, member 5	4q31.1-q31.2	8467	cluster 2
76	SMS	spermine synthase	Xp22.1	6611	cluster 2
79	SNRPA1	small nuclear ribonucleoprotein polypeptide A'	15q26.3	6627	cluster 2
80	SNRPF	small nuclear ribonucleoprotein polypeptide F	12q23.1	6636	cluster 2
81	SNRPG	small nuclear ribonucleoprotein polypeptide G	2p13.3	6637	cluster 2
82	SNRPGP10	small nuclear ribonucleoprotein polypeptide G pseudogene 10	1q32.1	100130289	cluster 2
87	SRSF3	serine/arginine-rich splicing factor 3	6p21	6428	cluster 2
89	SSBP1	single-stranded DNA binding protein 1, mitochondrial	7q34	6742	cluster 2
90	STOML2	stomatin (EPB72)-like 2	9p13.1	30968	cluster 2
91	STRAP	serine/threonine kinase receptor associated protein	12p13.1	11171	cluster 2
92	SUMO1	small ubiquitin-like modifier 1	2q33	7341	cluster 2
94	SUMO2	small ubiquitin-like modifier 2	17q25	6613	cluster 2
96	SUMO3	small ubiquitin-like modifier 3	21q22.3	6612	cluster 2
97	TACC3	transforming, acidic coiled-coil containing protein 3	4p16.3	10460	cluster 2
99	UGP2	UDP-glucose pyrophosphorylase 2	2p14-p13	7360	cluster 2
100	ZNF354C	zinc finger protein 354C	5q35	30832	cluster 2
101	LOC642590	spermine synthase pseudogene	6q13	642590	cluster 2
3	ANKRD34C-AS1	ANKRD34C antisense RNA 1	15q25.1	729911	NA
9	CCT8P1	chaperonin containing TCP1, subunit 8 (theta) pseudogene 1	1q21.1	644131	NA
15	CYCS	cytochrome c, somatic	7p21.2	NA	NA
27	HGGB1P10	high mobility group box 1 pseudogene 10	22q12.1	100130561	NA
32	HNRNPA1P33	heterogeneous nuclear ribonucleoprotein A1 pseudogene 33	10q11.22	728643	NA
33	HNRNPA1P35	heterogeneous nuclear ribonucleoprotein A1 pseudogene 35	2q33.1	645691	NA
34	HNRNPA1P7	heterogeneous nuclear ribonucleoprotein A1 pseudogene 7	18q12.1	388275	NA
52	PHC1P1	polyhomeotic homolog 1 (Drosophila) pseudogene 1	12q13.2	653441	NA
69	RPL6P27	ribosomal protein L6 pseudogene 27	18p11.31	645387	NA
73	SETSIP	SET-like protein	1p22.1	646817	NA
77	SNORA48	small nucleolar RNA, H/ACA box 48	17p13.1	652965	NA
78	SNORA67	small nucleolar RNA, H/ACA box 67	17p13.1	26781	NA
83	SNRPGP15	small nuclear ribonucleoprotein polypeptide G pseudogene 15	19p13.12	100130932	NA
84	SNRPGP2	small nuclear ribonucleoprotein polypeptide G pseudogene 2	18q21.2	100130003	NA
86	SNURF	SNRPN upstream reading frame	15q11.2	8926	NA
93	SUMO1P3	SUMO1 pseudogene 3 (functional)	1q23.2	474338	NA
95	SUMO2P1	SUMO2 pseudogene 1	6p22.1	285829	NA
102	LOC646347	spermine synthase pseudogene	1q23.3	646347	NA
103	LOC648603	NA	Xp11.23	648603	NA
104	LOC100129585	NA	Xq11.2	100129585	NA
105	LOC100131735	NA	NA	100131735	NA
106	LOC100132425	NA	10p13	100132425	NA
