# Supplementary material for: Genome and transcriptome delineation of two major oncogenic pathways governing invasive ductal breast cancer development
Source: Oncotarget. 2015 Oct 10;6(34):36652–74. doi: 10.18632/oncotarget.5543 (PMC4742202; doi:10.18632/oncotarget.5543)
Supplement: Supplementary file 14 [file oncotarget-06-36652-s014.xls]

## Sheet: Supp. Table S17
Supplementary Table S17: Summary of clinical parameters of 22g-TAG breast cancer patients’ cohort and PCR primers used in qPCR validation. A): Summary of clinical parameters of patients’ cohort used in the qPCR based grading validation of 22g-TAG signature. B): PCR primers sequences associated with 22g-TAG genes.
A
Clinical parameter	Category	Number of patients
Age median (Standard Deviation)	56.5 (12.3)
Histological grades	1	8
	2	24
	3	48
Lymph Node	Positive	45
	Negative	29
	NA	6
Estrogen receptor	Positive	41
	Negative	30
	NA	9
Progesterone receptor	Positive	34
	Negative	27
	NA	19
HER2	Positive	26
	Negative	40
	NA	14
Tumor Stages	I	9
	II	48
	III	22
	IV	1
B
Gene	Primer Type	Primer Sequence
BUB1	Forward	ACCCATGGGATGATAAGCTG
BUB1	Reverse	ATCTCCCTGGGTAGCTTCGT
CAPN8	Forward	CCTGCTGGAGAAAGCCTATG
CAPN8	Reverse	GCCTTCCGGATGATCTGATA
CDC45	Forward	CTCAGCAAACACCTGCTCAA
CDC45	Reverse	GAGGGAAATAAGTGCGTCCA
CDCA5	Forward	TCCCCTGGTCTTGTTACCTG
CDCA5	Reverse	AGAGGTGCCTCTCACCTCAA
CDCA8	Forward	CCTGACACCCAGGTTTGACT
CDCA8	Reverse	GCAATACTGTGCCTCTGCAA
CENPA	Forward	TCCGAAAGCTTCAGAAGAGC
CENPA	Reverse	AGGCGTCCTCAAAGAGATGA
CENPN	Forward	AAGCATATGGCACAGCGCTCAAGA
CENPN	Reverse	AGAATCAATCCCTGGAAACCAGCC
FAM72A	Forward	CGGGAGCTGAAGTGTAGAGG
FAM72A	Reverse	GCGGGACCTAGAGCTTTTCT
KIF13B	Forward	CATTGTGTGCCCAGAACATC
KIF13B	Reverse	TTGGTAGGCCCAGAAACATC
KIF14	Forward	GTTGCAGTGAGCCAAGATCA
KIF14	Reverse	TTGTACAGGCCATTTCACCA
KIF2C	Forward	CATGATTGCCACGATCTCAC
KIF2C	Reverse	CGTTAGAGCAGGCTTCCATC
MCM10	Forward	TGGCCTCTACAAATGGGAAC
MCM10	Reverse	GGCGTCAATCAGGAATCAAT
MELK	Forward	ATGATCACCTCACGGCTACC
MELK	Reverse	TAGCACTGGCTTGTCCACAG
MTFR2	Forward	GATCCCGCTCTTGAACTCTG
MTFR2	Reverse	GTGACAGTGGATCCCGAACT
MYBL2	Forward	GACAACAGCTTGCTCAACCA
MYBL2	Reverse	AGATGAGGGTCCGAGATGTG
NAT1	Forward	GGCCTGTGGTTATCTTGGAA
NAT1	Reverse	GGCAAAGTGTGCAAGGAAGT
NOSTRIN	Forward	CAGCTCAGCAGCAGACTTTG
NOSTRIN	Reverse	TGCCTTTGTAGCTGTGTTGC
ORC6	Forward	GCCAGTGCTCAAAAGGCTAC
ORC6	Reverse	GGCACTGTGGCTGGTCTAAT
PIF1	Forward	TGTGCCAGTTGAGAATGAGC
PIF1	Reverse	TGAAAGGAGGGATGTTCAGG
SHCBP1	Forward	CACGCAAGCTGATGACAACT
SHCBP1	Reverse	GGCAGCAGTGATTCTTAGGG
TICRR	Forward	CAAGCACAGTGGGAAGACAA
TICRR	Reverse	CGAGCTCAAAATCCTCCAAG
UBE2C	Forward	AGCCTGTCCTTGTGTCGTCT
UBE2C	Reverse	GGCTCAACCGAGGCTTAAT
